# Supplementary material for: A large-scale analysis of bioinformatics code on GitHub
Source: PLoS One. 2018 Oct 31;13(10):e0205898. doi: 10.1371/journal.pone.0205898 (PMC6209220; doi:10.1371/journal.pone.0205898)
Supplement: S2 Table — (XLSX) [file pone.0205898.s003.xlsx]

## Sheet: articles_with_github_repos
rand_order	title	journal	database	accession_num	repo_source	abstract	is_bioinf	topics	done_by
1	Tools for single-cell kinetic analysis of virus-host interactions	PLoS ONE	Embase Medline		pdf	Measures of cellular gene expression or behavior, when performed on individual cells, inevitably reveal a diversity of behaviors and outcomes that can correlate with normal or diseased states. For virus infections, the potential diversity of outcomes are pushed to an extreme, where measures of infection reflect features of the specific infecting virus particle, the individual host cell, as well a…	1	Bioimage informatics	PR
2	andi: fast and accurate estimation of evolutionary distances between closely related genomes	Bioinformatics	PubMed	25504847	abstract	MOTIVATION: A standard approach to classifying sets of genomes is to calculate their pairwise distances. This is difficult for large samples. We have therefore developed an algorithm for rapidly computing the evolutionary distances between closely related genomes. RESULTS: Our distance measure is based on ungapped local alignments that we anchor through pairs of maximal unique matches of a minimu…	1	Phylogenetics	RJ
3	Cloud-based uniform ChIP-Seq processing tools for modENCODE and ENCODE	BMC Genomics	PubMed	23875683	abstract	BACKGROUND: Funded by the National Institutes of Health (NIH), the aim of the Model Organism ENCyclopedia of DNA Elements (modENCODE) project is to provide the biological research community with a comprehensive encyclopedia of functional genomic elements for both model organisms C. elegans (worm) and D. melanogaster (fly). With a total size of just under 10 terabytes of data collected and release…	1	Data and text mining; databases and ontologies	RJ
4	Infection counter: Automated quantification of in vitro virus replication by fluorescence microscopy	Viruses	Embase		pdf	The ability to accurately and reliably quantify viral infection is essential to basic and translational virology research. Here, we describe a simple and robust automated method for using fluorescence microscopy to estimate the proportion of virally infected cells in a monolayer. We provide details of the automated analysis workflow along with a freely available open-source ImageJ plugin, Infecti…	1	Bioimage informatics	PR
5	MBV: a method to solve sample mislabeling and detect technical bias in large combined genotype and sequencing assay datasets	Bioinformatics	PubMed	28186259	abstract	Motivation: Large genomic datasets combining genotype and sequence data, such as for expression quantitative trait loci (eQTL) detection, require perfect matching between both data types. Results: We described here MBV (Match BAM to VCF); a method to quickly solve sample mislabeling and detect cross-sample contamination and PCR amplification bias. Availability and Implementation: MBV is implement…	1	Genome analysis	RJ
6	solarius: an R interface to SOLAR for variance component analysis in pedigrees	Bioinformatics	PubMed	27153684	abstract	UNLABELLED: : The open source environment R is one of the most widely used software for statistical computing. It provides a variety of applications including statistical genetics. Most of the powerful tools for quantitative genetic analyses are stand-alone free programs developed by researchers in academia. SOLAR is one of the standard software programs to perform linkage and association mapping…	1	Genetics and population analysis; pipelines, wrappers, extensions, and utilities	RJ
7	A new semi-automated segmentation method for calculating cerebral hematoma volume in brain CT images	International Journal of Computer Assisted Radiology and Surgery	Embase		pdf	Purpose The rate of intracranial hemorrhage in all stroke cases varies between 10 % and 15 %. Additionally, the outcome of the patients with intracranial hemorrhage (ICH) is poorer comparing to ischemic stroke cases [1]. Gold standard diagnostic tool for ICH is computed tomography (CT). Along with neurological status and age of patients, the findings acquired from CT such as the volume of ICH, hy…	0		PR
8	MarpoDB: An Open Registry for Marchantia Polymorpha Genetic Parts	Plant Cell Physiol	PubMed	28100647	pdf	Marchantia polymorpha is an extant relative of the earliest terrestrial plants and has attracted a substantial interest as a model organism for evolutionary and developmental studies. Given its relatively simple genome, compact gene families, simple morphology, ease of propagation and transformation, M. polymorpha is becoming a promising platform for plant synthetic biology. Modular genetic parts…	1	Databases and ontologies	RJ
9	EXTREME: an online EM algorithm for motif discovery	Bioinformatics	PubMed	24532725	abstract	MOTIVATION: Identifying regulatory elements is a fundamental problem in the field of gene transcription. Motif discovery-the task of identifying the sequence preference of transcription factor proteins, which bind to these elements-is an important step in this challenge. MEME is a popular motif discovery algorithm. Unfortunately, MEME's running time scales poorly with the size of the dataset. Exp…	1	Sequence analysis	RJ
10	MAPPI-DAT: data management and analysis for protein-protein interaction data from the high-throughput MAPPIT cell microarray platform	Bioinformatics	PubMed	28453684	abstract	Summary: Protein-protein interaction (PPI) studies have dramatically expanded our knowledge about cellular behaviour and development in different conditions. A multitude of high-throughput PPI techniques have been developed to achieve proteome-scale coverage for PPI studies, including the microarray based Mammalian Protein-Protein Interaction Trap (MAPPIT) system. Because such high-throughput tec…	1	Systems biology; pipelines, wrappers, extensions, and utilties	RJ
11	Detecting horizontal gene transfer by mapping sequencing reads across species boundaries	Bioinformatics	PubMed	27587679	abstract	MOTIVATION: Horizontal gene transfer (HGT) is a fundamental mechanism that enables organisms such as bacteria to directly transfer genetic material between distant species. This way, bacteria can acquire new traits such as antibiotic resistance or pathogenic toxins. Current bioinformatics approaches focus on the detection of past HGT events by exploring phylogenetic trees or genome composition in…	1	Computational evolutionary biology	RJ
12	Spectacle: fast chromatin state annotation using spectral learning	Genome Biol	PubMed	25786205	abstract	Epigenomic data from ENCODE can be used to associate specific combinations of chromatin marks with regulatory elements in the human genome. Hidden Markov models and the expectation-maximization (EM) algorithm are often used to analyze epigenomic data. However, the EM algorithm can have overfitting problems in data sets where the chromatin states show high class-imbalance and it is often slow to c…	1	Genome analysis; pipelines, wrappers, extensions, and utilities	RJ
13	A trimming-and-retrieving alignment scheme for reduced representation bisulfite sequencing	Bioinformatics	PubMed	25681254	abstract	UNLABELLED: Currently available bisulfite sequencing tools frequently suffer from low mapping rates and low methylation calls, especially for data generated from the Illumina sequencer, NextSeq. Here, we introduce a sequential trimming-and-retrieving alignment approach for investigating DNA methylation patterns, which significantly improves the number of mapped reads and covered CpG sites. The me…	1	Sequence analysis; pipelines, wrappers, extensions, and utilities	RJ
14	VDJtools: Unifying Post-analysis of T Cell Receptor Repertoires	PLoS Comput Biol	PubMed	26606115	abstract	Despite the growing number of immune repertoire sequencing studies, the field still lacks software for analysis and comprehension of this high-dimensional data. Here we report VDJtools, a complementary software suite that solves a wide range of T cell receptor (TCR) repertoires post-analysis tasks, provides a detailed tabular output and publication-ready graphics, and is built on top of a flexibl…	1	Sequence analysis; pipelines, wrappers, extensions, and utilities	RJ
15	Characterization of the three-dimensional free energy manifold for the uracil ribonucleoside from asynchronous replica exchange simulations	Journal of chemical theory and computation	Medline		pdf	Replica exchange molecular dynamics has emerged as a powerful tool for efficiently sampling free energy landscapes for conformational and chemical transitions. However, daunting challenges remain in efficiently getting such simulations to scale to the very large number of replicas required to address problems in state spaces beyond two dimensions. The development of enabling technology to carry o…	0		PR
16	Transferring genomics to the clinic: distinguishing Burkitt and diffuse large B cell lymphomas	Genome Med	PubMed	26207141	abstract	BACKGROUND: Classifiers based on molecular criteria such as gene expression signatures have been developed to distinguish Burkitt lymphoma and diffuse large B cell lymphoma, which help to explore the intermediate cases where traditional diagnosis is difficult. Transfer of these research classifiers into a clinical setting is challenging because there are competing classifiers in the literature ba…	1	Genome analysis; genetics and population analysis	RJ
17	DICOM for quantitative imaging biomarker development: A standards based approach to sharing clinical data and structured PET/CT analysis results in head and neck cancer research	PeerJ	Embase		pdf	Background. Imaging biomarkers hold tremendous promise for precision medicine clinical applications. Development of such biomarkers relies heavily on image post-processing tools for automated image quantitation. Their deployment in the context of clinical research necessitates interoperability with the clinical systems. Comparison with the established outcomes and evaluation tasks motivate integr…	0		PR
18	in silico Whole Genome Sequencer & Analyzer (iWGS): A Computational Pipeline to Guide the Design and Analysis of de novo Genome Sequencing Studies	G3 (Bethesda)	PubMed	27638685	abstract	The availability of genomes across the tree of life is highly biased toward vertebrates, pathogens, human disease models, and organisms with relatively small and simple genomes. Recent progress in genomics has enabled the de novo decoding of the genome of virtually any organism, greatly expanding its potential for understanding the biology and evolution of the full spectrum of biodiversity. The i…	1	Genome analysis; pipelines, wrappers, extensions, and utilities	RJ
19	Uncovering correlated variability in epigenomic datasets using the Karhunen-Loeve transform	BioData Min	PubMed	26140054	abstract	BACKGROUND: Larger variation exists in epigenomes than in genomes, as a single genome shapes the identity of multiple cell types. With the advent of next-generation sequencing, one of the key problems in computational epigenomics is the poor understanding of correlations and quantitative differences between large scale data sets. RESULTS: Here we bring to genomics a scenario of functional princip…	1	Genome analysis; gene expression	RJ
20	Automatic determination of NET (neutrophil extracellular traps) coverage in fluorescent microscopy images	Bioinformatics	PubMed	25792554	abstract	MOTIVATION: Neutrophil extracellular traps (NETs) are believed to be essential in controlling several bacterial pathogens. Quantification of NETs in vitro is an important tool in studies aiming to clarify the biological and chemical factors contributing to NET production, stabilization and degradation. This estimation can be performed on the basis of fluorescent microscopy images using appropriat…	1	Bioimage informatics	RJ
21	Analytical validation of a targeted next-generation sequencing assay (mutation, copy number and SNPS) for prognostic utility in patients with clear cell renal cell carcinoma	Journal of Molecular Diagnostics	Embase		abstract	Introduction: There is a growing body of evidence in the literature showing that mutations, copy number changes and a few single nucleotide polymorphisms (SNPs) consistently correlate with prognosis and therapy response in clear cell renal cell carcinoma (ccRCC). Here, we describe analytical validation of a custom targeted next-generation sequencing (NGS) assay for assessing genomic alterations r…	1	Genetics and population analysis	PR
22	FindFoci: A focus detection algorithm with automated parameter training that closely matches human assignments, reduces human inconsistencies and increases speed of analysis	PLoS ONE	Embase Medline		pdf	Accurate and reproducible quantification of the accumulation of proteins into foci in cells is essential for data interpretation and for biological inferences. To improve reproducibility, much emphasis has been placed on the preparation of samples, but less attention has been given to reporting and standardizing the quantification of foci. The current standard to quantitate foci in open-source so…	1	Analysis of cellular organization	PR
23	LongISLND: in silico sequencing of lengthy and noisy datatypes	Bioinformatics	PubMed	27667791	abstract	LongISLND is a software package designed to simulate sequencing data according to the characteristics of third generation, single-molecule sequencing technologies. The general software architecture is easily extendable, as demonstrated by the emulation of Pacific Biosciences (PacBio) multi-pass sequencing with P5 and P6 chemistries, producing data in FASTQ, H5, and the latest PacBio BAM format. W…	1	Pipelines, wrappers, extensions, and utilities	RJ
24	tcsBU: a tool to extend TCS network layout and visualization	Bioinformatics (Oxford, England)	Medline		abstract	MOTIVATION: TCS is a widely used haplotype network reconstruction software, but lacks the capability of overlapping genetic with geographic structure, which is often a first step in phylogeographic analysis. RESULTS: tcsBU is a web-based program that extends the capabilities of TCS, by implementing haplotype classification into an arbitrary user-defined scheme, which is displayed as pie-chart lik…	1	Genetics and population analysis	PR
25	INTEGRATE-neo: a pipeline for personalized gene fusion neoantigen discovery	Bioinformatics	PubMed	27797777	abstract	Motivation: While high-throughput sequencing (HTS) has been used successfully to discover tumor-specific mutant peptides (neoantigens) from somatic missense mutations, the field currently lacks a method for identifying which gene fusions may generate neoantigens. Results: We demonstrate the application of our gene fusion neoantigen discovery pipeline, called INTEGRATE-Neo, by identifying gene fus…	1	Genetics and population analysis; pipelines, wrappers, extensions, and utilties	RJ
26	Reliable analysis of single-unit recordings from the human brain under noisy conditions: Tracking neurons over hours	PLoS ONE	Embase		pdf	Recording extracellulary from neurons in the brains of animals in vivo is among the most established experimental techniques in neuroscience, and has recently become feasible in humans. Many interesting scientific questions can be addressed only when extracellular recordings last several hours, and when individual neurons are tracked throughout the entire recording. Such questions regard, for exa…	0		PR
27	Determining minimum set of driver nodes in protein-protein interaction networks	BMC Bioinformatics	PubMed	25947063	abstract	BACKGROUND: Recently, several studies have drawn attention to the determination of a minimum set of driver proteins that are important for the control of the underlying protein-protein interaction (PPI) networks. In general, the minimum dominating set (MDS) model is widely adopted. However, because the MDS model does not generate a unique MDS configuration, multiple different MDSs would be genera…	1	Systems biology	RJ
28	GRAbB: Selective Assembly of Genomic Regions, a New Niche for Genomic Research	PLoS Comput Biol	PubMed	27308864	abstract	GRAbB (Genomic Region Assembly by Baiting) is a new program that is dedicated to assemble specific genomic regions from NGS data. This approach is especially useful when dealing with multi copy regions, such as mitochondrial genome and the rDNA repeat region, parts of the genome that are often neglected or poorly assembled, although they contain interesting information from phylogenetic or epidem…	1	Genome analysis; pipelines, wrappers, extensions, and utilities	RJ
29	Kvik: Three-tier data exploration tools for flexible analysis of genomic data in epidemiological studies	F1000Research	Embase		pdf	Kvik is an open-source framework that we developed for explorative analysis of functional genomics data from large epidemiological studies. Creating such studies requires a significant amount of time and resources. It is therefore usual to reuse the data from one study for several research projects. Often each project requires implementing new analysis code, integration with specific knowledge ba…	1	Pipelines, wrappers, extensions, and utilities	PR
30	SigmoID: A user-friendly tool for improving bacterial genome annotation through analysis of transcription control signals	PeerJ	Embase		pdf	The majority of bacterial genome annotations are currently automated and based on a 'gene by gene' approach. Regulatory signals and operon structures are rarely taken into account which often results in incomplete and even incorrect gene function assignments. Here we present SigmoID, a cross-platform (OS X, Linux and Windows) open-source application aiming at simplifying the identification of tra…	1	Genome analysis, sequence analysis	PR
31	Chromosome3D: Reconstructing three-dimensional chromosomal structures from Hi-C interaction frequency data using distance geometry simulated annealing	BMC Genomics	Embase		pdf	Background: Reconstructing three-dimensional structures of chromosomes is useful for visualizing their shapes in a cell and interpreting their function. In this work, we reconstruct chromosomal structures from Hi-C data by translating contact counts in Hi-C data into Euclidean distances between chromosomal regions and then satisfying these distances using a structure reconstruction method rigorou…	1	Analysis of cellular organization	PR
32	Pcetk: A pDynamo-based Toolkit for Protonation State Calculations in Proteins	J Chem Inf Model	PubMed	26391627	abstract	Pcetk (a pDynamo-based continuum electrostatic toolkit) is an open-source, object-oriented toolkit for the calculation of proton binding energetics in proteins. The toolkit is a module of the pDynamo software library, combining the versatility of the Python scripting language and the efficiency of the compiled languages, C and Cython. In the toolkit, we have connected pDynamo to the external Pois…	0		RJ
33	SNP-HLA reference consortium: HLA and SNP data sharing for promoting HLA centric analyzes in genomics	HLA	Embase		pdf	SNP based imputation of HLA alleles is now essential in the analysis of large human genomics studies. Recently, the Haplotype Reference Consortium aggregated over 20 studies to create a very large reference panel of human haplotypes where ∼50 M genetic variants are observed from >31,500 sequenced whole genomes (http://www.haplotype-reference-consortium. org/). Genotype imputation improves in accu…	1	Genetics and population analysis	PR
34	Riborex: fast and flexible identification of differential translation from Ribo-seq data	Bioinformatics	PubMed	28158331	abstract	Motivation: Global analysis of translation regulation has recently been enabled by the development of Ribosome Profiling, or Ribo-seq, technology. This approach provides maps of ribosome activity for each expressed gene in a given biological sample. Measurements of translation efficiency are generated when Ribo-seq data is analyzed in combination with matched RNA-seq gene expression profiles. Exi…	1	Gene expression; pipelines, wrappers, extensions, and utilities	RJ
35	Exploiting Single-Cell Quantitative Data to Map Genetic Variants Having Probabilistic Effects	PLoS Genetics	Embase Medline		pdf	Despite the recent progress in sequencing technologies, genome-wide association studies (GWAS) remain limited by a statistical-power issue: many polymorphisms contribute little to common trait variation and therefore escape detection. The small contribution sometimes corresponds to incomplete penetrance, which may result from probabilistic effects on molecular regulations. In such cases, genetic …	1	Genetics and population analysis	PR
36	angsd-wrapper: utilities for analysing next-generation sequencing data	Mol Ecol Resour	PubMed	27480660	abstract	High-throughput sequencing has changed many aspects of population genetics, molecular ecology and related fields, affecting both experimental design and data analysis. The software package angsd allows users to perform a number of population genetic analyses on high-throughput sequencing data. angsd uses probabilistic approaches which can directly make use of genotype likelihoods; thus, SNP calli…	1	Genetics and population analysis; pipelines, wrappers, extensions, and utilities	RJ
37	RTCR: a pipeline for complete and accurate recovery of T cell repertoires from high throughput sequencing data	Bioinformatics	PubMed	27324198	abstract	MOTIVATION: High Throughput Sequencing (HTS) has enabled researchers to probe the human T cell receptor (TCR) repertoire, which consists of many rare sequences. Distinguishing between true but rare TCR sequences and variants generated by polymerase chain reaction (PCR) and sequencing errors remains a formidable challenge. The conventional approach to handle errors is to remove low quality reads, …	1	Sequence analysis; pipelines, wrappers, extensions, and utilities	RJ
38	Systems analysis identifies miR-29b regulation of invasiveness in melanoma	Mol Cancer	PubMed	27852308	abstract	BACKGROUND: In many cancers, microRNAs (miRs) contribute to metastatic progression by modulating phenotypic reprogramming processes such as epithelial-mesenchymal plasticity. This can be driven by miRs targeting multiple mRNA transcripts, inducing regulated changes across large sets of genes. The miR-target databases TargetScan and DIANA-microT predict putative relationships by examining sequence…	1	Systems biology	RJ
39	fMRat: an extension of SPM for a fully automatic analysis of rodent brain functional magnetic resonance series	Medical and Biological Engineering and Computing	Embase Medline		abstract	The purpose of this study was to develop a multi-platform automatic software tool for full processing of fMRI rodent studies. Existing tools require the usage of several different plug-ins, a significant user interaction and/or programming skills. Based on a user-friendly interface, the tool provides statistical parametric brain maps (t and Z) and percentage of signal change for user-provided reg…	0		PR
40	Toward better understanding of artifacts in variant calling from high-coverage samples	Bioinformatics	PubMed	24974202	abstract	MOTIVATION: Whole-genome high-coverage sequencing has been widely used for personal and cancer genomics as well as in various research areas. However, in the lack of an unbiased whole-genome truth set, the global error rate of variant calls and the leading causal artifacts still remain unclear even given the great efforts in the evaluation of variant calling methods. RESULTS: We made 10 single nu…	1	Genome analysis	RJ
41	Comment on 'Bayesian parentage analysis with systematic accountability of genotyping error, missing data and false matching'	Bioinformatics	PubMed	24130307	abstract	We show the software SOLOMON is improved by using the likelihood ratio instead of an ad hoc statistic. CODE: github.com/eriqande/solidmon/releases/tag/v0.1-bioinformatics	0		RJ
42	Genome Maps, a new generation genome browser	Nucleic Acids Res	PubMed	23748955	abstract	Genome browsers have gained importance as more genomes and related genomic information become available. However, the increase of information brought about by new generation sequencing technologies is, at the same time, causing a subtle but continuous decrease in the efficiency of conventional genome browsers. Here, we present Genome Maps, a genome browser that implements an innovative model of d…	1	Databases and ontologies	RJ
43	Joint detection of copy number variations in parent-offspring trios	Bioinformatics	PubMed	26644415	abstract	MOTIVATION: Whole genome sequencing (WGS) of parent-offspring trios is a powerful approach for identifying disease-associated genes via detecting copy number variations (CNVs). Existing approaches, which detect CNVs for each individual in a trio independently, usually yield low-detection accuracy. Joint modeling approaches leveraging Mendelian transmission within the parent-offspring trio can be …	1	Genome analysis	RJ
44	Powerful differential expression analysis incorporating network topology for next-generation sequencing data	Bioinformatics	PubMed	28172447	abstract	Motivation: RNA-seq has become the technology of choice for interrogating the transcriptome. However, most methods for RNA-seq differential expression (DE) analysis do not utilize prior knowledge of biological networks to detect DE genes. With the increased availability and quality of biological network databases, methods that can utilize this prior knowledge are needed and will offer biologists …	1	Gene expression; data and text mining	RJ
45	SUGAR: Graphical user interface-based data refiner for high-throughput DNA sequencing	BMC Genomics	Embase Medline		pdf	Background: Next-generation sequencers (NGSs) have become one of the main tools for current biology. To obtain useful insights from the NGS data, it is essential to control low-quality portions of the data affected by technical errors such as air bubbles in sequencing fluidics. Results: We develop a software SUGAR (subtile-based GUI-assisted refiner) which can handle ultra-high-throughput data wi…	1	Pipelines, wrappers, extensions, and utilities	PR
46	NxTrim: optimized trimming of Illumina mate pair reads	Bioinformatics	PubMed	25661542	abstract	MOTIVATION: Mate pair protocols add to the utility of paired-end sequencing by boosting the genomic distance spanned by each pair of reads, potentially allowing larger repeats to be bridged and resolved. The Illumina Nextera Mate Pair (NMP) protocol uses a circularization-based strategy that leaves behind 38-bp adapter sequences, which must be computationally removed from the data. While 'adapter…	1	Genome analysis; pipelines, wrappers, extensions, and utilities	RJ
47	DRME: Count-based differential RNA methylation analysis at small sample size scenario	Anal Biochem	PubMed	26851340	abstract	Differential methylation, which concerns difference in the degree of epigenetic regulation via methylation between two conditions, has been formulated as a beta or beta-binomial distribution to address the within-group biological variability in sequencing data. However, a beta or beta-binomial model is usually difficult to infer at small sample size scenario with discrete reads count in sequencin…	1	Sequence analysis; gene expression	RJ
48	Xander: employing a novel method for efficient gene-targeted metagenomic assembly	Microbiome	PubMed	26246894	abstract	BACKGROUND: Metagenomics can provide important insight into microbial communities. However, assembling metagenomic datasets has proven to be computationally challenging. Current methods often assemble only fragmented partial genes. RESULTS: We present a novel method for targeting assembly of specific protein-coding genes. This method combines a de Bruijn graph, as used in standard assembly approa…	1	Genome analysis; biodiversity informatics	RJ
49	DNA methylation-based chromatin compartments and ChIP-seq profiles reveal transcriptional drivers of prostate carcinogenesis	Genome Med	PubMed	28592290	pdf	BACKGROUND: Profiles of DNA methylation of many tissues relevant in human disease have been obtained from microarrays and are publicly available. These can be used to generate maps of chromatin compartmentalization, demarcating open and closed chromatin across the genome. Additionally, large sets of genome-wide transcription factor binding profiles have been made available thanks to ChIP-seq tech…	1	Gene expression	PR
50	Resistant multiple sparse canonical correlation	Stat Appl Genet Mol Biol	PubMed	26963062	abstract	Canonical correlation analysis (CCA) is a multivariate technique that takes two datasets and forms the most highly correlated possible pairs of linear combinations between them. Each subsequent pair of linear combinations is orthogonal to the preceding pair, meaning that new information is gleaned from each pair. By looking at the magnitude of coefficient values, we can find out which variables c…	0		RJ
51	A combined coalescence gene-dropping tool for evaluating genomic selection in complex scenarios (ms2gs)	J Anim Breed Genet	PubMed	26995218	abstract	We present ms2gs, a combined coalescence - gene dropping (i.e. backward-forward) simulator for complex traits. It therefore aims at combining the advantages of both approaches. It is primarily conceived for very short term, recent scenarios such as those that are of interest in animal and plant breeding. It is very flexible in terms of defining QTL architecture and SNP ascertainment bias, and it …	1	Genetics and population analysis	RJ
52	Lessons learned from implementing a national infrastructure in Sweden for storage and analysis of next-generation sequencing data	GigaScience	Embase		pdf	Analyzing and storing data and results from next-generation sequencing (NGS) experiments is a challenging task, hampered by ever-increasing data volumes and frequent updates of analysis methods and tools. Storage and computation have grown beyond the capacity of personal computers and there is a need for suitable e-infrastructures for processing. Here we describe UPPNEX, an implementation of such…	1	Databases and ontologies	PR
53	Differential analysis of RNA-seq incorporating quantification uncertainty	Nat Methods	PubMed	28581496	abstract	We describe sleuth (http://pachterlab.github.io/sleuth), a method for the differential analysis of gene expression data that utilizes bootstrapping in conjunction with response error linear modeling to decouple biological variance from inferential variance. sleuth is implemented in an interactive shiny app that utilizes kallisto quantifications and bootstraps for fast and accurate analysis of dat…	1	Gene expression	RJ
54	SVGenes: a library for rendering genomic features in scalable vector graphic format	Bioinformatics	PubMed	23749959	abstract	MOTIVATION: Drawing genomic features in attractive and informative ways is a key task in visualization of genomics data. Scalable Vector Graphics (SVG) format is a modern and flexible open standard that provides advanced features including modular graphic design, advanced web interactivity and animation within a suitable client. SVGs do not suffer from loss of image quality on re-scaling and prov…	1	Genome analysis; pipelines, wrappers, extensions, and utilities	RJ
55	PolyCat: A resource for genome categorization of sequencing reads from allopolyploid organisms	G3: Genes, Genomes, Genetics	Embase Medline		pdf	Read mapping is a fundamental part of next-generation genomic research but is complicated by genome duplication in many plants. Categorizing DNA sequence reads into their respective genomes enables currentmethods to analyze polyploid genomes as if they were diploid. We present PolyCat-a pipeline for mapping and categorizing all types of next-generation sequence data produced from allopolyploid or…	1	Genome analysis	PR
56	An algorithm for automated layout of process description maps drawn in SBGN	Bioinformatics	PubMed	26363029	abstract	MOTIVATION: Evolving technology has increased the focus on genomics. The combination of today's advanced techniques with decades of molecular biology research has yielded huge amounts of pathway data. A standard, named the Systems Biology Graphical Notation (SBGN), was recently introduced to allow scientists to represent biological pathways in an unambiguous, easy-to-understand and efficient mann…	0		RJ
57	Friends and family: A software program for identification of unrelated individuals from molecular marker data	Mol Ecol Resour	PubMed	28503747	abstract	The identification of related and unrelated individuals from molecular marker data is often difficult, particularly when no pedigree information is available and the data set is large. High levels of relatedness or inbreeding can influence genotype frequencies and thus genetic marker evaluation, as well as the accurate inference of hidden genetic structure. Identification of related and unrelated…	1	Genetics and population analysis; pipelines, wrappers, extensions, and utilities	RJ
58	PASTASpark: multiple sequence alignment meets Big Data	Bioinformatics	PubMed	28582480	abstract	Motivation: One basic step in many bioinformatics analyses is the Multiple Sequence Alignment (MSA). One of the state of the art tools to performMSA is PASTA (Practical Alignments using SATe and TrAnsitivity). PASTA supportsmultithreading but it is limited to process datasets on shared memory systems. In this work we introduce PASTASpark, a tool that uses the Big Data engine Apache Spark to boost…	1	Sequence analysis; pipelines, wrappers, extensions, and utilities	RJ
59	UMI-tools: Modeling sequencing errors in Unique Molecular Identifiers to improve quantification accuracy	Genome Research	Embase		pdf	Unique Molecular Identifiers (UMIs) are random oligonucleotide barcodes that are increasingly used in high-throughput sequencing experiments. Through a UMI, identical copies arising from distinct molecules can be distinguished from those arising through PCR amplification of the same molecule. However, bioinformatic methods to leverage the information from UMIs have yet to be formalized. In partic…	1	Pipelines, wrappers, extensions, and utilities	PR
60	RED: A Java-MySQL Software for Identifying and Visualizing RNA Editing Sites Using Rule-Based and Statistical Filters	PLoS ONE	PubMed	26930599	abstract	RNA editing is one of the post- or co-transcriptional processes that can lead to amino acid substitutions in protein sequences, alternative pre-mRNA splicing, and changes in gene expression levels. Although several methods have been suggested to identify RNA editing sites, there remains challenges to be addressed in distinguishing true RNA editing sites from its counterparts on genome and technic…	1	Sequence analysis; gene expression	RJ
61	Visualization and analysis of single-cell RNA-seq data by kernel-based similarity learning	Nature Methods	Embase		pdf	We present single-cell interpretation via multikernel learning (SIMLR), an analytic framework and software which learns a similarity measure from single-cell RNA-seq data in order to perform dimension reduction, clustering and visualization. On seven published data sets, we benchmark SIMLR against state-of-the-art methods. We show that SIMLR is scalable and greatly enhances clustering performance…	1	Pipelines, wrappers, extensions, and utilities; gene expression	PR
62	Dynamic PET simulator via tomographic emission projection for kinetic modeling and parametric image studies	Med Phys	PubMed	27277057	abstract	PURPOSE: To develop and evaluate a fast and simple tool called dpetstep (Dynamic PET Simulator of Tracers via Emission Projection), for dynamic PET simulations as an alternative to Monte Carlo (MC), useful for educational purposes and evaluation of the effects of the clinical environment, postprocessing choices, etc., on dynamic and parametric images. METHODS: The tool was developed in matlab usi…	0		RJ
63	osFP: a web server for predicting the oligomeric states of fluorescent proteins	J Cheminform	PubMed	28053671	abstract	BACKGROUND: Currently, monomeric fluorescent proteins (FP) are ideal markers for protein tagging. The prediction of oligomeric states is helpful for enhancing live biomedical imaging. Computational prediction of FP oligomeric states can accelerate the effort of protein engineering efforts of creating monomeric FPs. To the best of our knowledge, this study represents the first computational model …	0		RJ
64	Probabilistic single-individual haplotyping	Bioinformatics	PubMed	25161223	abstract	MOTIVATION: Accurate haplotyping-determining from which parent particular portions of the genome are inherited-is still mostly an unresolved problem in genomics. This problem has only recently started to become tractable, thanks to the development of new long read sequencing technologies. Here, we introduce ProbHap, a haplotyping algorithm targeted at such technologies. The main algorithmic idea …	1	Genetics and population analysis	RJ
65	Chado use case: storing genomic, genetic and breeding data of Rosaceae and Gossypium crops in Chado	Database : the journal of biological databases and curation	Medline		pdf	The Genome Database for Rosaceae (GDR) and CottonGen are comprehensive online data repositories that provide access to integrated genomic, genetic and breeding data through search, visualization and analysis tools for Rosaceae crops and Gossypium (cotton). These online databases use Chado, an open-source, generic and ontology-driven database schema for biological data, as the primary data storage…	1	Databases and ontologies	PR
66	afterParty: turning raw transcriptomes into permanent resources	BMC bioinformatics	Medline		pdf	Next-generation DNA sequencing technologies have made it possible to generate transcriptome data for novel organisms quickly and cheaply, to the extent that the effort required to annotate and publish a new transcriptome is greater than the effort required to sequence it. Often, following publication, details of the annotation effort are only available in summary form, hindering subsequent exploi…	1	Genome analysis	PR
67	HiC-Spector: A matrix library for spectral and reproducibility analysis of Hi-C contact maps	Bioinformatics	PubMed	28369339	abstract	Summary: Genome-wide proximity ligation based assays like Hi-C have opened a window to the 3D organization of the genome. In so doing, they present data structures that are different from conventional 1D signal tracks. To exploit the 2D nature of Hi-C contact maps, matrix techniques like spectral analysis are particularly useful. Here, we present HiC-spector, a collection of matrix-related functi…	1	Analysis of cellular organization
68	InteractiveROSETTA: a graphical user interface for the PyRosetta protein modeling suite	Bioinformatics	PubMed	26315900	abstract	UNLABELLED: Modern biotechnical research is becoming increasingly reliant on computational structural modeling programs to develop novel solutions to scientific questions. Rosetta is one such protein modeling suite that has already demonstrated wide applicability to a number of diverse research projects. Unfortunately, Rosetta is largely a command-line-driven software package which restricts its …	1	Structural bioinformatics; pipelines, wrappers, extensions, and utilities	RJ
69	Chemical-induced disease relation extraction with various linguistic features	Database (Oxford)	PubMed	27052618	abstract	Understanding the relations between chemicals and diseases is crucial in various biomedical tasks such as new drug discoveries and new therapy developments. While manually mining these relations from the biomedical literature is costly and time-consuming, such a procedure is often difficult to keep up-to-date. To address these issues, the BioCreative-V community proposed a challenging task of aut…	0		RJ
70	Canvas: versatile and scalable detection of copy number variants	Bioinformatics	PubMed	27153601	abstract	MOTIVATION: Versatile and efficient variant calling tools are needed to analyze large scale sequencing datasets. In particular, identification of copy number changes remains a challenging task due to their complexity, susceptibility to sequencing biases, variation in coverage data and dependence on genome-wide sample properties, such as tumor polyploidy or polyclonality in cancer samples. RESULTS…	1	Genome analysis; pipelines, wrappers, extensions, and utilities	RJ
71	On the application of Good-Turing statistics to quantify convergence of biomolecular simulations	Journal of chemical information and modeling	Medline		pdf	Quantifying convergence and sufficient sampling of macromolecular molecular dynamics simulations is more often than not a source of controversy (and of various ad hoc solutions) in the field. Clearly, the only reasonable, consistent, and satisfying way to infer convergence (or otherwise) of a molecular dynamics trajectory must be based on probability theory. Ideally, the question we would wish to…	0		PR
72	LRSSL: predict and interpret drug-disease associations based on data integration using sparse subspace learning	Bioinformatics	PubMed	28096083	abstract	Motivation: : Exploring the potential curative effects of drugs is crucial for effective drug development. Previous studies have indicated that integration of multiple types of information could be conducive to discovering novel indications of drugs. However, how to efficiently identify the mechanism behind drug-disease associations while integrating data from different sources remains a challeng…	0		PR
73	FEELnc: a tool for long non-coding RNA annotation and its application to the dog transcriptome	Nucleic Acids Res	PubMed	28053114	abstract	Whole transcriptome sequencing (RNA-seq) has become a standard for cataloguing and monitoring RNA populations. One of the main bottlenecks, however, is to correctly identify the different classes of RNAs among the plethora of reconstructed transcripts, particularly those that will be translated (mRNAs) from the class of long non-coding RNAs (lncRNAs). Here, we present FEELnc (FlExible Extraction …	1	Gene expression	RJ
74	ABC: a tool to identify SNVs causing allele-specific transcription factor binding from ChIP-Seq experiments	Bioinformatics	PubMed	25995231	abstract	MOTIVATION: Detection of allelic imbalances in ChIP-Seq reads is a powerful approach to identify functional non-coding single nucleotide variants (SNVs), either polymorphisms or mutations, which modulate the affinity of transcription factors for chromatin. We present ABC, a computational tool that identifies allele-specific binding of transcription factors from aligned ChIP-Seq reads at heterozyg…	1	Pipelines, wrappers, extensions, and utilities; sequence analysis	RJ
75	Intron-centric estimation of alternative splicing from RNA-seq data	Bioinformatics	PubMed	23172860	abstract	MOTIVATION: Novel technologies brought in unprecedented amounts of high-throughput sequencing data along with great challenges in their analysis and interpretation. The percent-spliced-in (PSI, ) metric estimates the incidence of single-exon-skipping events and can be computed directly by counting reads that align to known or predicted splice junctions. However, the majority of human splicing eve…	1	Gene expression	RJ
76	Removal of Batch Effects using Distribution-Matching Residual Networks	Bioinformatics	PubMed	28419223	abstract	Motivation: Sources of variability in experimentally derived data include measurement error in addition to the physical phenomena of interest. This measurement error is a combination of systematic components, originating from the measuring instrument, and random measurement errors. Several novel biological technologies, such as mass cytometry and single-cell RNA-seq, are plagued with systematic e…	0		RJ
77	Method to import DTI and fMRI series into stealthstation neuronavigation system	International Journal of Computer Assisted Radiology and Surgery	Embase		pdf	Purpose There have been numerous advances in neurosurgery which have aided the neurosurgeon to achieve accurate removal of pathological tissue with minimal disruption of surrounding healthy neuronal matter. Advances including the development of neuronavigation systems. Additional imaging modalities such as DTI (for fiber tracking), and fMRI (for functional MRI) should now be incorporated into neu…	0		PR
78	Applying stability selection to consistently estimate sparse principal components in high-dimensional molecular data	Bioinformatics	PubMed	25861969	abstract	MOTIVATION: Principal component analysis (PCA) is a basic tool often used in bioinformatics for visualization and dimension reduction. However, it is known that PCA may not consistently estimate the true direction of maximal variability in high-dimensional, low sample size settings, which are typical for molecular data. Assuming that the underlying signal is sparse, i.e. that only a fraction of f…	0		RJ
79	MetAMOS: a modular and open source metagenomic assembly and analysis pipeline	Genome Biol	PubMed	23320958	abstract	We describe MetAMOS, an open source and modular metagenomic assembly and analysis pipeline. MetAMOS represents an important step towards fully automated metagenomic analysis, starting with next-generation sequencing reads and producing genomic scaffolds, open-reading frames and taxonomic or functional annotations. MetAMOS can aid in reducing assembly errors, commonly encountered when assembling m…	1	Biodiversity informatics; genome analysis; pipelines, wrappers, extensions, and utilities	RJ
80	Estimation of evolutionary parameters using short, random and partial sequences from mixed samples of anonymous individuals	BMC Bioinformatics	PubMed	26536860	abstract	BACKGROUND: Over the last decade, next generation sequencing (NGS) has become widely available, and is now the sequencing technology of choice for most researchers. Nonetheless, NGS presents a challenge for the evolutionary biologists who wish to estimate evolutionary genetic parameters from a mixed sample of unlabelled or untagged individuals, especially when the reconstruction of full length ha…	1	Genetics and population analysis	PR
81	MOLGENIS/connect: a system for semi-automatic integration of heterogeneous phenotype data with applications in biobanks	Bioinformatics	PubMed	27153686	abstract	MOTIVATION: While the size and number of biobanks, patient registries and other data collections are increasing, biomedical researchers still often need to pool data for statistical power, a task that requires time-intensive retrospective integration. RESULTS: To address this challenge, we developed MOLGENIS/connect, a semi-automatic system to find, match and pool data from different sources. The…	1	Data and text mining	RJ
82	myChEMBL: a virtual machine implementation of open data and cheminformatics tools	Bioinformatics	PubMed	24262214	abstract	UNLABELLED: myChEMBL is a completely open platform, which combines public domain bioactivity data with open source database and cheminformatics technologies. myChEMBL consists of a Linux (Ubuntu) Virtual Machine featuring a PostgreSQL schema with the latest version of the ChEMBL database, as well as the latest RDKit cheminformatics libraries. In addition, a self-contained web interface is availab…	0		RJ
83	BATCH-GE: Batch analysis of Next-Generation Sequencing data for genome editing assessment	Sci Rep	PubMed	27461955	abstract	Targeted mutagenesis by the CRISPR/Cas9 system is currently revolutionizing genetics. The ease of this technique has enabled genome engineering in-vitro and in a range of model organisms and has pushed experimental dimensions to unprecedented proportions. Due to its tremendous progress in terms of speed, read length, throughput and cost, Next-Generation Sequencing (NGS) has been increasingly used…	1	Genome analysis	RJ
84	The distribution and impact of common copy-number variation in the genome of the domesticated apple, Malus x domestica Borkh	BMC Genomics	Embase Medline		pdf	Background: Copy number variation (CNV) is a common feature of eukaryotic genomes, and a growing body of evidence suggests that genes affected by CNV are enriched in processes that are associated with environmental responses. Here we use next generation sequence (NGS) data to detect copy-number variable regions (CNVRs) within the Malus x domestica genome, as well as to examine their distribution …	1	Genetics and population analysis	PR
85	Calculation of distribution coefficients in the SAMPL5 challenge from atomic solvation parameters and surface areas	J Comput Aided Mol Des	PubMed	27585473	abstract	In the context of SAMPL5, we submitted blind predictions of the cyclohexane/water distribution coefficient (D) for a series of 53 drug-like molecules. Our method is purely empirical and based on the additive contribution of each solute atom to the free energy of solvation in water and in cyclohexane. The contribution of each atom depends on the atom type and on the exposed surface area. Comparati…	0		RJ
86	Semisupervised, Multilabel, Multi-Instance Learning for Structured Data	Neural Comput	PubMed	28095193	abstract	Many classification tasks require both labeling objects and determining label associations for parts of each object. Example applications include labeling segments of images or determining relevant parts of a text document when the training labels are available only at the image or document level. This task is usually referred to as multi-instance (MI) learning, where the learner typically receiv…	0		RJ
87	Multiscale representation of genomic signals	Nature Methods	Embase Medline		abstract	Genomic information is encoded on a wide range of distance scales, ranging from tens of bases to megabases. We developed a multiscale framework to analyze and visualize the information content of genomic signals. Different types of signals, such as G+C content or DNA methylation, are characterized by distinct patterns of signal enrichment or depletion across scales spanning several orders of magn…	1	Pipelines, wrappers, extensions, and utilities	PR
88	Nozzle: a report generation toolkit for data analysis pipelines	Bioinformatics	PubMed	23419376	abstract	SUMMARY: We have developed Nozzle, an R package that provides an Application Programming Interface to generate HTML reports with dynamic user interface elements. Nozzle was designed to facilitate summarization and rapid browsing of complex results in data analysis pipelines where multiple analyses are performed frequently on big datasets. The package can be applied to any project where user-frien…	0		RJ
89	Acceleration of short and long DNA read mapping without loss of accuracy using suffix array	Bioinformatics	PubMed	25143289	abstract	UNLABELLED: HPG Aligner applies suffix arrays for DNA read mapping. This implementation produces a highly sensitive and extremely fast mapping of DNA reads that scales up almost linearly with read length. The approach presented here is faster (over 20x for long reads) and more sensitive (over 98% in a wide range of read lengths) than the current state-of-the-art mappers. HPG Aligner is not only a…	1	Sequence analysis	RJ
90	Data exploration, quality control and testing in single-cell qPCR-based gene expression experiments	Bioinformatics	PubMed	23267174	abstract	MOTIVATION: Cell populations are never truly homogeneous; individual cells exist in biochemical states that define functional differences between them. New technology based on microfluidic arrays combined with multiplexed quantitative polymerase chain reactions now enables high-throughput single-cell gene expression measurement, allowing assessment of cellular heterogeneity. However, few analytic…	1	Gene expression; systems biology	RJ
91	BamHash: a checksum program for verifying the integrity of sequence data	Bioinformatics	PubMed	26363028	abstract	SUMMARY: Large resequencing projects require a significant amount of storage for raw sequences, as well as alignment files. Because the raw sequences are redundant once the alignment has been generated, it is possible to keep only the alignment files. We present BamHash, a checksum based method to ensure that the read pairs in FASTQ files match exactly the read pairs stored in BAM files, regardle…	0		RJ
92	Kart: a divide-and-conquer algorithm for NGS read alignment	Bioinformatics	PubMed	28379292	abstract	Motivation: Next-generation sequencing (NGS) provides a great opportunity to investigate genome-wide variation at nucleotide resolution. Due to the huge amount of data, NGS applications require very fast and accurate alignment algorithms. Most existing algorithms for read mapping basically adopt seed-and-extend strategy, which is sequential in nature and takes much longer time on longer reads. Re…	1	Genome analysis	RJ
93	Ggplot-shiny: A shiny app that facilitates data manipulation and exploration	Journal of Pharmacokinetics and Pharmacodynamics	Embase		pdf	Objectives: The objectives of developing this Shiny application were twofold: (1) to develop an application that enables non-R users to manipulate their data and to produce rich graphics using modern R packages ggplot2 and dplyr. and (2) to provide a reference extensible application that demonstrates many of the elements required for future applications in our field. Methods: The shiny applicatio…	0		PR
94	AffyPipe: an open-source pipeline for Affymetrix Axiom genotyping workflow	Bioinformatics	PubMed	25028724	abstract	UNLABELLED: The Affymetrix Axiom genotyping standard and 'best practice' workflow for Linux and Mac users consists of three stand-alone executable programs (Affymetrix Power Tools) and an R package (SNPolisher). Currently, SNP analysis has to be performed in a step-by-step procedure. Manual intervention and/or programming skills by the user is required at each intermediate point, as Affymetrix Po…	1	Pipelines, wrappers, extensions, and utilities	RJ
95	MethGo: a comprehensive tool for analyzing whole-genome bisulfite sequencing data	BMC Genomics	PubMed	26680022	abstract	BACKGROUND: DNA methylation is a major epigenetic modification regulating several biological processes. A standard approach to measure DNA methylation is bisulfite sequencing (BS-Seq). BS-Seq couples bisulfite conversion of DNA with next-generation sequencing to profile genome-wide DNA methylation at single base resolution. The analysis of BS-Seq data involves the use of customized aligners for m…	1	Genome analysis; pipelines, wrappers, extensions, and utilities	RJ
96	Falco: a quick and flexible single-cell RNA-seq processing framework on the cloud	Bioinformatics	PubMed	28025200	abstract	Summary: Single-cell RNA-seq (scRNA-seq) is increasingly used in a range of biomedical studies. Nonetheless, current RNA-seq analysis tools are not specifically designed to efficiently process scRNA-seq data due to their limited scalability. Here we introduce Falco, a cloud-based framework to enable paralellization of existing RNA-seq processing pipelines using big data technologies of Apache Had…	1	Gene expression; pipelines, wrappers, extensions, and utilities	RJ
97	Inferring Strain Mixture within Clinical Plasmodium falciparum Isolates from Genomic Sequence Data	PLoS Computational Biology	Embase Medline		pdf	We present a rigorous statistical model that infers the structure of P. falciparum mixtures—including the number of strains present, their proportion within the samples, and the amount of unexplained mixture—using whole genome sequence (WGS) data. Applied to simulation data, artificial laboratory mixtures, and field samples, the model provides reasonable inference with as few as 10 reads or 50 SN…	1	Biodiversity informatics	PR
98	Cordova: web-based management of genetic variation data	Bioinformatics	PubMed	25123904	abstract	UNLABELLED: Cordova is an out-of-the-box solution for building and maintaining an online database of genetic variations integrated with pathogenicity prediction results from popular algorithms. Our primary motivation for developing this system is to aid researchers and clinician-scientists in determining the clinical significance of genetic variations. To achieve this goal, Cordova provides an in…	1	Databases and ontologies; genetics and population analysis	RJ
99	Correction: Amplicon Indel Hunter Is a Novel Bioinformatics Tool to Detect Large Somatic Insertion/Deletion Mutations in Amplicon-Based Next-Generation Sequencing Data (Journal of Molecular Diagnostics (2015) 17(6) (635–643) (S1525157815001506) (10.1016/j.jmoldx.2015.06.005))	Journal of Molecular Diagnostics	Embase		abstract	In the article entitled, “Amplicon Indel Hunter Is a Novel Bioinformatics Tool to Detect Large Somatic Insertion/Deletion Mutations in Amplicon-Based Next-Generation Sequencing Data” (Volume 17, 635–643 of the November 2015 issue of The Journal of Molecular Diagnostics; http://dx.doi.org/10.1016/j.jmoldx.2015.06.005) there is an update to the location of the AIH/AID toolkit. The software can now …	1	Genetics and population analysis	PR
100	MSAcquisitionSimulator: data-dependent acquisition simulator for LC-MS shotgun proteomics	Bioinformatics	PubMed	26685308	abstract	UNLABELLED: Data-dependent acquisition (DDA) is the most common method used to control the acquisition process of shotgun proteomics experiments. While novel DDA approaches have been proposed, their evaluation is made difficult by the need of programmatic control of a mass spectrometer. An alternative is in silico analysis, for which suitable software has been unavailable. To meet this need, we h…	1	Gene expression; pipelines, wrappers, extensions, and utilities	RJ
101	GradientOptimizer: an open-source graphical environment for calculating optimized gradients in reversed-phase liquid chromatography	Proteomics	PubMed	24700534	abstract	We here present GradientOptimizer, an intuitive, lightweight graphical user interface to design nonlinear gradients for separation of peptides by reversed-phase liquid chromatography. The software allows to calculate three types of nonlinear gradients, each of them optimizing a certain retention time distribution of interest. GradientOptimizer is straightforward to use, requires minimum processin…	0		PR
102	DCEMRI.jl: A fast, validated, open source toolkit for dynamic contrast enhanced MRI analysis	PeerJ	Embase		pdf	We present a fast, validated, open-source toolkit for processing dynamic contrast enhanced magnetic resonance imaging (DCE-MRI) data. We validate it against the Quantitative Imaging Biomarkers Alliance (QIBA) Standard and Extended Tofts-Kety phantoms and find near perfect recovery in the absence of noise, with an estimated 10-20× speedup in run time compared to existing tools. To explain the obse…	0		PR
103	Vitamin d modulates expression of the airway smooth muscle transcriptome in fatal asthma	American Journal of Respiratory and Critical Care Medicine	Embase		abstract	Rationale: Some asthma patients remain poorly controlled by conventional therapies and experience more life-threatening exacerbations. Vitamin D, as an adjunct therapy, may improve disease control in severe asthma patients since vitamin D enhances glucocorticoid responsiveness and mitigates airway smooth muscle (ASM) hyperplasia. We sought to characterize differences in transcriptome responsivene…	1	Gene expression	PR
104	Starcode: sequence clustering based on all-pairs search	Bioinformatics (Oxford, England)	Medline		abstract	MOTIVATION: The increasing throughput of sequencing technologies offers new applications and challenges for computational biology. In many of those applications, sequencing errors need to be corrected. This is particularly important when sequencing reads from an unknown reference such as random DNA barcodes. In this case, error correction can be done by performing a pairwise comparison of all the…	1	Pipelines, wrappers, extensions, and utilities	PR
105	Cell-free DNA fragment-size distribution analysis for non-invasive prenatal CNV prediction	Bioinformatics	PubMed	27153615	abstract	BACKGROUND: Non-invasive detection of aneuploidies in a fetal genome through analysis of cell-free DNA circulating in the maternal plasma is becoming a routine clinical test. Such tests, which rely on analyzing the read coverage or the allelic ratios at single-nucleotide polymorphism (SNP) loci, are not sensitive enough for smaller sub-chromosomal abnormalities due to sequencing biases and paucit…	1	Genome analysis	RJ
106	A case-control study to test the use of ctdna in the early detection of sclc reveals TP53 mutations in non-cancer controls	Journal of Thoracic Oncology	Embase		abstract	Background: Circulating-tumor DNA (ctDNA) is emerging as a key potential biomarker for post-diagnosis surveillance but it may also play a crucial role in the detection of preclinical cancer. Small-cell lung cancer (SCLC) is an excellent candidate for early detection given there are no successful therapeutic options for late-stage disease, and it displays universal inactivation ofTP53 (Peifer and …	1	Genetics and population analysis	PR
107	Sample size under the additive hazards model	Clin Trials	PubMed	26572562	abstract	BACKGROUND: The additive hazards model can be easier to interpret and in some cases fits better than the proportional hazards model. However, sample size formulas for clinical trials with time to event outcomes are currently based on either the proportional hazards assumption or an assumption of constant hazards. AIMS: The goal is to provide sample size formulas for superiority and non-inferiorit…	0		RJ
108	RNAiFold2T: Constraint Programming design of thermo-IRES switches	Bioinformatics	PubMed	27307638	abstract	MOTIVATION: RNA thermometers (RNATs) are cis-regulatory elements that change secondary structure upon temperature shift. Often involved in the regulation of heat shock, cold shock and virulence genes, RNATs constitute an interesting potential resource in synthetic biology, where engineered RNATs could prove to be useful tools in biosensors and conditional gene regulation. RESULTS: Solving the 2-t…	1	Structural bioinformatics	RJ
109	MetICA: independent component analysis for high-resolution mass-spectrometry based non-targeted metabolomics	BMC Bioinformatics	PubMed	26936354	abstract	BACKGROUND: Interpreting non-targeted metabolomics data remains a challenging task. Signals from non-targeted metabolomics studies stem from a combination of biological causes, complex interactions between them and experimental bias/noise. The resulting data matrix usually contain huge number of variables and only few samples, and classical techniques using nonlinear mapping could result in compu…	1	Systems biology	PR
110	NextGenMap: fast and accurate read mapping in highly polymorphic genomes	Bioinformatics	PubMed	23975764	abstract	SUMMARY: When choosing a read mapper, one faces the trade off between speed and the ability to map reads in highly polymorphic regions. Here, we report NextGenMap, a fast and accurate read mapper, which reduces this dilemma. NextGenMap aligns reads reliably to a reference genome even when the sequence difference between target and reference genome is large, i.e. highly polymorphic genome. At the …	1	Sequence analysis	RJ
111	A fast genomic selection approach for large genomic data	Theor Appl Genet	PubMed	28389770	abstract	KEY MESSAGE: We propose a novel computational method for genomic selection that combines identical-by-state (IBS)-based Haseman-Elston (HE) regression and best linear prediction (BLP), called HE-BLP. Genomic best linear unbiased prediction (GBLUP) has been widely used in whole-genome prediction for breeding programs. To determine the total genetic variance of a training population, a linear mixed…	1	Genome analysis	RJ
112	Assessing the translational landscape of myogenic differentiation by ribosome profiling	Nucleic Acids Research	Embase Medline		abstract	The formation of skeletal muscles is associated with drastic changes in protein requirements known to be safeguarded by tight control of gene transcription and mRNA processing. The contribution of regulation of mRNA translation during myogenesis has not been studied so far. We monitored translation during myogenic differentiation of C2C12 myoblasts, using a simplified protocol for ribosome footpr…	1	Gene expression	PR
113	miRseqViewer: multi-panel visualization of sequence, structure and expression for analysis of microRNA sequencing data	Bioinformatics	PubMed	25322835	abstract	SUMMARY: Deep sequencing of small RNAs has become a routine process in recent years, but no dedicated viewer is as yet available to explore the sequence features simultaneously along with secondary structure and gene expression of microRNA (miRNA). We present a highly interactive application that visualizes the sequence alignment, secondary structure and normalized read counts in synchronous mult…	1	Gene expression; sequence analysis	RJ
114	DMRG-CASPT2 study of the longitudinal static second hyperpolarizability of all-trans polyenes	J Chem Phys	PubMed	27497552	abstract	We have implemented internally contracted complete active space second order perturbation theory (CASPT2) with the density matrix renormalization group (DMRG) as active space solver [Y. Kurashige and T. Yanai, J. Chem. Phys. 135, 094104 (2011)]. Internally contracted CASPT2 requires to contract the generalized Fock matrix with the 4-particle reduced density matrix (4-RDM) of the reference wavefun…	0		RJ
115	Saturation analysis of ChIP-seq data for reproducible identification of binding peaks	Genome Research	Embase Medline		pdf	Chromatin immunoprecipitation coupled with next-generation sequencing (ChIP-seq) is a powerful technology to identify the genome-wide locations of transcription factors and other DNA binding proteins. Computational ChIP-seq peak calling infers the location of protein-DNA interactions based on various measures of enrichment of sequence reads. In this work, we introduce an algorithm, Q, that uses a…	1	Sequence analysis	PR
116	ExonSuite: algorithmically optimizing alternative gene splicing for the PUF proteins	Comput Biol Med	PubMed	23816174	abstract	The stability of mRNA and its translation is a vital process necessary for proper protein production. The specificity of the regulation is controlled by specific RNA motifs and regulatory proteins. Pumilio/fem-3 mRNA-binding factor (PUF) proteins are usually used in regulating mRNA stability as well as translation. Here, we optimized a PUF protein target finder program to understand the natural d…	1	Systems biology; pipelines, wrappers, extensions, and utilities	RJ
117	MAGenTA; a Galaxy implemented tool for complete Tn-Seq analysis and data visualization	Bioinformatics	PubMed	28498899	abstract	Motivation: Transposon insertion sequencing (Tn-Seq) is a microbial systems-level tool, that can determine on a genome-wide scale and in high-throughput, whether a gene, or a specific genomic region, is important for fitness under a specific experimental condition. Results: Here, we present MAGenTA, a suite of analysis tools which accurately calculate the growth rate for each disrupted gene in th…	1	Genome analysis; pipelines, wrappers, extensions, and utilities
118	A semi-automated, KNIME-based workflow for biofilm assays	BMC Microbiology	Embase Medline		pdf	Background: A current focus of biofilm research is the chemical interaction between microorganisms within the biofilms. Prerequisites for this research are bioassay systems which integrate reliable tools for the planning of experiments with robot-assisted measurements and with rapid data processing. Here, data structures that are both human- and machine readable may be particularly useful. Result…	0		PR
119	deGPS is a powerful tool for detecting differential expression in RNA-sequencing studies	BMC Genomics	PubMed	26070955	abstract	BACKGROUND: The advent of the NGS technologies has permitted profiling of whole-genome transcriptomes (i.e., RNA-Seq) at unprecedented speed and very low cost. RNA-Seq provides a far more precise measurement of transcript levels and their isoforms compared to other methods such as microarrays. A fundamental goal of RNA-Seq is to better identify expression changes between different biological or d…	1	Gene expression; pipelines, wrappers, extensions, and utilities	RJ
120	Identification of repeats in DNA sequences using nucleotide distribution uniformity	J Theor Biol	PubMed	27816675	abstract	Repetitive elements are important in genomic structures, functions and regulations, yet effective methods in precisely identifying repetitive elements in DNA sequences are not fully accessible, and the relationship between repetitive elements and periodicities of genomes is not clearly understood. We present an ab initio method to quantitatively detect repetitive elements and infer the consensus …	1	Genome analysis; sequence analysis	RJ
121	METAREP: JCVI metagenomics reports--an open source tool for high-performance comparative metagenomics	Bioinformatics (Oxford, England)	Medline		abstract	JCVI Metagenomics Reports (METAREP) is a Web 2.0 application designed to help scientists analyze and compare annotated metagenomics datasets. It utilizes Solr/Lucene, a high-performance scalable search engine, to quickly query large data collections. Furthermore, users can use its SQL-like query syntax to filter and refine datasets. METAREP provides graphical summaries for top taxonomic and funct…	1	Biodiversity informatics	PR
122	VCF-kit: assorted utilities for the variant call format	Bioinformatics	PubMed	28093408	abstract	Summary: The variant call format (VCF) is a popular standard for storing genetic variation data. As a result, a large collection of tools has been developed that perform diverse analyses using VCF files. However, some tasks common to statistical and population geneticists have not been created yet. To streamline these types of analyses, we created novel tools that analyze or annotate VCF files an…	1	Pipelines, wrappers, extensions, and utilities	RJ
123	PALADIN: protein alignment for functional profiling whole metagenome shotgun data	Bioinformatics	PubMed	28158639	abstract	Motivation: Whole metagenome shotgun sequencing is a powerful approach for assaying the functional potential of microbial communities. We currently lack tools that efficiently and accurately align DNA reads against protein references, the technique necessary for constructing a functional profile. Here, we present PALADIN-a novel modification of the Burrows-Wheeler Aligner that provides accurate a…	1	Genome analysis; biodiversity informatics; sequence analysis	RJ
124	Coding exon-structure aware realigner (CESAR) utilizes genome alignments for accurate comparative gene annotation	Nucleic Acids Res	PubMed	27016733	abstract	Identifying coding genes is an essential step in genome annotation. Here, we utilize existing whole genome alignments to detect conserved coding exons and then map gene annotations from one genome to many aligned genomes. We show that genome alignments contain thousands of spurious frameshifts and splice site mutations in exons that are truly conserved. To overcome these limitations, we have deve…	1	Genome analysis	RJ
125	AlignWise: a tool for identifying protein-coding sequence and correcting frame-shifts	BMC bioinformatics	Medline		pdf	BACKGROUND: Identifying protein-coding genes from species without a reference genome sequence can be complicated by the presence of sequencing errors, particularly insertions and deletions. A number of tools capable of correcting erroneous frame-shifts within assembled transcripts are available but often do not report back DNA sequences required for subsequent phylogenetic analysis. Amongst those…	1	Genome analysis	PR
126	Epitopemap: a web application for integrated whole proteome epitope prediction	BMC bioinformatics	Medline		pdf	BACKGROUND: Predictions of MHC binding affinity are commonly used in immunoinformatics for T cell epitope prediction. There are multiple available methods, some of which provide web access. However there is currently no convenient way to access the results from multiple methods at the same time or to execute predictions for an entire proteome at once. RESULTS: We designed a web application that a…	1	Pipelines, wrappers, extensions, and utilities	PR
127	The NifTK software platform for image-guided interventions: platform overview and NiftyLink messaging	Int J Comput Assist Radiol Surg	PubMed	25408304	abstract	PURPOSE: To perform research in image-guided interventions, researchers need a wide variety of software components, and assembling these components into a flexible and reliable system can be a challenging task. In this paper, the NifTK software platform is presented. A key focus has been high-performance streaming of stereo laparoscopic video data, ultrasound data and tracking data simultaneously…	1	Bioimage informatics	RJ
128	Enrichment Map - a Cytoscape app to visualize and explore OMICs pathway enrichment results	F1000Research	Embase		pdf	High-throughput OMICs experiments generate signals for millions of entities (i.e. genes, proteins, metabolites or any measurable biological entity) in the cell. In an effort to summarize and explore these signals, expression results are examined in the context of known pathways and processes, through enrichment analysis to generate a set of pathways and processes that is significantly enriched. D…	1	Pipelines, wrappers, extensions, and utilities	PR
129	LS-GKM: a new gkm-SVM for large-scale datasets	Bioinformatics	PubMed	27153584	abstract	UNLABELLED: gkm-SVM is a sequence-based method for predicting and detecting the regulatory vocabulary encoded in functional DNA elements, and is a commonly used tool for studying gene regulatory mechanisms. Here we introduce new software, LS-GKM, which removes several limitations of our previous releases, enabling training on much larger scale (LS) datasets. LS-GKM also provides additional advanc…	1	Sequence analysis	RJ
130	Metabolomics integrated elementary flux mode analysis in large metabolic networks	Sci Rep	PubMed	25754258	abstract	Elementary flux modes (EFMs) are non-decomposable steady-state pathways in metabolic networks. They characterize phenotypes, quantify robustness or identify engineering targets. An EFM analysis (EFMA) is currently restricted to medium-scale models, as the number of EFMs explodes with the network's size. However, many topologically feasible EFMs are biologically irrelevant. We present thermodynami…	1	Systems biology	PR
131	Fuzzy qualitative deep compression network	Neurocomputing	Embase		abstract	Recently, Convolutional Neural Networks (CNNs) have become a popular choice to tackle image classification tasks. Despite that, it is almost infeasible to embed the CNNs into resource limited hardware (e.g. mobile devices) due to its extremely high memory requirement. To address this problem, several methods were proposed to reduce the CNN memory requirement with a minimum compensation on the cla…	0		PR
132	The OGCleaner: filtering false-positive homology clusters	Bioinformatics	PubMed	27614349	abstract	Detecting homologous sequences in organisms is an essential step in protein structure and function prediction, gene annotation and phylogenetic tree construction. Heuristic methods are often employed for quality control of putative homology clusters. These heuristics, however, usually only apply to pairwise sequence comparison and do not examine clusters as a whole. We present the Orthology Group…	1	Sequence analysis; pipelines, wrappers, extensions, and utilities	RJ
133	Point estimates in phylogenetic reconstructions	Bioinformatics (Oxford, England)	Medline		abstract	RESULTS: Building upon previous work of Billera et al., summary statistics such as sample mean, median and variance are defined as the geometric median, Fréchet mean and variance, respectively. Their computation is enabled by recently published works, and embeds an algorithm for computing shortest paths in the space of trees. Studying the phylogeny of a set of plants, where several tree topologie…	1	Phylogenetics	PR
134	IVA: accurate de novo assembly of RNA virus genomes	Bioinformatics	PubMed	25725497	abstract	MOTIVATION: An accurate genome assembly from short read sequencing data is critical for downstream analysis, for example allowing investigation of variants within a sequenced population. However, assembling sequencing data from virus samples, especially RNA viruses, into a genome sequence is challenging due to the combination of viral population diversity and extremely uneven read depth caused by…	1	Genome analysis	RJ
135	Scribl: an HTML5 Canvas-based graphics library for visualizing genomic data over the web	Bioinformatics	PubMed	23172864	pdf	MOTIVATION: High-throughput biological research requires simultaneous visualization as well as analysis of genomic data, e.g. read alignments, variant calls and genomic annotations. Traditionally, such integrative analysis required desktop applications operating on locally stored data. Many current terabyte-size datasets generated by large public consortia projects, however, are already only feas…	1	Genome analysis; pipelines, extensions, wrappers, and utilities	RJ
136	Shape component analysis: structure-preserving dimension reduction on biological shape spaces	Bioinformatics	PubMed	26543176	abstract	MOTIVATION: Quantitative shape analysis is required by a wide range of biological studies across diverse scales, ranging from molecules to cells and organisms. In particular, high-throughput and systems-level studies of biological structures and functions have started to produce large volumes of complex high-dimensional shape data. Analysis and understanding of high-dimensional biological shape d…	1	Structural bioinformatics	RJ
137	PItcHPERFeCT: Primary Intracranial Hemorrhage Probability Estimation using Random Forests on CT	Neuroimage Clin	PubMed	28275541	abstract	INTRODUCTION: Intracerebral hemorrhage (ICH), where a blood vessel ruptures into areas of the brain, accounts for approximately 10-15% of all strokes. X-ray computed tomography (CT) scanning is largely used to assess the location and volume of these hemorrhages. Manual segmentation of the CT scan using planimetry by an expert reader is the gold standard for volume estimation, but is time-consumin…	0		RJ
138	Validation of the total visual acuity extraction algorithm (TOVA) for automated extraction of visual acuity data from free text, unstructured clinical records	Translational Vision Science and Technology	Embase		pdf	Purpose: With increasing volumes of electronic health record data, algorithm-driven extraction may aid manual extraction. Visual acuity often is extracted manually in vision research. The total visual acuity extraction algorithm (TOVA) is presented and validated for automated extraction of visual acuity from free text, unstructured clinical notes. Methods: Consecutive inpatient ophthalmology note…	0		PR
139	Defining the limits and reliability of rigid-body fitting in cryo-EM maps using multi-scale image pyramids	J Struct Biol	PubMed	27318041	abstract	Cryo-electron microscopy provides fascinating structural insight into large macromolecular machines at increasing detail. Despite significant advances in the field, the resolution of the resulting three-dimensional images is still typically insufficient for de novo model building. To bridge the resolution gap and give an atomic interpretation to the data, high-resolution models are typically plac…	1	Bioimage informatics	RJ
140	CanSNPer: a hierarchical genotype classifier of clonal pathogens	Bioinformatics	PubMed	24574113	abstract	SUMMARY: Advances in typing methodologies have recently reformed the field of molecular epidemiology of pathogens. The falling cost of sequencing technologies is creating a deluge of whole genome sequencing data that burdens bioinformatics resources and tool development. In particular, single nucleotide polymorphisms in core genomes of pathogens are recognized as the most important markers for in…	1	Genome analysis; genetics and population analysis	RJ
141	swga: A primer design toolkit for selective whole genome amplification	Bioinformatics	PubMed	28334194	abstract	Motivation: Population genomic analyses are often hindered by difficulties in obtaining sufficient numbers of genomes for analysis by DNA sequencing. Selective whole-genome amplification (SWGA) provides an efficient approach to amplify microbial genomes from complex backgrounds for sequence acquisition. However, the process of designing sets of primers for this method has many degrees of freedom …	1	Biodiversity informatics; genome analysis	RJ
142	Discrete mixture modeling to address genetic heterogeneity in time-to-event regression	Bioinformatics	PubMed	24532723	abstract	MOTIVATION: Time-to-event regression models are a critical tool for associating survival time outcomes with molecular data. Despite mounting evidence that genetic subgroups of the same clinical disease exist, little attention has been given to exploring how this heterogeneity affects time-to-event model building and how to accommodate it. Methods able to diagnose and model heterogeneity should be…	0		RJ
143	lncScore: alignment-free identification of long noncoding RNA from assembled novel transcripts	Sci Rep	PubMed	27708423	abstract	RNA-Seq based transcriptome assembly has been widely used to identify novel lncRNAs. However, the best-performing transcript reconstruction methods merely identified 21% of full-length protein-coding transcripts from H. sapiens. Those partial-length protein-coding transcripts are more likely to be classified as lncRNAs due to their incomplete CDS, leading to higher false positive rate for lncRNA …	1	Genome analysis; gene expression	RJ
144	w4CSeq: software and web application to analyze 4C-seq data	Bioinformatics	PubMed	27378289	abstract	Circularized Chromosome Conformation Capture followed by deep sequencing (4C-Seq) is a powerful technique to identify genome-wide partners interacting with a pre-specified genomic locus. Here, we present a computational and statistical approach to analyze 4C-Seq data generated from both enzyme digestion and sonication fragmentation-based methods. We implemented a command line software tool and a …	1	Genome analysis; pipelines, wrappers, extensions, and utilities	RJ
145	MARS: Improving multiple circular sequence alignment using refined sequences	BMC Genomics	Embase		pdf	Background: A fundamental assumption of all widely-used multiple sequence alignment techniques is that the left- and right-most positions of the input sequences are relevant to the alignment. However, the position where a sequence starts or ends can be totally arbitrary due to a number of reasons: arbitrariness in the linearisation (sequencing) of a circular molecular structure; or inconsistencie…	1	Sequence analysis	PR
146	A unified analytic framework for prioritization of non-coding variants of uncertain significance in heritable breast and ovarian cancer	BMC Medical Genomics	Embase Medline		pdf	Background: Sequencing of both healthy and disease singletons yields many novel and low frequency variants of uncertain significance (VUS). Complete gene and genome sequencing by next generation sequencing (NGS) significantly increases the number of VUS detected. While prior studies have emphasized protein coding variants, non-coding sequence variants have also been proven to significantly contri…	1	Genetics and population analysis	PR
147	Methyl-Analyzer--whole genome DNA methylation profiling	Bioinformatics	PubMed	21685051	abstract	SUMMARY: Methyl-Analyzer is a python package that analyzes genome-wide DNA methylation data produced by the Methyl-MAPS (methylation mapping analysis by paired-end sequencing) method. Methyl-MAPS is an enzymatic-based method that uses both methylation-sensitive and -dependent enzymes covering >80% of CpG dinucleotides within mammalian genomes. It combines enzymatic-based approaches with high-thro…	1	Genome analysis	RJ
148	Differential network analysis reveals the genome-wide landscape of estrogen receptor modulation in hormonal cancers	Sci Rep	PubMed	26972162	abstract	Several mutual information (MI)-based algorithms have been developed to identify dynamic gene-gene and function-function interactions governed by key modulators (genes, proteins, etc.). Due to intensive computation, however, these methods rely heavily on prior knowledge and are limited in genome-wide analysis. We present the modulated gene/gene set interaction (MAGIC) analysis to systematically i…	1	Systems biology; genome analysis	RJ
149	Three dimensional data generation and graphical representation of theoretical tracheobronchial trees and lung models	International Journal of Computer Assisted Radiology and Surgery	Embase		pdf	Purpose Developing Image Guided Therapy (IGT) software applications for bronchoscopy requires the implementation of various sophisticated algorithms, such as segmentation of human lungs from the CT scans, virtual navigation and procedure planning, tracking of medical instruments during the real procedure, etc. [1,2]. These algorithms need “simple” data (simpler than the human CT scans) to be test…	0		PR
150	Analysis of nanopore data using hidden Markov models	Bioinformatics	PubMed	25649617	abstract	MOTIVATION: Nanopore-based sequencing techniques can reconstruct properties of biosequences by analyzing the sequence-dependent ionic current steps produced as biomolecules pass through a pore. Typically this involves alignment of new data to a reference, where both reference construction and alignment have been performed by hand. RESULTS: We propose an automated method for aligning nanopore data…	1	Sequence analysis	RJ
151	Combinatorial epigenetic patterns as quantitative predictors of chromatin biology	BMC Genomics	PubMed	24472558	abstract	BACKGROUND: Chromatin immunoprecipitation followed by deep sequencing (ChIP-seq) is the most widely used method for characterizing the epigenetic states of chromatin on a genomic scale. With the recent availability of large genome-wide data sets, often comprising several epigenetic marks, novel approaches are required to explore functionally relevant interactions between histone modifications. Co…	1	Genome analysis	RJ
152	SDEAP: a splice graph based differential transcript expression analysis tool for population data	Bioinformatics	PubMed	27522083	abstract	MOTIVATION: Differential transcript expression (DTE) analysis without predefined conditions is critical to biological studies. For example, it can be used to discover biomarkers to classify cancer samples into previously unknown subtypes such that better diagnosis and therapy methods can be developed for the subtypes. Although several DTE tools for population data, i.e. data without known biologi…	1	Genetics and population analysis; gene expression	RJ
153	AlignStat: a web-tool and R package for statistical comparison of alternative multiple sequence alignments	BMC Bioinformatics	PubMed	27784265	abstract	BACKGROUND: Alternative sequence alignment algorithms yield different results. It is therefore useful to quantify the similarities and differences between alternative alignments of the same sequences. These measurements can identify regions of consensus that are likely to be most informative in downstream analysis. They can also highlight systematic differences between alignments that relate to d…	1	Sequence analysis; pipelines, wrappers, extensions, and utilities	RJ
154	UProC: tools for ultra-fast protein domain classification	Bioinformatics	PubMed	25540185	abstract	MOTIVATION: With rapidly increasing volumes of biological sequence data the functional analysis of new sequences in terms of similarities to known protein families challenges classical bioinformatics. RESULTS: The ultrafast protein classification (UProC) toolbox implements a novel algorithm ('Mosaic Matching') for large-scale sequence analysis. UProC is by three orders of magnitude faster than pr…	1	Structural bioinformatics; sequence analysis	RJ
155	Large-scale extraction of gene interactions from full-text literature using DeepDive	Bioinformatics	PubMed	26338771	abstract	MOTIVATION: A complete repository of gene-gene interactions is key for understanding cellular processes, human disease and drug response. These gene-gene interactions include both protein-protein interactions and transcription factor interactions. The majority of known interactions are found in the biomedical literature. Interaction databases, such as BioGRID and ChEA, annotate these gene-gene in…	1	Systems biology; data and text mining	RJ
156	POPBAM: Tools for Evolutionary Analysis of Short Read Sequence Alignments	Evol Bioinform Online	PubMed	24027417	abstract	BACKGROUND: While many bioinformatics tools currently exist for assembling and discovering variants from next-generation sequence data, there are very few tools available for performing evolutionary analyses from these data. Evolutionary and population genomics studies hold great promise for providing valuable insights into natural selection, the effect of mutations on phenotypes, and the origin …	1	Genetics and population analysis; phylogenetics	RJ
157	VisFlow - Web-based Visualization Framework for Tabular Data with a Subset Flow Model	IEEE Trans Vis Comput Graph	PubMed	27875142	pdf	Data flow systems allow the user to design a flow diagram that specifies the relations between system components which process, filter or visually present the data. Visualization systems may benefit from user-defined data flows as an analysis typically consists of rendering multiple plots on demand and performing different types of interactive queries across coordinated views. In this paper, we p…	0		RJ
158	GWAlpha: genome-wide estimation of additive effects (alpha) based on trait quantile distribution from pool-sequencing experiments	Bioinformatics	PubMed	28003266	abstract	Motivation: Sequencing pools of individuals (Pool-Seq) is a cost-effective way to gain insight into the genetics of complex traits, but as yet no parametric method has been developed to both test for genetic effects and estimate their magnitude. Here, we propose GWAlpha, a flexible method to obtain parametric estimates of genetic effects genome-wide from Pool-Seq experiments. Results: We showed t…	1	Genetics and population analysis	RJ
159	LocusExplorer: a user-friendly tool for integrated visualization of human genetic association data and biological annotations	Bioinformatics	PubMed	26589274	abstract	UNLABELLED: : In this article, we present LocusExplorer, a data visualization and exploration tool for genetic association data. LocusExplorer is written in R using the Shiny library, providing access to powerful R-based functions through a simple user interface. LocusExplorer allows users to simultaneously display genetic, statistical and biological data for humans in a single image and allows d…	1	Genetics and population analysis; pipelines, wrappers, extensions, and utilities	RJ
160	C3-PRO: Connecting ResearchKit to the health system using i2b2 and FHIR	PLoS ONE	Embase Medline		pdf	A renewed interest by consumer information technology giants in the healthcare domain is focused on transforming smartphones into personal health data storage devices. With the introduction of the open source ResearchKit, Apple provides a framework for researchers to inform and consent research subjects, and to readily collect personal health data and patient reported outcomes (PRO) from distribu…	0		PR
161	Use of historic metabolic biotransformation data as a means of anticipating metabolic sites using MetaPrint2D and Bioclipse	BMC Bioinformatics	Medline		pdf	BACKGROUND: Predicting metabolic sites is important in the drug discovery process to aid in rapid compound optimisation. No interactive tool exists and most of the useful tools are quite expensive. RESULTS: Here a fast and reliable method to analyse ligands and visualise potential metabolic sites is presented which is based on annotated metabolic data, described by circular fingerprints. The meth…	1	Structural bioinformatics	PR
162	UrQt: an efficient software for the Unsupervised Quality trimming of NGS data	BMC bioinformatics	Medline		pdf	BACKGROUND: Quality control is a necessary step of any Next Generation Sequencing analysis. Although customary, this step still requires manual interventions to empirically choose tuning parameters according to various quality statistics. Moreover, current quality control procedures that provide a "good quality" data set, are not optimal and discard many informative nucleotides. To address these …	1	Pipelines, wrappers, extensions, and utilities	PR
163	Design and Implementation of an Interactive Web-Based Near Real-Time Forest Monitoring System	PLoS ONE	Medline		pdf	This paper describes an interactive web-based near real-time (NRT) forest monitoring system using four levels of geographic information services: 1) the acquisition of continuous data streams from satellite and community-based monitoring using mobile devices, 2) NRT forest disturbance detection based on satellite time-series, 3) presentation of forest disturbance data through a web-based applicat…	0		PR
164	Tracking and Quantifying Developmental Processes in C. elegans Using Open-source Tools	Journal of visualized experiments : JoVE	Medline		pdf	Quantitatively capturing developmental processes is crucial to derive mechanistic models and key to identify and describe mutant phenotypes. Here protocols are presented for preparing embryos and adult C. elegans animals for short- and long-term time-lapse microscopy and methods for tracking and quantification of developmental processes. The methods presented are all based on C. elegans strains a…	1	Bioimage informatics	PR
165	Synthesis of Arbitrary Quantum Circuits to Topological Assembly	Sci Rep	PubMed	27481212	abstract	Given a quantum algorithm, it is highly nontrivial to devise an efficient sequence of physical gates implementing the algorithm on real hardware and incorporating topological quantum error correction. In this paper, we present a first step towards this goal, focusing on generating correct and simple arrangements of topological structures that correspond to a given quantum circuit and largely negl…	0		RJ
166	Cytoscape tools for the web age: D3.js and Cytoscape.js exporters	F1000Research	Embase		pdf	In this paper we present new data export modules for Cytoscape 3 that can generate network files for Cytoscape.js and D3.js. Cytoscape.js exporter is implemented as a core feature of Cytoscape 3, and D3.js exporter is available as a Cytoscape 3 app. These modules enable users to seamlessly export network and table data sets generated in Cytoscape to popular JavaScript library readable formats. In…	1	Pipelines, wrappers, extensions, and utilities	PR
167	Novel methods for data and image visualization and interaction in surgery using virtual and augmented reality	International Journal of Computer Assisted Radiology and Surgery	Embase		pdf	Purpose Medical imaging is essential for the diagnosis and therapy of patients across a broad spectrum of medical disciplines. Imaging data is required at different points of the surgical treatment process in different modes of presentation. Traditional ways of viewing medical imaging data (i.e., Picture Archiving and Communication System (PACS) workstations) in a stacked fashion removed from the…	0		PR
168	BeReTa: a systematic method for identifying target transcriptional regulators to enhance microbial production of chemicals	Bioinformatics	PubMed	27605107	abstract	MOTIVATION: Modulation of regulatory circuits governing the metabolic processes is a crucial step for developing microbial cell factories. Despite the prevalence of in silico strain design algorithms, most of them are not capable of predicting required modifications in regulatory networks. Although a few algorithms may predict relevant targets for transcriptional regulator (TR) manipulations, the…	1	Systems biology	RJ
169	A profile-based method for identifying functional divergence of orthologous genes in bacterial genomes	Bioinformatics	PubMed	27503221	abstract	MOTIVATION: Next generation sequencing technologies have provided us with a wealth of information on genetic variation, but predicting the functional significance of this variation is a difficult task. While many comparative genomics studies have focused on gene flux and large scale changes, relatively little attention has been paid to quantifying the effects of single nucleotide polymorphisms an…	1	Genome analysis	RJ
170	Optical coherence tomography (OCT): The missing link in gastrointestinal imaging?	International Journal of Computer Assisted Radiology and Surgery	Embase		pdf	Purpose Clinical treatment decisions in surgical oncology rely on accurate information about the histological and cellular architecture of a given tumor lesion, routinely gathered by histopathological assessment of biopsies or resected tissue. This is a relatively time-consuming and costintensive procedure consisting of fixation, staining and visual examination by conventional light microscopy. V…	0		PR
171	Literature consistency of bioinformatics sequence databases is effective for assessing record quality	Database (Oxford)	PubMed	28365737	abstract	Bioinformatics sequence databases such as Genbank or UniProt contain hundreds of millions of records of genomic data. These records are derived from direct submissions from individual laboratories, as well as from bulk submissions from large-scale sequencing centres; their diversity and scale means that they suffer from a range of data quality issues including errors, discrepancies, redundancies,…	1	Data and text mining; databases and ontologies	RJ
172	An automated pipeline for constructing personalized virtual brains from multimodal neuroimaging data	NeuroImage	PubMed	25837600	abstract	Large amounts of multimodal neuroimaging data are acquired every year worldwide. In order to extract high-dimensional information for computational neuroscience applications standardized data fusion and efficient reduction into integrative data structures are required. Such self-consistent multimodal data sets can be used for computational brain modeling to constrain models with individual measur…	0		RJ
173	Erratum: Evidence for extensive horizontal gene transfer from the draft genome of a tardigrade (Proc Natl Acad Sci USA (2015) 112:52 (15976-1598110) DOI: 1073/pnas.1510461112)	Proceedings of the National Academy of Sciences of the United States of America	Embase		pdf	Correction for "Evidence for extensive horizontal gene transfer from the draft genome of a tardigrade," by Thomas C. Boothby, Jennifer R. Tenlen, Frank W. Smith, Jeremy R. Wang, Kiera A. Patanella, Erin Osborne Nishimura, Sophia C. Tintori, Qing Li, Corbin D. Jones, Mark Yandell, David N. Messina, Jarret Glasscock, and Bob Goldstein, which appeared in issue 52, December 29, 2015, of Proc Natl Aca…	1	Genome analysis	PR
174	ReactionFlow: an interactive visualization tool for causality analysis in biological pathways	BMC Proc	PubMed	26361502	abstract	BACKGROUND: Molecular and systems biologists are tasked with the comprehension and analysis of incredibly complex networks of biochemical interactions, called pathways, that occur within a cell. Through interviews with domain experts, we identified four common tasks that require an understanding of the causality within pathways, that is, the downstream and upstream relationships between proteins …	1	Systems biology; pipelines, extentions, wrappers, and utilities	RJ
175	pySPACE-a signal processing and classification environment in Python	Front Neuroinform	PubMed	24399965	abstract	In neuroscience large amounts of data are recorded to provide insights into cerebral information processing and function. The successful extraction of the relevant signals becomes more and more challenging due to increasing complexities in acquisition techniques and questions addressed. Here, automated signal processing and machine learning tools can help to process the data, e.g., to separate si…	0		RJ
176	PconsFold: improved contact predictions improve protein models	Bioinformatics	PubMed	25161237	abstract	MOTIVATION: Recently it has been shown that the quality of protein contact prediction from evolutionary information can be improved significantly if direct and indirect information is separated. Given sufficiently large protein families, the contact predictions contain sufficient information to predict the structure of many protein families. However, since the first studies contact prediction met…	1	Structural bioinformatics; pipelines, wrappers, extensions, and utilities	RJ
177	SNPConvert: SNP Array Standardization and Integration in Livestock Species	Microarrays (Basel)	PubMed	27600083	pdf	One of the main advantages of single nucleotide polymorphism (SNP) array technology is providing genotype calls for a specific number of SNP markers at a relatively low cost. Since its first application in animal genetics, the number of available SNP arrays for each species has been constantly increasing. However, conversely to that observed in whole genome sequence data analysis, SNP array data …	1	Sequence analysis; pipelines, wrappers, extensions, and utilities	RJ
178	Identifying fusion transcripts using next generation sequencing	Wiley Interdisciplinary Reviews: RNA	Embase		pdf	Fusion transcripts (i.e., chimeric RNAs) resulting from gene fusions have been used successfully for cancer diagnosis, prognosis, and therapeutic applications. In addition, many fusion transcripts are found in normal human cell lines and tissues, with some data supporting their role in normal physiology. Besides chromosomal rearrangement, intergenic splicing can generate them. Global identificati…	0		PR
179	Disambiguate: An open-source application for disambiguating two species in next generation sequencing data from grafted samples	F1000Res	PubMed	27990269	abstract	Grafting of cell lines and primary tumours is a crucial step in the drug development process between cell line studies and clinical trials. Disambiguate is a program for computationally separating the sequencing reads of two species derived from grafted samples. Disambiguate operates on DNA or RNA-seq alignments to the two species and separates the components at very high sensitivity and specific…	1	Sequence analysis	RJ
180	Nontargeted Identification of Reactive Metabolite Protein Adducts	Anal Chem	PubMed	28481086	abstract	Metabolic bioactivation of many different chemicals results in the formation of highly reactive compounds (chemically reactive metabolites, CRMs) that can lead to toxicity via binding to macromolecular targets (e.g., proteins or DNA). There is a need to develop robust, rapid, and nontargeted analytical techniques to determine the identity of the protein targets of CRMs and their sites of modifica…	0		PR
181	Use of AAScatterPlot tool for monitoring the evolution of hemagglutinin cleavage site in H9 avian viruses	Bioinformatics	PubMed	28383669	abstract	Motivation: Viruses rapidly evolve due to their error-prone genome replication, and identifying which mutations are selected for during evolution is critical for virus surveillance efforts. Here we introduce a scatter plot tool (AAScatterPlot) that easily shows the selection and avoidance of certain protein mutations based on biochemical properties. We demonstrate its utility for monitoring the e…	1	Computational evolutionary biology	RJ
182	A pipeline for local assembly of minisatellite alleles from single-molecule sequencing data	Bioinformatics	PubMed	27998939	abstract	Motivation: The advent of Next Generation Sequencing (NGS) has led to the generation of enormous volumes of short read sequence data, cheaply and in reasonable time scales. Nevertheless, the quality of genome assemblies generated using NGS technologies has been greatly affected, compared to those generated using Sanger DNA sequencing. This is largely due to the inability of short read sequence da…	1	Sequence analysis; pipelines, wrappers, extensions, and utilities	RJ
183	PanViz: interactive visualization of the structure of functionally annotated pangenomes	Bioinformatics	PubMed	28057677	abstract	Summary: PanViz is a novel, interactive, visualization tool for pangenome analysis. PanViz allows visualization of changes in gene group (groups of similar genes across genomes) classification as different subsets of pangenomes are selected, as well as comparisons of individual genomes to pangenomes with gene ontology based navigation of gene groups. Furthermore it allows for rich and complex vis…	1	Genome analysis; pipelines, wrappers, extensions, and utilities	RJ
184	Generalising semantic category disambiguation with large lexical resources for fun and profit	J Biomed Semantics	PubMed	25093067	abstract	BACKGROUND: Semantic Category Disambiguation (SCD) is the task of assigning the appropriate semantic category to given spans of text from a fixed set of candidate categories, for example Protein to "Fibrin". SCD is relevant to Natural Language Processing tasks such as Named Entity Recognition, coreference resolution and coordination resolution. In this work, we study machine learning-based SCD me…	0		PR
185	A WebGIS platform for the monitoring of Farm Animal Genetic Resources (GENMON)	PLoS ONE	Embase		pdf	Background In 2007, the Food and Agriculture Organization of the United Nations (FAO) initiated the Global plan of action for Farm Animal Genetic Resources (FAnGR). The main goal of this plan is to reduce further loss of genetic diversity in farm animals, so as to protect and promote the diversity of farm animal resources. An important step to reach this goal is to monitor and prioritize endanger…	0		PR
186	ChemTreeMap: an interactive map of biochemical similarity in molecular datasets	Bioinformatics	PubMed	27515740	abstract	MOTIVATION: What if you could explain complex chemistry in a simple tree and share that data online with your collaborators? Computational biology often incorporates diverse chemical data to probe a biological question, but the existing tools for chemical data are ill-suited for the very large datasets inherent to bioinformatics. Furthermore, existing visualization methods often require an expert…	0		RJ
187	SeqMule: automated pipeline for analysis of human exome/genome sequencing data	Scientific reports	Medline		pdf	Next-generation sequencing (NGS) technology has greatly helped us identify disease-contributory variants for Mendelian diseases. However, users are often faced with issues such as software compatibility, complicated configuration, and no access to high-performance computing facility. Discrepancies exist among aligners and variant callers. We developed a computational pipeline, SeqMule, to perform…	1	Pipelines, wrappers, extensions, and utilities; Genetics and population analysis	PR
188	WEVOTE: Weighted Voting Taxonomic Identification Method of Microbial Sequences	PLoS ONE	PubMed	27683082	abstract	BACKGROUND: Metagenome shotgun sequencing presents opportunities to identify organisms that may prevent or promote disease. The analysis of sample diversity is achieved by taxonomic identification of metagenomic reads followed by generating an abundance profile. Numerous tools have been developed based on different design principles. Tools achieving high precision can lack sensitivity in some app…	1	Biodiversity informatics	RJ
189	Integration of string and de Bruijn graphs for genome assembly	Bioinformatics	PubMed	26755626	abstract	MOTIVATION: String and de Bruijn graphs are two graph models used by most genome assemblers. At present, none of the existing assemblers clearly outperforms the others across all datasets. We found that although a string graph can make use of entire reads for resolving repeats, de Bruijn graphs can naturally assemble through regions that are error-prone due to sequencing bias. RESULTS: We develop…	1	Genome analysis	RJ
190	The MI bundle: enabling network and structural biology in genome visualization tools	Bioinformatics	PubMed	26209801	abstract	UNLABELLED: Prioritization of candidate genes emanating from large-scale screens requires integrated analyses at the genomics, molecular, network and structural biology levels. We have extended the Integrated Genome Browser (IGB) to facilitate these tasks. The graphical user interface greatly simplifies building disease networks and zooming in at atomic resolution to identify variations in molecu…	1	Genome analysis; structural bioinformatics; pipelines, wrappers, extensions, and utilities	RJ
191	HSA: a heuristic splice alignment tool	BMC Syst Biol	PubMed	24564867	abstract	BACKGROUND: RNA-Seq methodology is a revolutionary transcriptomics sequencing technology, which is the representative of Next generation Sequencing (NGS). With the high throughput sequencing of RNA-Seq, we can acquire much more information like differential expression and novel splice variants from deep sequence analysis and data mining. But the short read length brings a great challenge to align…	1	Gene expression; sequence analysis; pipelines, wrappers, extensions, and utilities	RJ
192	Flexible model-based clustering of mixed binary and continuous data: application to genetic regulation and cancer	Nucleic Acids Res	PubMed	27994031	abstract	Clustering is used widely in 'omics' studies and is often tackled with standard methods, e.g. hierarchical clustering. However, the increasing need for integration of multiple data sets leads to a requirement for clustering methods applicable to mixed data types, where the straightforward application of standard methods is not necessarily the best approach. A particularly common problem involves …	1	Sequence analysis	RJ
193	CombAlign: a code for generating a one-to-many sequence alignment from a set of pairwise structure-based sequence alignments	Source Code Biol Med	PubMed	26246852	pdf	BACKGROUND: In order to better define regions of similarity among related protein structures, it is useful to identify the residue-residue correspondences among proteins. Few codes exist for constructing a one-to-many multiple sequence alignment derived from a set of structure or sequence alignments, and a need was evident for creating such a tool for combining pairwise structure alignments that …	1	Sequence anlaysis	RJ
194	Using 2k + 2 bubble searches to find single nucleotide polymorphisms in k-mer graphs	Bioinformatics	PubMed	25344498	abstract	MOTIVATION: Single nucleotide polymorphism (SNP) discovery is an important preliminary for understanding genetic variation. With current sequencing methods, we can sample genomes comprehensively. SNPs are found by aligning sequence reads against longer assembled references. De Bruijn graphs are efficient data structures that can deal with the vast amount of data from modern technologies. Recent w…	1	Genome analysis	RJ
195	Identification of key player genes in gene regulatory networks	BMC Syst Biol	PubMed	27599550	abstract	BACKGROUND: Identifying the gene regulatory networks governing the workings and identity of cells is one of the main challenges in understanding processes such as cellular differentiation, reprogramming or cancerogenesis. One particular challenge is to identify the main drivers and master regulatory genes that control such cell fate transitions. In this work, we reformulate this problem as the op…	1	Systems biology	RJ
196	ChromoZoom: a flexible, fluid, web-based genome browser	Bioinformatics	PubMed	23220575	abstract	UNLABELLED: Current web-based genome browsers require repetitious user input to scroll over long distances, alter the drawing density of elements or zoom through multiple orders of magnitude. Generally, either the server or the client is responsible for the majority of data processing, resulting in either servers having to receive and handle data relevant only to one user, or clients redundantly …	1	Genome analysis; pipelines, wrappers, extensions, and utilities	RJ
197	Genotyping in the cloud with crossbow	Current Protocols in Bioinformatics	Embase		pdf	Crossbow is a scalable, portable, and automatic cloud computing tool for identifying SNPs from high-coverage, short-read resequencing data. It is built on Apache Hadoop, an implementation of the MapReduce software framework. Hadoop allows Crossbow to distribute read alignment and SNP calling subtasks over a cluster of commodity computers. Two robust tools, Bowtie and SOAPsnp, implement the fundam…	1	Pipelines, wrappers, extensions, and utilities; Genetics and population analysis	PR
198	VizBin - an application for reference-independent visualization and human-augmented binning of metagenomic data	Microbiome	PubMed	25621171	abstract	BACKGROUND: Metagenomics is limited in its ability to link distinct microbial populations to genetic potential due to a current lack of representative isolate genome sequences. Reference-independent approaches, which exploit for example inherent genomic signatures for the clustering of metagenomic fragments (binning), offer the prospect to resolve and reconstruct population-level genomic compleme…	1	Biodiversity informatics	RJ
199	Prioritization of retinal disease genes: an integrative approach	Hum Mutat	PubMed	23508994	abstract	The discovery of novel disease-associated variations in genes is often a daunting task in highly heterogeneous disease classes. We seek a generalizable algorithm that integrates multiple publicly available genomic data sources in a machine-learning model for the prioritization of candidates identified in patients with retinal disease. To approach this problem, we generate a set of feature vectors…	1	Data and text mining; pipelines, wrappers, extensions, and utilities	RJ
200	Modelling local gene networks increases power to detect trans-acting genetic effects on gene expression	Genome Biol	PubMed	26911988	abstract	Expression quantitative trait loci (eQTL) mapping is a widely used tool to study the genetics of gene expression. Confounding factors and the burden of multiple testing limit the ability to map distal trans eQTLs, which is important to understand downstream genetic effects on genes and pathways. We propose a two-stage linear mixed model that first learns local directed gene-regulatory networks to…	1	Gene expression; systems biology	RJ
201	Virtual-'light-sheet' single-molecule localisation microscopy enables quantitative optical sectioning for super-resolution imaging	PLoS ONE	Embase Medline		pdf	Single-molecule super-resolution microscopy allows imaging of fluorescently-tagged proteins in live cells with a precision well below that of the diffraction limit. Here, we demonstrate 3D sectioning with single-molecule super-resolution microscopy by making use of the fitting information that is usually discarded to reject fluorophores that emit from above or below a virtual-'light-sheet', a thi…	1	Bioimage informatics	PR
202	Galaxy Portal: interacting with the galaxy platform through mobile devices	Bioinformatics	PubMed	26819474	abstract	UNLABELLED: : We present Galaxy Portal app, an open source interface to the Galaxy system through smart phones and tablets. The Galaxy Portal provides convenient and efficient monitoring of job completion, as well as opportunities for inspection of results and execution history. In addition to being useful to the Galaxy community, we believe that the app also exemplifies a useful way of exploitin…	0		RJ
203	cgmisc: enhanced genome-wide association analyses and visualization	Bioinformatics (Oxford, England)	Medline		abstract	UNLABELLED: High-throughput genotyping and sequencing technologies facilitate studies of complex genetic traits and provide new research opportunities. The increasing popularity of genome-wide association studies (GWAS) leads to the discovery of new associated loci and a better understanding of the genetic architecture underlying not only diseases, but also other monogenic and complex phenotypes.…	1	Pipelines, wrappers, extensions, and utilities	PR
204	Simultaneous dimension reduction and adjustment for confounding variation	Proc Natl Acad Sci U S A	PubMed	27930330	abstract	Dimension reduction methods are commonly applied to high-throughput biological datasets. However, the results can be hindered by confounding factors, either biological or technical in origin. In this study, we extend principal component analysis (PCA) to propose AC-PCA for simultaneous dimension reduction and adjustment for confounding (AC) variation. We show that AC-PCA can adjust for (i) variat…	0		PR
205	WheatExp: an RNA-seq expression database for polyploid wheat	BMC plant biology	Medline		pdf	BACKGROUND: For functional genomics studies, it is important to understand the dynamic expression profiles of transcribed genes in different tissues, stages of development and in response to environmental stimuli. The proliferation in the use of next-generation sequencing technologies by the plant research community has led to the accumulation of large volumes of expression data. However, analysi…	1	Databases and ontologies; gene expression	PR
206	Poretools: a toolkit for analyzing nanopore sequence data	Bioinformatics	PubMed	25143291	abstract	MOTIVATION: Nanopore sequencing may be the next disruptive technology in genomics, owing to its ability to detect single DNA molecules without prior amplification, lack of reliance on expensive optical components, and the ability to sequence long fragments. The MinION from Oxford Nanopore Technologies (ONT) is the first nanopore sequencer to be commercialized and is now available to early-access …	1	Genome analysis; pipelines, wrappers, extensions, and utilties	RJ
207	Manual-Protocol Inspired Technique for Improving Automated MR Image Segmentation during Label Fusion	Front Neurosci	PubMed	27486386	abstract	Recent advances in multi-atlas based algorithms address many of the previous limitations in model-based and probabilistic segmentation methods. However, at the label fusion stage, a majority of algorithms focus primarily on optimizing weight-maps associated with the atlas library based on a theoretical objective function that approximates the segmentation error. In contrast, we propose a novel me…	0		RJ
208	Complementary feature selection from alternative splicing events and gene expression for phenotype prediction	Bioinformatics	PubMed	27587658	abstract	MOTIVATION: A central task of bioinformatics is to develop sensitive and specific means of providing medical prognoses from biomarker patterns. Common methods to predict phenotypes in RNA-Seq datasets utilize machine learning algorithms trained via gene expression. Isoforms, however, generated from alternative splicing, may provide a novel and complementary set of transcripts for phenotype predic…	1	Gene expression	RJ
209	Predicting protein function and other biomedical characteristics with heterogeneous ensembles	Methods	PubMed	26342255	abstract	Prediction problems in biomedical sciences, including protein function prediction (PFP), are generally quite difficult. This is due in part to incomplete knowledge of the cellular phenomenon of interest, the appropriateness and data quality of the variables and measurements used for prediction, as well as a lack of consensus regarding the ideal predictor for specific problems. In such scenarios, …	0		RJ
210	Finishing bacterial genome assemblies with Mix	BMC Bioinformatics	PubMed	24564706	abstract	MOTIVATION: Among challenges that hamper reaping the benefits of genome assembly are both unfinished assemblies and the ensuing experimental costs. First, numerous software solutions for genome de novo assembly are available, each having its advantages and drawbacks, without clear guidelines as to how to choose among them. Second, these solutions produce draft assemblies that often require a reso…	1	Genome analysis	RJ
211	Open source drug discovery - A limited tutorial	Parasitology	Embase Medline		pdf	SUMMARY Open science is a new concept for the practice of experimental laboratory-based research, such as drug discovery. The authors have recently gained experience in how to run such projects and here describe some straightforward steps others may wish to take towards more openness in their own research programmes. Existing and inexpensive online tools can solve many challenges, while some psyc…	0		PR
212	Next-Generation Molecular Testing of Newborn Dried Blood Spots for Cystic Fibrosis	Journal of Molecular Diagnostics	Embase Medline		pdf	Newborn screening for cystic fibrosis enables early detection and management of this debilitating genetic disease. Implementing comprehensive CFTR analysis using Sanger sequencing as a component of confirmatory testing of all screen-positive newborns has remained impractical due to relatively lengthy turnaround times and high cost. Here, we describe CFseq, a highly sensitive, specific, rapid (<3 …	1	Genetics and population analysis	PR
213	Free and open-source automated 3-D microscope	Journal of Microscopy	Embase		pdf	Open-source technology not only has facilitated the expansion of the greater research community, but by lowering costs it has encouraged innovation and customizable design. The field of automated microscopy has continued to be a challenge in accessibility due the expense and inflexible, noninterchangeable stages. This paper presents a low-cost, open-source microscope 3-D stage. A RepRap 3-D print…	0		PR
214	The Widespread Prevalence and Functional Significance of Silk-Like Structural Proteins in Metazoan Biological Materials	PLoS ONE	PubMed	27415783	abstract	In nature, numerous mechanisms have evolved by which organisms fabricate biological structures with an impressive array of physical characteristics. Some examples of metazoan biological materials include the highly elastic byssal threads by which bivalves attach themselves to rocks, biomineralized structures that form the skeletons of various animals, and spider silks that are renowned for their …	1	Sequence analysis; structural bioinformatics; pipelines, wrappers, extensions, and utilities	RJ
215	SCoT: a Python toolbox for EEG source connectivity	Front Neuroinform	PubMed	24653694	abstract	Analysis of brain connectivity has become an important research tool in neuroscience. Connectivity can be estimated between cortical sources reconstructed from the electroencephalogram (EEG). Such analysis often relies on trial averaging to obtain reliable results. However, some applications such as brain-computer interfaces (BCIs) require single-trial estimation methods. In this paper, we presen…	0		RJ
216	WALT: fast and accurate read mapping for bisulfite sequencing	Bioinformatics	PubMed	27466624	abstract	Whole-genome bisulfite sequencing (WGBS) has emerged as the gold-standard technique in genome-scale studies of DNA methylation. Mapping reads from WGBS requires unique considerations that make the process more time-consuming than in other sequencing applications. Typical WGBS data sets contain several hundred million reads, adding to this analysis challenge. We present the WALT tool for mapping W…	1	Genome analysis; pipelines, wrappers, extensions, and utilities	RJ
217	A Bayesian hierarchical model for prediction of latent health states from multiple data sources with application to active surveillance of prostate cancer	Biometrics	PubMed	27548645	abstract	In this article, we present a Bayesian hierarchical model for predicting a latent health state from longitudinal clinical measurements. Model development is motivated by the need to integrate multiple sources of data to improve clinical decisions about whether to remove or irradiate a patient's prostate cancer. Existing modeling approaches are extended to accommodate measurement error in cancer s…	0		RJ
218	A comprehensive benchmark of RNA-RNA interaction prediction tools for all domains of life	Bioinformatics	PubMed	27993777	abstract	Motivation: The aim of this study is to assess the performance of RNA-RNA interaction prediction tools for all domains of life. Results: Minimum free energy (MFE) and alignment methods constitute most of the current RNA interaction prediction algorithms. The MFE tools that include accessibility (i.e. RNAup, IntaRNA and RNAplex) to the final predicted binding energy have better true positive rates…	1	Systems biology	RJ
219	NIRFAST-Slicer: Open platform to accelerate the use of powerful image analysis and visualization tools in near-infrared optical imaging research	International Journal of Computer Assisted Radiology and Surgery	Embase		pdf	Purpose NIRFAST is an interactive open source software application package that is widely used in near-infrared imaging research community [1]. It provides functionalities for modeling and reconstructing near-infrared light transport in tissue including standard single wavelength absorption and scatter, multi-wavelength spectrally constrained models and fluorescence models. It is used to model bo…	0		PR
220	The kidney transplantation application (KiTApp): A visualization and contextualization tool in a kidney graft patient cohort	HLA	Embase		pdf	Around 10% of adults suffer from chronic kidney disease (CKD). Among those more than 550,000 patients with advanced CKD evolved to end-stage renal disease (ESRD) and become candidates for kidney transplantation. With around 200 kidney transplantations performed annually, our institute has had the opportunity to record data on more than 1,500 patients followed since 2008 gathering over 200 clinica…	0		PR
221	QuickRNASeq lifts large-scale RNA-seq data analyses to the next level of automation and interactive visualization	BMC Genomics	Embase Medline		pdf	Background: RNA sequencing (RNA-seq), a next-generation sequencing technique for transcriptome profiling, is being increasingly used, in part driven by the decreasing cost of sequencing. Nevertheless, the analysis of the massive amounts of data generated by large-scale RNA-seq remains a challenge. Multiple algorithms pertinent to basic analyses have been developed, and there is an increasing need…	1	Pipelines, wrappers, extensions, and utilities; gene expression	PR
222	GDSCalc: A web-based application for evaluating discrete graph dynamical systems	PLoS ONE	Embase Medline		pdf	Discrete dynamical systems are used to model various realistic systems in network science, from social unrest in human populations to regulation in biological networks. A common approach is to model the agents of a system as vertices of a graph, and the pairwise interactions between agents as edges. Agents are in one of a finite set of states at each discrete time step and are assigned functions …	0		PR
223	Whole genome sequencing reveals genomic heterogeneity and antibiotic purification in Mycobacterium tuberculosis isolates	BMC Genomics	Embase Medline		pdf	Background: Whole genome sequencing has revolutionised the interrogation of mycobacterial genomes. Recent studies have reported conflicting findings on the genomic stability of Mycobacterium tuberculosis during the evolution of drug resistance. In an age where whole genome sequencing is increasingly relied upon for defining the structure of bacterial genomes, it is important to investigate the re…	1	Biodiversity informatics; genetics and population analysis	PR
224	MMOD: An R library for the calculation of population differentiation statistics	Molecular Ecology Resources	Medline		pdf	mmod is a library for the R programming language that allows the calculation of the population differentiation measures Dest, G″ST and φ′ST. R provides a powerful environment in which to conduct and record population genetic analyses but, at present, no R libraries provide functions for the calculation of these statistics from standard population genetic files. In addition to the calculation of d…	1	Genetics and population analysis	PR
225	PlanktoVision--an automated analysis system for the identification of phytoplankton	BMC bioinformatics	Medline		pdf	Phytoplankton communities are often used as a marker for the determination of fresh water quality. The routine analysis, however, is very time consuming and expensive as it is carried out manually by trained personnel. The goal of this work is to develop a system for an automated analysis. A novel open source system for the automated recognition of phytoplankton by the use of microscopy and image…	1	Bioimage informatics	PR
226	BiRen: predicting enhancers with a deep-learning-based model using the DNA sequence alone	Bioinformatics	PubMed	28334114	abstract	Motivation: Enhancer elements are noncoding stretches of DNA that play key roles in controlling gene expression programmes. Despite major efforts to develop accurate enhancer prediction methods, identifying enhancer sequences continues to be a challenge in the annotation of mammalian genomes. One of the major issues is the lack of large, sufficiently comprehensive and experimentally validated enh…	1	Genome analysis	RJ
227	Ranking metrics in gene set enrichment analysis: do they matter?	BMC Bioinformatics	PubMed	28499413	abstract	BACKGROUND: There exist many methods for describing the complex relation between changes of gene expression in molecular pathways or gene ontologies under different experimental conditions. Among them, Gene Set Enrichment Analysis seems to be one of the most commonly used (over 10,000 citations). An important parameter, which could affect the final result, is the choice of a metric for the rankin…	1	Gene expression; systems biology	RJ
228	SAMstrt: statistical test for differential expression in single-cell transcriptome with spike-in normalization	Bioinformatics	PubMed	23995393	abstract	MOTIVATION: Recent transcriptome studies have revealed that total transcript numbers vary by cell type and condition; therefore, the statistical assumptions for single-cell transcriptome studies must be revisited. SAMstrt is an extension code for SAMseq, which is a statistical method for differential expression, to enable spike-in normalization and statistical testing based on the estimated absol…	1	Gene expression	RJ
229	HiTSelect: a comprehensive tool for high-complexity-pooled screen analysis	Nucleic Acids Res	PubMed	25428347	abstract	Genetic screens of an unprecedented scale have recently been made possible by the availability of high-complexity libraries of synthetic oligonucleotides designed to mediate either gene knockdown or gene knockout, coupled with next-generation sequencing. However, several sources of random noise and statistical biases complicate the interpretation of the resulting high-throughput data. We develope…	1	Genome analysis; gene expression; pipelines, wrappers, extensions, and utilties	RJ
230	Feasibility and utility of applications of the common data model to multiple, disparate observational health databases	Journal of the American Medical Informatics Association	Embase Medline		pdf	Objectives: To evaluate the utility of applying the Observational Medical Outcomes Partnership (OMOP) Common Data Model (CDM) across multiple observational databases within an organization and to apply standardized analytics tools for conducting observational research. Materials and methods: Six deidentified patient-level datasets were transformed to the OMOP CDM. We evaluated the extent of infor…	0		PR
231	LFQProfiler and RNPxl: Open-Source Tools for Label-Free Quantification and Protein-RNA Cross-Linking Integrated into Proteome Discoverer	Journal of Proteome Research	Embase		pdf	Modern mass spectrometry setups used in today's proteomics studies generate vast amounts of raw data, calling for highly efficient data processing and analysis tools. Software for analyzing these data is either monolithic (easy to use, but sometimes too rigid) or workflow-driven (easy to customize, but sometimes complex). Thermo Proteome Discoverer (PD) is a powerful software for workflow-driven …	1	Gene expression	PR
232	CHOP-fMRU assistant: Adjunct software to facilitate chopfmru implementation	Pediatric Radiology	Embase		pdf	Disclosures: All authors have disclosed no financial interests, arrangements or affiliations in the context of this activity. Purpose or Case Report: Functional magnetic resonance urography (fMRU) provides not only anatomic information but quantitative functional information as well. Several free tools are available to perform functional analysis. One such tool, CHOP-fMRU, is appealing because it…	0		PR
233	SwarmSight: Measuring the temporal progression of animal group activity levels from natural-scene and laboratory videos	Behav Res Methods	PubMed	27130170	abstract	We describe SwarmSight (available at https://github.com/justasb/SwarmSight ), a novel, open-source, Microsoft Windows software tool for quantitative assessment of the temporal progression of animal group activity levels from recorded videos. The tool utilizes a background subtraction machine vision algorithm and provides an activity metric that can be used to quantitatively assess and compare ani…	0		RJ
234	Jumping across biomedical contexts using compressive data fusion	Bioinformatics	PubMed	27307649	abstract	MOTIVATION: The rapid growth of diverse biological data allows us to consider interactions between a variety of objects, such as genes, chemicals, molecular signatures, diseases, pathways and environmental exposures. Often, any pair of objects-such as a gene and a disease-can be related in different ways, for example, directly via gene-disease associations or indirectly via functional annotations…	1	Data and text mining	RJ
235	Robust inverse-consistent affine CT-MR registration in MRI-assisted and MRI-alone prostate radiation therapy	Med Image Anal	PubMed	25966468	abstract	BACKGROUND: CT-MR registration is a critical component of many radiation oncology protocols. In prostate external beam radiation therapy, it allows the propagation of MR-derived contours to reference CT images at the planning stage, and it enables dose mapping during dosimetry studies. The use of carefully registered CT-MR atlases allows the estimation of patient specific electron density maps fr…	0		RJ
236	Quality control, imputation and analysis of genome-wide genotyping data from the Illumina HumanCoreExome microarray	Brief Funct Genomics	PubMed	26443613	abstract	The decreasing cost of performing genome-wide association studies has made genomics widely accessible. However, there is a paucity of guidance for best practice in conducting such analyses. For the results of a study to be valid and replicable, multiple biases must be addressed in the course of data preparation and analysis. In addition, standardizing methods across small, independent studies wou…	1	Genetics and population analysis	RJ
237	LCA*: an entropy-based measure for taxonomic assignment within assembled metagenomes	Bioinformatics	PubMed	27515739	abstract	MOTIVATION: A perennial problem in the analysis of environmental sequence information is the assignment of reads or assembled sequences, e.g. contigs or scaffolds, to discrete taxonomic bins. In the absence of reference genomes for most environmental microorganisms, the use of intrinsic nucleotide patterns and phylogenetic anchors can improve assembly-dependent binning needed for more accurate ta…	1	Biodiversity informatics	RJ
238	ChimeRScope: a novel alignment-free algorithm for fusion transcript prediction using paired-end RNA-Seq data	Nucleic Acids Res	PubMed	28472320	abstract	The RNA-Seq technology has revolutionized transcriptome characterization not only by accurately quantifying gene expression, but also by the identification of novel transcripts like chimeric fusion transcripts. The 'fusion' or 'chimeric' transcripts have improved the diagnosis and prognosis of several tumors, and have led to the development of novel therapeutic regimen. The fusion transcript dete…	1	Gene expression; pipelines, wrappers, extensions, and utilities	RJ
239	Ensembl 2015	Nucleic Acids Res	PubMed	25352552	pdf	Ensembl (http://www.ensembl.org) is a genomic interpretation system providing the most up-to-date annotations, querying tools and access methods for chordates and key model organisms. This year we released updated annotation (gene models, comparative genomics, regulatory regions and variation) on the new human assembly, GRCh38, although we continue to support researchers using the GRCh37.p13 asse…	1	Genome analysis; databases and ontologies	RJ
240	Pi3kdelta regulates invadosome formation and invasiveness of fibroblast-like synoviocyte in rheumatoid arthritis	Arthritis and Rheumatism	Embase		pdf	Background/Purpose: Fibroblast-like synoviocytes (FLS) in the intimal lining are major effectors of cartilage damage in rheumatoid arthritis (RA). PI3Kdelta, a member of the Class IA phosphoinositide 3-kinases (PI3K), was recently identified as a regulator of aggressive behavior by RA FLS. Invasive migration requires dynamic interactions between the extracellular matrix (ECM), the actin cytoskele…	0		PR
241	Quantification of fibrous spatial point patterns from single-molecule localization microscopy (SMLM) data	Bioinformatics	PubMed	28108449	abstract	Motivation: Unlike conventional microscopy which produces pixelated images, SMLM produces data in the form of a list of localization coordinates-a spatial point pattern (SPP). Often, such SPPs are analyzed using cluster analysis algorithms to quantify molecular clustering within, for example, the plasma membrane. While SMLM cluster analysis is now well developed, techniques for analyzing fibrous …	1	Bioimage informatics	RJ
242	Fragment assignment in the cloud with eXpress-D	BMC Bioinformatics	PubMed	24314033	abstract	BACKGROUND: Probabilistic assignment of ambiguously mapped fragments produced by high-throughput sequencing experiments has been demonstrated to greatly improve accuracy in the analysis of RNA-Seq and ChIP-Seq, and is an essential step in many other sequence census experiments. A maximum likelihood method using the expectation-maximization (EM) algorithm for optimization is commonly used to solve…	0		RJ
243	Interactive data visualization for HIV cohorts: Leveraging data exchange standards to share and reuse research tools	PLoS ONE	Embase Medline		pdf	Objective: To develop and disseminate tools for interactive visualization of HIV cohort data. Design and Methods: If a picture is worth a thousand words, then an interactive video, composed of a long string of pictures, can produce an even richer presentation of HIV population dynamics. We developed an HIV cohort data visualization tool using open-source software (R statistical language). The too…	0		PR
244	Automatic query generation using word embeddings for retrieving passages describing experimental methods	Database (Oxford)	PubMed	28077568	abstract	Information regarding the physical interactions among proteins is crucial, since protein-protein interactions (PPIs) are central for many biological processes. The experimental techniques used to verify PPIs are vital for characterizing and assessing the reliability of the identified PPIs. A lot of information about PPIs and the experimental methods are only available in the text of the scientifi…	1	Data and text mining	RJ
245	PRODUCTION OF A PRELIMINARY QUALITY CONTROL PIPELINE FOR SINGLE NUCLEI RNA-SEQ AND ITS APPLICATION IN THE ANALYSIS OF CELL TYPE DIVERSITY OF POST-MORTEM HUMAN BRAIN NEOCORTEX	Pacific Symposium on Biocomputing. Pacific Symposium on Biocomputing	Medline		pdf	Next generation sequencing of the RNA content of single cells or single nuclei (sc/nRNA-seq) has become a powerful approach to understand the cellular complexity and diversity of multicellular organisms and environmental ecosystems. However, the fact that the procedure begins with a relatively small amount of starting material, thereby pushing the limits of the laboratory procedures required, dic…	1	Pipelines, wrappers, extensions, and utilities	PR
246	MAC: Identifying and correcting annotation for multi-nucleotide variations	BMC Genomics	Embase Medline		pdf	Background: Next-Generation Sequencing (NGS) technologies have rapidly advanced our understanding of human variation in cancer. To accurately translate the raw sequencing data into practical knowledge, annotation tools, algorithms and pipelines must be developed that keep pace with the rapidly evolving technology. Currently, a challenge exists in accurately annotating multi-nucleotide variants (M…	1	Genetics and population analysis	PR
247	BioMAJ2Galaxy: automatic update of reference data in Galaxy using BioMAJ	Gigascience	PubMed	25960870	abstract	BACKGROUND: Many bioinformatics tools use reference data, such as genome assemblies or sequence databanks. Galaxy offers multiple ways to give access to this data through its web interface. However, the process of adding new reference data was customarily manual and time consuming, even more so when this data needed to be indexed in a variety of formats (e.g. Blast, Bowtie, BWA, or 2bit). BioMAJ …	1	Databases and ontologies	RJ
248	Novel linkage disequilibrium clustering algorithm identifies new lupus genes on meta-analysis of GWAS datasets	Immunogenetics	Embase		pdf	Systemic lupus erythematosus (SLE) is a complex disorder. Genetic association studies of complex disorders suffer from the following three major issues: phenotypic heterogeneity, false positive (type I error), and false negative (type II error) results. Hence, genes with low to moderate effects are missed in standard analyses, especially after statistical corrections. OASIS is a novel linkage dis…	1	Genetics and population analysis	PR
249	FeatureViewer, a BioJS component for visualization of position-based annotations in protein sequences	F1000Res	PubMed	24741440	abstract	SUMMARY: FeatureViewer is a BioJS component that lays out, maps, orients, and renders position-based annotations for protein sequences. This component is highly flexible and customizable, allowing the presentation of annotations by rows, all centered, or distributed in non-overlapping tracks. It uses either lines or shapes for sites and rectangles for regions. The result is a powerful visualizati…	1	Sequence analysis	RJ
250	DotMapper: An open source tool for creating interactive disease point maps	BMC Infectious Diseases	Embase Medline		pdf	Background: Molecular strain typing of tuberculosis isolates has led to increased understanding of the epidemiological characteristics of the disease and improvements in its control, diagnosis and treatment. However, molecular cluster investigations, which aim to detect previously unidentified cases, remain challenging. Interactive dot mapping is a simple approach which could aid investigations b…	0		PR
251	SA-SSR: a suffix array-based algorithm for exhaustive and efficient SSR discovery in large genetic sequences	Bioinformatics	PubMed	27170037	abstract	UNLABELLED: Simple Sequence Repeats (SSRs) are used to address a variety of research questions in a variety of fields (e.g. population genetics, phylogenetics, forensics, etc.), due to their high mutability within and between species. Here, we present an innovative algorithm, SA-SSR, based on suffix and longest common prefix arrays for efficiently detecting SSRs in large sets of sequences. Existi…	1	Sequence analysis	RJ
252	OASIS: An automated program for global investigation of bacterial and archaeal insertion sequences	Nucleic Acids Research	Embase Medline		pdf	Insertion sequences (ISs) are simple transposable elements present in most bacterial and archaeal genomes and play an important role in genomic evolution. The recent expansion of sequenced genomes offers the opportunity to study ISs comprehensively, but this requires efficient and accurate tools for IS annotation. We have developed an open-source program called OASIS, or Optimized Annotation Syst…	1	Computational evolutionary biology	PR
253	SoFIA: a data integration framework for annotating high-throughput datasets	Bioinformatics	PubMed	27187206	abstract	MOTIVATION: Integrating heterogeneous datasets from several sources is a common bioinformatics task that often requires implementing a complex workflow intermixing database access, data filtering, format conversions, identifier mapping, among further diverse operations. Data integration is especially important when annotating next generation sequencing data, where a multitude of diverse tools and…	1	Genome analysis; pipelines, wrappers, extensions, and utilities	RJ
254	SIMcheck: a Toolbox for Successful Super-resolution Structured Illumination Microscopy	Scientific reports	Medline		pdf	Three-dimensional structured illumination microscopy (3D-SIM) is a versatile and accessible method for super-resolution fluorescence imaging, but generating high-quality data is challenging, particularly for non-specialist users. We present SIMcheck, a suite of ImageJ plugins enabling users to identify and avoid common problems with 3D-SIM data, and assess resolution and data quality through obje…	1	Bioimage informatics; Pipelines, wrappers, extensions, and utilities	PR
255	NCBI BLAST+ integrated into Galaxy	GigaScience	Embase Medline		pdf	Background: The NCBI BLAST suite has become ubiquitous in modern molecular biology and is used for small tasks such as checking capillary sequencing results of single PCR products, genome annotation or even larger scale pan-genome analyses. For early adopters of the Galaxy web-based biomedical data analysis platform, integrating BLAST into Galaxy was a natural step for sequence comparison workflo…	1	Pipelines, wrappers, extensions, and utilities	PR
256	CIDR: Ultrafast and accurate clustering through imputation for single-cell RNA-seq data	Genome Biol	PubMed	28351406	abstract	Most existing dimensionality reduction and clustering packages for single-cell RNA-seq (scRNA-seq) data deal with dropouts by heavy modeling and computational machinery. Here, we introduce CIDR (Clustering through Imputation and Dimensionality Reduction), an ultrafast algorithm that uses a novel yet very simple implicit imputation approach to alleviate the impact of dropouts in scRNA-seq data in …	1	Gene expression	RJ
257	PopIns: population-scale detection of novel sequence insertions	Bioinformatics	PubMed	25926346	abstract	MOTIVATION: The detection of genomic structural variation (SV) has advanced tremendously in recent years due to progress in high-throughput sequencing technologies. Novel sequence insertions, insertions without similarity to a human reference genome, have received less attention than other types of SVs due to the computational challenges in their detection from short read sequencing data, which i…	1	Genetics and population analysis	RJ
258	A cross-species bi-clustering approach to identifying conserved co-regulated genes	Bioinformatics	PubMed	27307610	abstract	MOTIVATION: A growing number of studies have explored the process of pre-implantation embryonic development of multiple mammalian species. However, the conservation and variation among different species in their developmental programming are poorly defined due to the lack of effective computational methods for detecting co-regularized genes that are conserved across species. The most sophisticate…	1	Computational evolutionary biology; gene expression; systems biology	RJ
259	METAREP: JCVI metagenomics reports--an open source tool for high-performance comparative metagenomics	Bioinformatics	PubMed	20798169	abstract	SUMMARY: JCVI Metagenomics Reports (METAREP) is a Web 2.0 application designed to help scientists analyze and compare annotated metagenomics datasets. It utilizes Solr/Lucene, a high-performance scalable search engine, to quickly query large data collections. Furthermore, users can use its SQL-like query syntax to filter and refine datasets. METAREP provides graphical summaries for top taxonomic …	1	Biodiversity informatics; pipelines, extensions, wrappers, and utilities	RJ
260	RNA-Rocket: an RNA-Seq analysis resource for infectious disease research	Bioinformatics (Oxford, England)	Medline		abstract	MOTIVATION: RNA-Seq is a method for profiling transcription using high-throughput sequencing and is an important component of many research projects that wish to study transcript isoforms, condition specific expression and transcriptional structure. The methods, tools and technologies used to perform RNA-Seq analysis continue to change, creating a bioinformatics challenge for researchers who wish…	1	Pipelines, wrappers, extensions, and utilities	PR
261	H-PoP and H-PoPG: heuristic partitioning algorithms for single individual haplotyping of polyploids	Bioinformatics	PubMed	27531103	abstract	MOTIVATION: Some economically important plants including wheat and cotton have more than two copies of each chromosome. With the decreasing cost and increasing read length of next-generation sequencing technologies, reconstructing the multiple haplotypes of a polyploid genome from its sequence reads becomes practical. However, the computational challenge in polyploid haplotyping is much greater t…	1	Genetics and population analysis	RJ
262	VAGrENT: Variation Annotation Generator	Current protocols in bioinformatics / editoral board, Andreas D. Baxevanis ... [et al.]	Medline		pdf	VAGrENT is a tool that provides biological context and effect prediction for genomic sequence variants. It annotates single base substitutions and small insertions and deletions by comparing them to reference information within or close to genes or other transcribed elements. This information provides the critical insight required to inform the biological or clinical significance of variant data …	1	Genetics and population analysis	PR
263	Rcorrector: efficient and accurate error correction for Illumina RNA-seq reads	Gigascience	PubMed	26500767	abstract	BACKGROUND: Next-generation sequencing of cellular RNA (RNA-seq) is rapidly becoming the cornerstone of transcriptomic analysis. However, sequencing errors in the already short RNA-seq reads complicate bioinformatics analyses, in particular alignment and assembly. Error correction methods have been highly effective for whole-genome sequencing (WGS) reads, but are unsuitable for RNA-seq reads, owi…	1	Gene expression	RJ
264	MIMEAnTo: profiling functional RNA in mutational interference mapping experiments	Bioinformatics	PubMed	27402903	abstract	The mutational interference mapping experiment (MIME) is a powerful method that, coupled to a bioinformatics analysis pipeline, allows the identification of domains and structures in RNA that are important for its function. In MIME, target RNAs are randomly mutated, selected by function, physically separated and sequenced using next-generation sequencing (NGS). Quantitative effects of each mutati…	1	Sequence analysis	RJ
265	KNIME4NGS: a comprehensive toolbox for Next Generation Sequencing analysis	Bioinformatics	PubMed	28069593	abstract	Analysis of Next Generation Sequencing (NGS) data requires the processing of large datasets by chaining various tools with complex input and output formats. In order to automate data analysis, we propose to standardize NGS tasks into modular workflows. This simplifies reliable handling and processing of NGS data, and corresponding solutions become substantially more reproducible and easier to mai…	1	Pipelines, wrappers, extensions, and utilities	RJ
266	CymeR: cytometry analysis using KNIME, docker and R	Bioinformatics	PubMed	27998935	abstract	Summary: Here we present open-source software for the analysis of high-dimensional cytometry data using state of the art algorithms. Importantly, use of the software requires no programming ability, and output files can either be interrogated directly in CymeR or they can be used downstream with any other cytometric data analysis platform. Also, because we use Docker to integrate the multitude of…	1	***	RJ
267	StochHMM: a flexible hidden Markov model tool and C++ library	Bioinformatics	PubMed	24489371	abstract	UNLABELLED: Hidden Markov models (HMMs) are probabilistic models that are well-suited to solve many different classification problems in computation biology. StochHMM provides a command-line program and C++ library that can implement a traditional HMM from a simple text file. StochHMM provides researchers the flexibility to create higher-order emissions, integrate additional data sources and/or u…	0		RJ
268	C-DEVA: Detection, evaluation, visualization and annotation of clusters from biological networks	BioSystems	PubMed	27530307	abstract	With the progress of studies and researches on the biological networks, plenty of excellent clustering algorithms have been proposed. Nevertheless, not only different algorithms but also the same algorithms with different characteristics result in different performances on the same biological networks. Therefore, it might be difficult for researchers to choose an appropriate clustering algorithm …	1	Systems biology	RJ
269	BEETL-fastq: a searchable compressed archive for DNA reads	Bioinformatics	PubMed	24950811	abstract	MOTIVATION: FASTQ is a standard file format for DNA sequencing data, which stores both nucleotides and quality scores. A typical sequencing study can easily generate hundreds of gigabytes of FASTQ files, while public archives such as ENA and NCBI and large international collaborations such as the Cancer Genome Atlas can accumulate many terabytes of data in this format. Compression tools such as g…	1	Pipelines, wrappers, extensions, and utilities	RJ
270	KEGGscape: A Cytoscape app for pathway data integration	F1000Research	Embase		pdf	In this paper, we present KEGGscape a pathway data integration and visualization app for Cytoscape ( http://apps.cytoscape.org/apps/keggscape). KEGG is a comprehensive public biological database that contains large collection of human curated pathways. KEGGscape utilizes the database to reproduce the corresponding hand-drawn pathway diagrams with as much detail as possible in Cytoscape. Further, …	1	Systems biology; Pipelines, wrappers, extensions, and utilities	PR
271	Identifying drug-target interactions with decision template	Curr Protein Pept Sci	PubMed	27829344	abstract	During the development process of new drugs, identification of the drug-target interactions wins primary concerns. However, the chemical or biological experiments bear the limitation in coverage as well as the huge cost of both time and money. Based on drug similarity and target similarity, chemogenomic methods can be able to predict potential drug-target interactions (DTIs) on a large scale and …	1	Seequence analysis	RJ
272	Innovations in modeling and simulation: Patient-centered healthcare	Annals of Biomedical Engineering	Embase		pdf	This year (2016) marks the 2nd annual co-sponsored Frontiers in Medical Devices Conference by the Biomedical Engineering Society (BMES) and the U.S. Food and Drug Administration (FDA), the yearly meeting for the BMES Special Interest Group (SIG) for Medical Devices.1 The meeting was held in College Park, MDfrom May 23-25, 2016. The theme of this year's meeting was Innovations in Modeling and Simu…	0		PR
273	Open-source photometric system for enzymatic Nitrate quantification	PLoS ONE	Embase Medline		pdf	Nitrate, the most oxidized form of nitrogen, is regulated to protect people and animals from harmful levels as there is a large over abundance due to anthropogenic factors. Widespread field testing for nitrate could begin to address the nitrate pollution problem, however, the Cadmium Reduction Method, the leading certified method to detect and quantify nitrate, demands the use of a toxic heavy me…	0		PR
274	Goldmine integrates information placing genomic ranges into meaningful biological contexts	Nucleic Acids Res	PubMed	27257071	abstract	Bioinformatic analysis often produces large sets of genomic ranges that can be difficult to interpret in the absence of genomic context. Goldmine annotates genomic ranges from any source with gene model and feature contexts to facilitate global descriptions and candidate loci discovery. We demonstrate the value of genomic context by using Goldmine to elucidate context dynamics in transcription fa…	1	Genome analysis; pipelines, wrappers, extensions, and utilties	RJ
275	MulRF: a software package for phylogenetic analysis using multi-copy gene trees	Bioinformatics	PubMed	25273112	abstract	SUMMARY: MulRF is a platform-independent software package for phylogenetic analysis using multi-copy gene trees. It seeks the species tree that minimizes the Robinson-Foulds (RF) distance to the input trees using a generalization of the RF distance to multi-labeled trees. The underlying generic tree distance measure and fast running time make MulRF useful for inferring phylogenies from large coll…	1	Phylogenetics; pipelines, wrappers, extensions, and utilities	RJ
276	Next-generation sequencing as a tool for breakpoint analysis in rearrangements of the globin gene clusters	International Journal of Laboratory Hematology	Embase Medline		pdf	Introduction: Next-generation sequencing (NGS), now embedded within genomic laboratories, is well suited to the detection of small sequence changes but is less well adapt for detecting structural variants (SV), mainly due to the relatively short sequence reads. Of the available target enrichment methods, bait capture or whole-genome sequencing appears better suited to detecting SV as there is les…	1	Genetics and population analysis	PR
277	Application of robust optimization in matrix-based LCI for decision making under uncertainty	International Journal of Life Cycle Assessment	Embase		pdf	Purpose: When product systems are optimized to minimize environmental impacts, uncertainty in the process data may impact optimal decisions. The purpose of this article is to propose a mathematical method for life cycle assessment (LCA) optimization that protects decisions against uncertainty at the life cycle inventory (LCI) stage. Methods: A robust optimization approach is proposed for decision…	0		PR
278	SlideToolkit: an assistive toolset for the histological quantification of whole slide images	PLoS ONE	PubMed	25372389	pdf	The demand for accurate and reproducible phenotyping of a disease trait increases with the rising number of biobanks and genome wide association studies. Detailed analysis of histology is a powerful way of phenotyping human tissues. Nonetheless, purely visual assessment of histological slides is time-consuming and liable to sampling variation and optical illusions and thereby observer variation, …	1	Bioimage informatics; pipelines, wrappers, extensions, and utilities	RJ
279	Simple, automatic noncompartmental analysis: The PKNCA R package	Journal of Pharmacokinetics and Pharmacodynamics	Embase		pdf	Objective: Noncompartmental analysis (NCA) of pharmacokinetic (PK) data has typically been the realm of specialized software that does not integrate easily with data workflows. The goal of this project was to build an NCA analysis engine in R that can perform required calculations, plotting, and summarization. Methods: Standard methods for NCA were implemented with the algorithms in Gabrielsson a…	0		PR
280	Extraction of quantitative characteristics describing wheat leaf pubescence with a novel image-processing technique	Planta	Medline		pdf	Leaf pubescence (hairiness) in wheat plays an important biological role in adaptation to the environment. However, this trait has always been methodologically difficult to phenotype. An important step forward has been taken with the use of computer technologies. Computer analysis of a photomicrograph of a transverse fold line of a leaf is proposed for quantitative evaluation of wheat leaf pubesce…	0		PR
281	Flexible analysis of RNA-seq data using mixed effects models	Bioinformatics (Oxford, England)	Medline		abstract	Most methods for estimating differential expression from RNA-seq are based on statistics that compare normalized read counts between treatment classes. Unfortunately, reads are in general too short to be mapped unambiguously to features of interest, such as genes, isoforms or haplotype-specific isoforms. There are methods for estimating expression levels that account for this source of ambiguity.…	1	Gene expression	PR
282	GenomeScope: Fast reference-free genome profiling from short reads	Bioinformatics	PubMed	28369201	abstract	Summary: GenomeScope is an open-source web tool to rapidly estimate the overall characteristics of a genome, including genome size, heterozygosity rate, and repeat content from unprocessed short reads. These features are essential for studying genome evolution, and help to choose parameters for downstream analysis. We demonstrate its accuracy on 324 simulated and 16 real datasets with a wide rang…	1	Genome analysis	RJ
283	VaProS: a database-integration approach for protein/genome information retrieval	Journal of Structural and Functional Genomics	Embase		pdf	Life science research now heavily relies on all sorts of databases for genome sequences, transcription, protein three-dimensional (3D) structures, protein–protein interactions, phenotypes and so forth. The knowledge accumulated by all the omics research is so vast that a computer-aided search of data is now a prerequisite for starting a new study. In addition, a combinatory search throughout thes…	1	Databases and ontologies; Pipelines, wrappers, extensions, and utilities	PR
284	Introducing the PRIDE Archive RESTful web services	Nucleic Acids Research	Embase Medline		pdf	The PRIDE (PRoteomics IDEntifications) database is one of the world-leading public repositories of mass spectrometry (MS)-based proteomics data and it is a founding member of the ProteomeXchange Consortium of proteomics resources. In the original PRIDE database system, users could access data programmatically by accessing the web services provided by the PRIDE BioMart interface. New REST (REprese…	1	Databases and ontologies	PR
285	Annocript: a flexible pipeline for the annotation of transcriptomes able to identify putative long noncoding RNAs	Bioinformatics	PubMed	25701574	abstract	UNLABELLED: The eukaryotic transcriptome is composed of thousands of coding and long non-coding RNAs (lncRNAs). However, we lack a software platform to identify both RNA classes in a given transcriptome. Here we introduce Annocript, a pipeline that combines the annotation of protein coding transcripts with the prediction of putative lncRNAs in whole transcriptomes. It downloads and indexes the ne…	1	Gene expression; pipelines, wrappers, extensions, and utilities	RJ
286	A Simple Model-Based Approach to Inferring and Visualizing Cancer Mutation Signatures	PLoS Genet	PubMed	26630308	abstract	Recent advances in sequencing technologies have enabled the production of massive amounts of data on somatic mutations from cancer genomes. These data have led to the detection of characteristic patterns of somatic mutations or "mutation signatures" at an unprecedented resolution, with the potential for new insights into the causes and mechanisms of tumorigenesis. Here we present new methods for …	1	Genome analysis	RJ
287	Detecting regulatory gene-environment interactions with unmeasured environmental factors	Bioinformatics	PubMed	23559640	abstract	MOTIVATION: Genomic studies have revealed a substantial heritable component of the transcriptional state of the cell. To fully understand the genetic regulation of gene expression variability, it is important to study the effect of genotype in the context of external factors such as alternative environmental conditions. In model systems, explicit environmental perturbations have been considered f…	1	Gene expression; systems biology	RJ
288	HTSstation: A web application and open-access libraries for high-throughput sequencing data analysis	PLoS ONE	Embase Medline		pdf	The HTSstation analysis portal is a suite of simple web forms coupled to modular analysis pipelines for various applications of High-Throughput Sequencing including ChIP-seq, RNA-seq, 4C-seq and re-sequencing. HTSstation offers biologists the possibility to rapidly investigate their HTS data using an intuitive web application with heuristically pre-defined parameters. A number of open-source soft…	1	Pipelines, wrappers, extensions, and utilities	PR
289	ScanIndel: a hybrid framework for indel detection via gapped alignment, split reads and de novo assembly	Genome Med	PubMed	26643039	abstract	Comprehensive identification of insertions/deletions (indels) across the full size spectrum from second generation sequencing is challenging due to the relatively short read length inherent in the technology. Different indel calling methods exist but are limited in detection to specific sizes with varying accuracy and resolution. We present ScanIndel, an integrated framework for detecting indels …	1	Genome analysis	RJ
290	Efficient exploration of the space of reconciled gene trees	Syst Biol	PubMed	23925510	abstract	Gene trees record the combination of gene-level events, such as duplication, transfer and loss (DTL), and species-level events, such as speciation and extinction. Gene tree-species tree reconciliation methods model these processes by drawing gene trees into the species tree using a series of gene and species-level events. The reconstruction of gene trees based on sequence alone almost always invo…	1	Computational evolutionary biology; phylogenetics	RJ
291	The Ensembl REST API: Ensembl Data for Any Language	Bioinformatics	PubMed	25236461	abstract	MOTIVATION: We present a Web service to access Ensembl data using Representational State Transfer (REST). The Ensembl REST server enables the easy retrieval of a wide range of Ensembl data by most programming languages, using standard formats such as JSON and FASTA while minimizing client work. We also introduce bindings to the popular Ensembl Variant Effect Predictor tool permitting large-scale …	1	Databasese and ontologies	RJ
292	mirMark: a site-level and UTR-level classifier for miRNA target prediction	Genome Biol	PubMed	25344330	abstract	MiRNAs play important roles in many diseases including cancers. However computational prediction of miRNA target genes is challenging and the accuracies of existing methods remain poor. We report mirMark, a new machine learning-based method of miRNA target prediction at the site and UTR levels. This method uses experimentally verified miRNA targets from miRecords and mirTarBase as training sets a…	1	Sequence analysis	RJ
293	Assessing the impact of intervention strategies against Taenia solium cysticercosis using the EPICYST transmission model	Parasites and Vectors	Embase Medline		pdf	Background: The pork tapeworm, Taenia solium, and associated human infections, taeniasis, cysticercosis and neurocysticercosis, are serious public health problems, especially in developing countries. The World Health Organization (WHO) has set goals for having a validated strategy for control and elimination of T. solium taeniasis/cysticercosis by 2015 and interventions scaled-up in selected coun…	0		PR
294	Bridges: a tool for identifying local similarities in long sequences	Bioinformatics	PubMed	20562450	abstract	SUMMARY: Bridges is a heuristic search tool that uses short word matches to rapidly identify local similarities between sequences. It consists of three stages: filtering input sequences, identifying local similarities and post-processing local similarities. As input sequence data are released from memory after the filtering stage, genome-scale datasets can be efficiently compared in a single run.…	1	Sequence analysis	RJ
295	Assessing the translational landscape of myogenic differentiation by ribosome profiling	Nucleic Acids Res	PubMed	25873627	abstract	The formation of skeletal muscles is associated with drastic changes in protein requirements known to be safeguarded by tight control of gene transcription and mRNA processing. The contribution of regulation of mRNA translation during myogenesis has not been studied so far. We monitored translation during myogenic differentiation of C2C12 myoblasts, using a simplified protocol for ribosome footpr…	1	Systems biology; gene expression; pipelines, wrappers, extensions, and utilities	RJ
296	The TraDIS toolkit: sequencing and analysis for dense transposon mutant libraries	Bioinformatics	PubMed	26794317	abstract	UNLABELLED: Transposon insertion sequencing is a high-throughput technique for assaying large libraries of otherwise isogenic transposon mutants providing insight into gene essentiality, gene function and genetic interactions. We previously developed the Transposon Directed Insertion Sequencing (TraDIS) protocol for this purpose, which utilizes shearing of genomic DNA followed by specific PCR amp…	1	Pipelines, wrappers, extensions, and utilties; gene expression	RJ
297	CNARA: reliability assessment for genomic copy number profiles	BMC Genomics	PubMed	27733115	abstract	BACKGROUND: DNA copy number profiles from microarray and sequencing experiments sometimes contain wave artefacts which may be introduced during sample preparation and cannot be removed completely by existing preprocessing methods. Besides, large derivative log ratio spread (DLRS) of the probes correlating with poor DNA quality is sometimes observed in genome screening experiments and may lead to …	1	Genome analysis	RJ
298	Gene duplications are extensive and contribute significantly to the toxic proteome of nematocysts isolated from Acropora digitifera (Cnidaria: Anthozoa: Scleractinia)	BMC Genomics	PubMed	26464356	abstract	BACKGROUND: Gene duplication followed by adaptive selection is a well-accepted process leading to toxin diversification in venoms. However, emergent genomic, transcriptomic and proteomic evidence now challenges this role to be at best equivocal to other processess . Cnidaria are arguably the most ancient phylum of the extant metazoa that are venomous and such provide a definitive ancestral anchor…	1	Computational evolutionary biology	RJ
299	Cytoscape.js: a graph theory library for visualisation and analysis	Bioinformatics (Oxford, England)	Medline		pdf	UNLABELLED: Cytoscape.js is an open-source JavaScript-based graph library. Its most common use case is as a visualization software component, so it can be used to render interactive graphs in a web browser. It also can be used in a headless manner, useful for graph operations on a server, such as Node.js. AVAILABILITY AND IMPLEMENTATION: Cytoscape.js is implemented in JavaScript. Documentation, d…	0		PR
300	A practical guide to non-invasive foetal electrocardiogram extraction and analysis	Physiological Measurement	Medline		pdf	Non-Invasive foetal electrocardiography (NI-FECG) represents an alternative foetal monitoring technique to traditional Doppler ultrasound approaches, that is non-invasive and has the potential to provide additional clinical information. However, despite the significant advances in the field of adult ECG signal processing over the past decades, the analysis of NI-FECG remains challenging and large…	0		PR
301	Taxize: Taxonomic search and retrieval in R	F1000Research	Embase		pdf	All species are hierarchically related to one another, and we use taxonomic names to label the nodes in this hierarchy. Taxonomic data is becoming increasingly available on the web, but scientists need a way to access it in a programmatic fashion that's easy and reproducible. We have developed taxize, an open-source software package (freely available from http://cran.r-project.org/web/packages/ta…	0		PR
302	Automated assignment of NMR chemical shifts based on a known structure and 4D spectra	J Biomol NMR	PubMed	27484442	abstract	Apart from their central role during 3D structure determination of proteins the backbone chemical shift assignment is the basis for a number of applications, like chemical shift perturbation mapping and studies on the dynamics of proteins. This assignment is not a trivial task even if a 3D protein structure is known and needs almost as much effort as the assignment for structure prediction if per…	1	Structural bioinformatics	RJ
303	Dietary nuances of late prehistoric agriculturists determined via dental microwear texture analysis	American Journal of Physical Anthropology	Embase		pdf	Dental microwear texture analysis (DMTA) is a means for elucidating ancient diets; it uses a white light confocal profiler to examine, most often, phase II wear facets on molar occlusal surfaces. It is employed here to address the diet of the Ray site, a roughly 600-year-old Mississippian mortuary from southern Indiana known for its stone box graves (MNI = 57). Archaeological evidence and dental …	0		PR
304	PEPR: pipelines for evaluating prokaryotic references	Anal Bioanal Chem	PubMed	26935931	abstract	The rapid adoption of microbial whole genome sequencing in public health, clinical testing, and forensic laboratories requires the use of validated measurement processes. Well-characterized, homogeneous, and stable microbial genomic reference materials can be used to evaluate measurement processes, improving confidence in microbial whole genome sequencing results. We have developed a reproducible…	1	Biodiversity informatics; genome analysis; pipelines, wrappers, extensions, and utilities	RJ
305	Bayesian genome- and epigenome-wide association studies with gene level dependence	Biometrics	PubMed	28083869	abstract	High-throughput genetic and epigenetic data are often screened for associations with an observed phenotype. For example, one may wish to test hundreds of thousands of genetic variants, or DNA methylation sites, for an association with disease status. These genomic variables can naturally be grouped by the gene they encode, among other criteria. However, standard practice in such applications is i…	1	Genetics and population analysis	RJ
306	Millstone: Software for multiplex microbial genome analysis and engineering	Genome Biology	Embase		pdf	Inexpensive DNA sequencing and advances in genome editing have made computational analysis a major rate-limiting step in adaptive laboratory evolution and microbial genome engineering. We describe Millstone, a web-based platform that automates genotype comparison and visualization for projects with up to hundreds of genomic samples. To enable iterative genome engineering, Millstone allows users t…	1	Computational evolutionary biology	PR
307	ASAFE: ancestry-specific allele frequency estimation	Bioinformatics	PubMed	27153656	abstract	UNLABELLED: In a genome-wide association study (GWAS) of an admixed population, such as Hispanic Americans, ancestry-specific allele frequencies can inform the design of a replication GWAS. We derive an EM algorithm to estimate ancestry-specific allele frequencies for a bi-allelic marker given genotypes and local ancestries on a 3-way admixed population, when the phase of each admixed individual'…	1	Genetics and population analysis	RJ
308	Pyviko: an automated Python tool to design gene knockouts in complex viruses with overlapping genes	BMC Microbiol	PubMed	28061810	abstract	BACKGROUND: Gene knockouts are a common tool used to study gene function in various organisms. However, designing gene knockouts is complicated in viruses, which frequently contain sequences that code for multiple overlapping genes. Designing mutants that can be traced by the creation of new or elimination of existing restriction sites further compounds the difficulty in experimental design of kn…	1	Pipelines, wrappers, extensions, and utilities; sequence analysis	RJ
309	MorphoTester: An Open Source Application for Morphological Topographic Analysis	PLoS ONE	Embase Medline		pdf	The increased prevalence and affordability of 3D scanning technology is beginning to have significant effects on the research questions and approaches available for studies of morphology. As the current trend of larger and more precise 3D datasets is unlikely to slow in the future, there is a need for efficient and capable tools for high-throughput quantitative analysis of biological shape. The p…	0		PR
310	CHRR: coordinate hit-and-run with rounding for uniform sampling of constraint-based models	Bioinformatics	PubMed	28158334	abstract	Summary: In constraint-based metabolic modelling, physical and biochemical constraints define a polyhedral convex set of feasible flux vectors. Uniform sampling of this set provides an unbiased characterization of the metabolic capabilities of a biochemical network. However, reliable uniform sampling of genome-scale biochemical networks is challenging due to their high dimensionality and inherent…	0		PR
311	SePIA: RNA and small RNA sequence processing, integration, and analysis	BioData Mining	Embase		pdf	Background: Large-scale sequencing experiments are complex and require a wide spectrum of computational tools to extract and interpret relevant biological information. This is especially true in projects where individual processing and integrated analysis of both small RNA and complementary RNA data is needed. Such studies would benefit from a computational workflow that is easy to implement and …	1	Gene expression; Pipelines, wrappers, extensions, and utilities	PR
312	D3M: detection of differential distributions of methylation levels	Bioinformatics	PubMed	27153581	abstract	MOTIVATION: DNA methylation is an important epigenetic modification related to a variety of diseases including cancers. We focus on the methylation data from Illumina's Infinium HumanMethylation450 BeadChip. One of the key issues of methylation analysis is to detect the differential methylation sites between case and control groups. Previous approaches describe data with simple summary statistics…	1	Genome analysis	RJ
313	Reconstructing mitochondrial genomes directly from genomic next-generation sequencing reads - A baiting and iterative mapping approach	Nucleic Acids Research	Embase Medline		abstract	We present an in silico approach for the reconstruction of complete mitochondrial genomes of non-model organisms directly from next-generation sequencing (NGS) data - mitochondrial baiting and iterative mapping (MITObim). The method is straightforward even if only (i) distantly related mitochondrial genomes or (ii) mitochondrial barcode sequences are available as starting-reference sequences or s…	1	Genome analysis	PR
314	A Bayesian taxonomic classification method for 16S rRNA gene sequences with improved species-level accuracy	BMC Bioinformatics	PubMed	28486927	abstract	BACKGROUND: Species-level classification for 16S rRNA gene sequences remains a serious challenge for microbiome researchers, because existing taxonomic classification tools for 16S rRNA gene sequences either do not provide species-level classification, or their classification results are unreliable. The unreliable results are due to the limitations in the existing methods which either lack solid …	1	Biodiversity informatics	RJ
315	VarMatch: robust matching of small variant datasets using flexible scoring schemes	Bioinformatics	PubMed	28011786	abstract	Motivation: Small variant calling is an important component of many analyses, and, in many instances, it is important to determine the set of variants which appear in multiple callsets. Variant matching is complicated by variants that have multiple equivalent representations. Normalization and decomposition algorithms have been proposed, but are not robust to different representation of complex v…	1	Genetics and population analysis	PR
316	The Ontology of Biological and Clinical Statistics (OBCS) for standardized and reproducible statistical analysis	J Biomed Semantics	PubMed	27627881	abstract	BACKGROUND: Statistics play a critical role in biological and clinical research. However, most reports of scientific results in the published literature make it difficult for the reader to reproduce the statistical analyses performed in achieving those results because they provide inadequate documentation of the statistical tests and algorithms applied. The Ontology of Biological and Clinical Sta…	1	Databases and ontologies	RJ
317	The large-scale blast score ratio (LS-BSR) pipeline: A method to rapidly compare genetic content between bacterial genomes	PeerJ	Embase		pdf	Background: As whole genome sequence data from bacterial isolates becomes cheaper to generate, computational methods are needed to correlate sequence data with biological observations. Here we present the large-scale BLAST score ratio (LSBSR) pipeline, which rapidly compares the genetic content of hundreds to thousands of bacterial genomes, and returns a matrix that describes the relatedness of a…	1	Computational evolutionary biology	PR
318	Systematic detection of internal symmetry in proteins using CE-symm	Journal of Molecular Biology	Embase		abstract	Symmetry is an important feature of protein tertiary and quaternary structures that has been associated with protein folding, function, evolution, and stability. Its emergence and ensuing prevalence has been attributed to gene duplications, fusion events, and subsequent evolutionary drift in sequence. This process maintains structural similarity and is further supported by this study. To further …	1	Structural bioinformatics	PR
319	Molecular profiling of thyroid cancer subtypes using large-scale text mining	BMC Med Genomics	PubMed	25521965	abstract	BACKGROUND: Thyroid cancer is the most common endocrine tumor with a steady increase in incidence. It is classified into multiple histopathological subtypes with potentially distinct molecular mechanisms. Identifying the most relevant genes and biological pathways reported in the thyroid cancer literature is vital for understanding of the disease and developing targeted therapeutics. RESULTS: We …	1	Data and text mining; genome analysis; systems biology	RJ
320	A curated and standardized adverse drug event resource to accelerate drug safety research	Scientific data	Medline		pdf	Identification of adverse drug reactions (ADRs) during the post-marketing phase is one of the most important goals of drug safety surveillance. Spontaneous reporting systems (SRS) data, which are the mainstay of traditional drug safety surveillance, are used for hypothesis generation and to validate the newer approaches. The publicly available US Food and Drug Administration (FDA) Adverse Event R…	0		PR
321	FATSLiM: a fast and robust software to analyze MD simulations of membranes	Bioinformatics	PubMed	27578804	abstract	When studying biological membranes, Molecular Dynamics (MD) simulations reveal to be quite complementary to experimental techniques. Because the simulated systems keep increasing both in size and complexity, the analysis of MD trajectories need to be computationally efficient while being robust enough to perform analysis on membranes that may be curved or deformed due to their size and/or protein…	1	Structural bioinformatics	RJ
322	BigBWA: approaching the Burrows-Wheeler aligner to Big Data technologies	Bioinformatics (Oxford, England)	Medline		abstract	UNLABELLED: BigBWA is a new tool that uses the Big Data technology Hadoop to boost the performance of the Burrows-Wheeler aligner (BWA). Important reductions in the execution times were observed when using this tool. In addition, BigBWA is fault tolerant and it does not require any modification of the original BWA source code. AVAILABILITY AND IMPLEMENTATION: BigBWA is available at the project Gi…	1	Pipelines, wrappers, extensions, and utilities	PR
323	Exploiting SNP correlations within random forest for genome-wide association studies	PLoS ONE	PubMed	24695491	abstract	The primary goal of genome-wide association studies (GWAS) is to discover variants that could lead, in isolation or in combination, to a particular trait or disease. Standard approaches to GWAS, however, are usually based on univariate hypothesis tests and therefore can account neither for correlations due to linkage disequilibrium nor for combinations of several markers. To discover and leverage…	1	Genetics and population analysis	RJ
324	Experimental design and data-analysis in label-free quantitative LC/MS proteomics: A tutorial with MSqRob	J Proteomics	PubMed	28391044	abstract	Label-free shotgun proteomics is routinely used to assess proteomes. However, extracting relevant information from the massive amounts of generated data remains difficult. This tutorial provides a strong foundation on analysis of quantitative proteomics data. We provide key statistical concepts that help researchers to design proteomics experiments and we showcase how to analyze quantitative prot…	1	Gene expression	RJ
325	A real-time all-atom structural search engine for proteins	PLoS Comput Biol	PubMed	25079944	abstract	Protein designers use a wide variety of software tools for de novo design, yet their repertoire still lacks a fast and interactive all-atom search engine. To solve this, we have built the Suns program: a real-time, atomic search engine integrated into the PyMOL molecular visualization system. Users build atomic-level structural search queries within PyMOL and receive a stream of search results al…	1	Data and text mining; structural bioinformatics	RJ
326	Hierarchical Bayesian estimation and hypothesis testing for delay discounting tasks	Behavior research methods	Medline		pdf	A state-of-the-art data analysis procedure is presented to conduct hierarchical Bayesian inference and hypothesis testing on delay discounting data. The delay discounting task is a key experimental paradigm used across a wide range of disciplines from economics, cognitive science, and neuroscience, all of which seek to understand how humans or animals trade off the immediacy verses the magnitude …	0		PR
327	A low-cost system for image-guided computer-navigated pericardiocentesis training	International Journal of Computer Assisted Radiology and Surgery	Embase		pdf	Purpose Canadian medical universities are in the process of transitioning to a Competency-Based Medical Education (CBME) model at all levels of training. Achievement of competence requires practice, and for reasons of patient safety and trainee comfort, the early stages of practice are best done in a simulated environment [1]. Phantoms simulating human anatomy have been created to objectively eva…	0		PR
328	RNA-Rocket: an RNA-Seq analysis resource for infectious disease research	Bioinformatics	PubMed	25573919	abstract	MOTIVATION: RNA-Seq is a method for profiling transcription using high-throughput sequencing and is an important component of many research projects that wish to study transcript isoforms, condition specific expression and transcriptional structure. The methods, tools and technologies used to perform RNA-Seq analysis continue to change, creating a bioinformatics challenge for researchers who wish…	1	Gene expression; databases and ontologies	RJ
329	DisPredict: A Predictor of Disordered Protein Using Optimized RBF Kernel	PLoS ONE	PubMed	26517719	abstract	Intrinsically disordered proteins or, regions perform important biological functions through their dynamic conformations during binding. Thus accurate identification of these disordered regions have significant implications in proper annotation of function, induced fold prediction and drug design to combat critical diseases. We introduce DisPredict, a disorder predictor that employs a single supp…	1	Structural bioinformatics; pipelines, wrappers, extensions, and utilities	RJ
330	Combining two open source tools for neural computation (BioPatRec and Netlab) improves movement classification for prosthetic control	BMC research notes	Medline		pdf	BACKGROUND: Controlling a myoelectric prosthesis for upper limbs is increasingly challenging for the user as more electrodes and joints become available. Motion classification based on pattern recognition with a multi-electrode array allows multiple joints to be controlled simultaneously. Previous pattern recognition studies are difficult to compare, because individual research groups use their o…	0		PR
331	subSeq: determining appropriate sequencing depth through efficient read subsampling	Bioinformatics	PubMed	25189781	abstract	MOTIVATION: Next-generation sequencing experiments, such as RNA-Seq, play an increasingly important role in biological research. One complication is that the power and accuracy of such experiments depend substantially on the number of reads sequenced, so it is important and challenging to determine the optimal read depth for an experiment or to verify whether one has adequate depth in an existing…	1	Pipelines, wrappers, extensions, and utilities	PR
332	Computation of adherence to medication and visualization of medication histories in R with AdhereR: Towards transparent and reproducible use of electronic healthcare data	PLoS ONE	Embase		pdf	Adherence to medications is an important indicator of the quality of medication management and impacts on health outcomes and cost-effectiveness of healthcare delivery. Electronic healthcare data (EHD) are increasingly used to estimate adherence in research and clinical practice, yet standardization and transparency of data processing are still a concern. Comprehensive and flexible open-source al…	0		PR
333	Improved regulatory element prediction based on tissue-specific local epigenomic signatures	Proc Natl Acad Sci U S A	PubMed	28193886	abstract	Accurate enhancer identification is critical for understanding the spatiotemporal transcriptional regulation during development as well as the functional impact of disease-related noncoding genetic variants. Computational methods have been developed to predict the genomic locations of active enhancers based on histone modifications, but the accuracy and resolution of these methods remain limited.…	1	Genome analysis	RJ
334	Software framework for controlling unsupervised scientific instruments	PLoS ONE	Embase		pdf	Science outreach and communication are gaining more and more importance for conveying the meaning of today's research to the general public. Public exhibitions of scientific instruments can provide hands-on experience with technical advances and their applications in the life sciences. The software of such devices, however, is oftentimes not appropriate for this purpose. In this study, we describ…	0		PR
335	SnipViz: a compact and lightweight web site widget for display and dissemination of multiple versions of gene and protein sequences	BMC Res Notes	PubMed	25056180	abstract	BACKGROUND: As high throughput sequencing continues to grow more commonplace, the need to disseminate the resulting data via web applications continues to grow. Particularly, there is a need to disseminate multiple versions of related gene and protein sequences simultaneously--whether they represent alleles present in a single species, variations of the same gene among different strains, or homol…	1	Pipelines, wrappers, extensions, and utilities	RJ
336	Jannovar: A Java Library for Exome Annotation	Human Mutation	Embase Medline		abstract	Transcript-based annotation and pedigree analysis are two basic steps in the computational analysis of whole-exome sequencing experiments in genetic diagnostics and disease-gene discovery projects. Here, we present Jannovar, a stand-alone Java application as well as a Java library designed to be used in larger software frameworks for exome and genome analysis. Jannovar uses an interval tree to id…	1	Genome analysis	PR
337	CloudForest: A Scalable and Efficient Random Forest Implementation for Biological Data	PLoS ONE	PubMed	26679347	abstract	Random Forest has become a standard data analysis tool in computational biology. However, extensions to existing implementations are often necessary to handle the complexity of biological datasets and their associated research questions. The growing size of these datasets requires high performance implementations. We describe CloudForest, a Random Forest package written in Go, which is particular…	1	Pipelines, wrappers, extensions, and utilities	RJ
338	pez: phylogenetics for the environmental sciences	Bioinformatics	PubMed	25948716	abstract	UNLABELLED: pez is an R package that permits measurement, modelling and simulation of phylogenetic structure in ecological data. pez contains the first implementation of many methods in R, and aggregates existing data structures and methods into a single, coherent package. AVAILABILITY AND IMPLEMENTATION: pez is released under the GPL v3 open-source license, available on the Internet from CRAN (h…	1	Phylogenetics	RJ
339	Text Mining of the Electronic Health Record: An Information Extraction Approach for Automated Identification and Subphenotyping of HFpEF Patients for Clinical Trials	Journal of Cardiovascular Translational Research	Embase		pdf	Precision medicine requires clinical trials that are able to efficiently enroll subtypes of patients in whom targeted therapies can be tested. To reduce the large amount of time spent screening, identifying, and recruiting patients with specific subtypes of heterogeneous clinical syndromes (such as heart failure with preserved ejection fraction [HFpEF]), we need prescreening systems that are able…	1	Data and text mining	PR
340	Faster algorithms for RNA-folding using the Four-Russians method	Algorithms Mol Biol	PubMed	24602450	abstract	BACKGROUND: The secondary structure that maximizes the number of non-crossing matchings between complimentary bases of an RNA sequence of length n can be computed in O(n3) time using Nussinov's dynamic programming algorithm. The Four-Russians method is a technique that reduces the running time for certain dynamic programming algorithms by a multiplicative factor after a preprocessing step where s…	1	Structural bioinformatics	RJ
341	IsoSCM: improved and alternative 3' UTR annotation using multiple change-point inference	RNA	PubMed	25406361	abstract	Major applications of RNA-seq data include studies of how the transcriptome is modulated at the levels of gene expression and RNA processing, and how these events are related to cellular identity, environmental condition, and/or disease status. While many excellent tools have been developed to analyze RNA-seq data, these generally have limited efficacy for annotating 3' UTRs. Existing assembly st…	1	Gene expression	RJ
342	MassyTools: A High-Throughput Targeted Data Processing Tool for Relative Quantitation and Quality Control Developed for Glycomic and Glycoproteomic MALDI-MS	J Proteome Res	PubMed	26565759	abstract	The study of N-linked glycosylation has long been complicated by a lack of bioinformatics tools. In particular, there is still a lack of fast and robust data processing tools for targeted (relative) quantitation. We have developed modular, high-throughput data processing software, MassyTools, that is capable of calibrating spectra, extracting data, and performing quality control calculations base…	1	Pipelines, wrappers, extensions, and utilities	RJ
343	Fast refined 3D calibration of a Nintendo Wii remote stereo camera rig	International Journal of Computer Assisted Radiology and Surgery	Embase		pdf	Purpose The concepts of 3D tracking were first developed for use in missile guidance systems then for visual effects in movies. It has since spread to the game industry and to more and more every day life applications. The virtualisation and augmented reality has entered our pockets as embedded in our smart phones and has many potential utilization within the medical world. Diagnostic and treatme…	0		PR
344	Longitudinal transcriptomic profiling of de novo hepatitis B vaccine recipients	HLA	Embase		pdf	System vaccinology trials study the influence of a vaccine on gene expression and the resulting characteristics of the immune response by measuring induced antibodies and activated T cells. Not all vaccines are equally effective and there exists a large variability between individual immune responses. In this study we used the hepatitis B vaccine (Engerix-B, GSK) which is in most cases highly imm…	1	Gene expression	PR
345	Vitamin d effects on the airway smooth muscle cell transcriptome of fatal asthma patients	American Journal of Respiratory and Critical Care Medicine	Embase		abstract	Rationale: Previous studies suggest that children with severe asthma have lower levels of Vitamin D than children with moderate asthma. Further, among children with severe asthma, airway smooth muscle (ASM) mass has been found to be inversely related to vitamin D levels. We sought to understand the effects of vitamin D on the ASM transcriptome of patients with severe asthma. Methods: Human ASM ce…	1	Gene expression	PR
346	PRIDE inspector toolsuite: Moving toward a universal visualization tool for proteomics data standard formats and quality assessment of proteomexchange datasets	Molecular and Cellular Proteomics	Embase Medline		pdf	The original PRIDE Inspector tool was developed as an open source standalone tool to enable the visualization and validation of mass-spectrometry (MS)-based proteomics data before data submission or already publicly available in the Proteomics Identifications (PRIDE) database. The initial implementation of the tool focused on visualizing PRIDE data by supporting the PRIDE XML format and a direct …	1	Pipelines, wrappers, extensions, and utilities	PR
347	Guidelines for the analysis of free energy calculations	J Comput Aided Mol Des	PubMed	25808134	abstract	Free energy calculations based on molecular dynamics simulations show considerable promise for applications ranging from drug discovery to prediction of physical properties and structure-function studies. But these calculations are still difficult and tedious to analyze, and best practices for analysis are not well defined or propagated. Essentially, each group analyzing these calculations needs …	0		RJ
348	Testing the infinitely many genes model for the evolution of the bacterial core genome and pangenome	Mol Biol Evol	PubMed	22752048	abstract	When groups of related bacterial genomes are compared, the number of core genes found in all genomes is usually much less than the mean genome size, whereas the size of the pangenome (the set of genes found on at least one of the genomes) is much larger than the mean size of one genome. We analyze 172 complete genomes of Bacilli and compare the properties of the pangenomes and core genomes of mon…	1	Genome analysis; computational evolutionary biology	RJ
349	SVPV: a structural variant prediction viewer for paired-end sequencing datasets	Bioinformatics	PubMed	28334120	abstract	Motivation: A wide range of algorithms exist for the prediction of structural variants (SVs) from paired-end whole genome sequencing (WGS) alignments. It is essential for the purpose of quality control to be able to visualize, compare and contrast the data underlying the predictions across multiple different algorithms. Results: We provide the structural variant prediction viewer, a tool which pr…	1	Genome analysis; pipelines, wrappers, extensions, and utilities	RJ
350	A supertree pipeline for summarizing phylogenetic and taxonomic information for millions of species	PeerJ	PubMed	28265520	pdf	We present a new supertree method that enables rapid estimation of a summary tree on the scale of millions of leaves. This supertree method summarizes a collection of input phylogenies and an input taxonomy. We introduce formal goals and criteria for such a supertree to satisfy in order to transparently and justifiably represent the input trees. In addition to producing a supertree, our method co…	1	Phylogenetics; biodiversity informatics; pipelines, wrappers, extensions, and utilities	RJ
351	Differential expression analysis of RNA-seq data at single-base resolution	Biostatistics	PubMed	24398039	abstract	RNA-sequencing (RNA-seq) is a flexible technology for measuring genome-wide expression that is rapidly replacing microarrays as costs become comparable. Current differential expression analysis methods for RNA-seq data fall into two broad classes: (1) methods that quantify expression within the boundaries of genes previously published in databases and (2) methods that attempt to reconstruct full …	1	Gene expression	RJ
352	The mPower study, Parkinson disease mobile data collected using ResearchKit	Scientific data	Medline		pdf	Current measures of health and disease are often insensitive, episodic, and subjective. Further, these measures generally are not designed to provide meaningful feedback to individuals. The impact of high-resolution activity data collected from mobile phones is only beginning to be explored. Here we present data from mPower, a clinical observational study about Parkinson disease conducted purely …	0		PR
353	Get Your Atoms in Order--An Open-Source Implementation of a Novel and Robust Molecular Canonicalization Algorithm	Journal of chemical information and modeling	Medline		pdf	Finding a canonical ordering of the atoms in a molecule is a prerequisite for generating a unique representation of the molecule. The canonicalization of a molecule is usually accomplished by applying some sort of graph relaxation algorithm, the most common of which is the Morgan algorithm. There are known issues with that algorithm that lead to noncanonical atom orderings as well as problems whe…	0		PR
354	Extending Protein Domain Boundary Predictors to Detect Discontinuous Domains	PLoS ONE	PubMed	26502173	abstract	A variety of protein domain predictors were developed to predict protein domain boundaries in recent years, but most of them cannot predict discontinuous domains. Considering nearly 40% of multidomain proteins contain one or more discontinuous domains, we have developed DomEx to enable domain boundary predictors to detect discontinuous domains by assembling the continuous domain segments. Discont…	1	Sequence analysis	RJ
355	Functional module identification in protein interaction networks by interaction patterns	Bioinformatics (Oxford, England)	Medline		pdf	MOTIVATION: Identifying functional modules in protein-protein interaction (PPI) networks may shed light on cellular functional organization and thereafter underlying cellular mechanisms. Many existing module identification algorithms aim to detect densely connected groups of proteins as potential modules. However, based on this simple topological criterion of 'higher than expected connectivity', …	1	Systems biology	PR
356	selscan: an efficient multithreaded program to perform EHH-based scans for positive selection	Mol Biol Evol	PubMed	25015648	abstract	Haplotype-based scans to detect natural selection are useful to identify recent or ongoing positive selection in genomes. As both real and simulated genomic data sets grow larger, spanning thousands of samples and millions of markers, there is a need for a fast and efficient implementation of these scans for general use. Here, we present selscan, an efficient multithreaded application that implem…	1	Genetics and population analysis	RJ
357	Single-cell regulome data analysis by SCRAT	Bioinformatics	PubMed	28505247	abstract	Summary: Emerging single-cell technologies (e.g., single-cell ATAC-seq, DNase-seq or ChIP-seq) have made it possible to assay regulome of individual cells. Single-cell regulome data are highly sparse and discrete. Analyzing such data is challenging. User-friendly software tools are still lacking. We present SCRAT, a Single-Cell Regulome Analysis Toolbox with a graphical user interface, for studyi…	1	Systems biology	RJ
358	MAST: a flexible statistical framework for assessing transcriptional changes and characterizing heterogeneity in single-cell RNA sequencing data	Genome Biol	PubMed	26653891	abstract	Single-cell transcriptomics reveals gene expression heterogeneity but suffers from stochastic dropout and characteristic bimodal expression distributions in which expression is either strongly non-zero or non-detectable. We propose a two-part, generalized linear model for such bimodal data that parameterizes both of these features. We argue that the cellular detection rate, the fraction of genes …	1	Gene expression	RJ
359	lociNGS: a lightweight alternative for assessing suitability of next-generation loci for evolutionary analysis	PLoS ONE	PubMed	23071651	abstract	Genomic enrichment methods and next-generation sequencing produce uneven coverage for the portions of the genome (the loci) they target; this information is essential for ascertaining the suitability of each locus for further analysis. lociNGS is a user-friendly accessory program that takes multi-FASTA formatted loci, next-generation sequence alignments and demographic data as input and collates,…	1	Computational evolutionary biology	RJ
360	RLT-S: A Web System for Record Linkage	PLoS ONE	PubMed	25942687	abstract	BACKGROUND: Record linkage integrates records across multiple related data sources identifying duplicates and accounting for possible errors. Real life applications require efficient algorithms to merge these voluminous data sources to find out all records belonging to same individuals. Our recently devised highly efficient record linkage algorithms provide best-known solutions to this challengin…	0		RJ
361	Infectio: a Generic Framework for Computational Simulation of Virus Transmission between Cells	mSphere	PubMed	27303704	abstract	Viruses spread between cells, tissues, and organisms by cell-free and cell-cell mechanisms, depending on the cell type, the nature of the virus, or the phase of the infection cycle. The mode of viral transmission has a large impact on disease development, the outcome of antiviral therapies or the efficacy of gene therapy protocols. The transmission mode of viruses can be addressed in tissue cultu…	1	Bioimage informatics; systems biology; pipelines, wrappers, extensions, and utilities	RJ
362	PSAMM: A Portable System for the Analysis of Metabolic Models	PLoS Computational Biology	Embase Medline		pdf	The genome-scale models of metabolic networks have been broadly applied in phenotype prediction, evolutionary reconstruction, community functional analysis, and metabolic engineering. Despite the development of tools that support individual steps along the modeling procedure, it is still difficult to associate mathematical simulation results with the annotation and biological interpretation of me…	1	Systems biology	PR
363	Parallel computation of genome-scale RNA secondary structure to detect structural constraints on human genome	BMC Bioinformatics	PubMed	27153986	abstract	BACKGROUND: RNA secondary structure around splice sites is known to assist normal splicing by promoting spliceosome recognition. However, analyzing the structural properties of entire intronic regions or pre-mRNA sequences has been difficult hitherto, owing to serious experimental and computational limitations, such as low read coverage and numerical problems. RESULTS: Our novel software, "Paraso…	1	Structural bioinformatics; sequence analysis	RJ
364	Oxford Nanopore sequencing, hybrid error correction, and de novo assembly of a eukaryotic genome	Genome Research	Embase Medline		pdf	Monitoring the progress of DNA molecules through a membrane pore has been postulated as a method for sequencing DNA for several decades. Recently, a nanopore-based sequencing instrument, the Oxford Nanopore MinION, has become available, and we used this for sequencing the Saccharomyces cerevisiae genome. To make use of these data, we developed a novel open-source hybrid error correction algorithm…	1	Genome analysis	PR
365	Target analysis by integration of transcriptome and ChIP-seq data with BETA	Nature Protocols	Embase Medline		pdf	The combination of ChIP-seq and transcriptome analysis is a compelling approach to unravel the regulation of gene expression. Several recently published methods combine transcription factor (TF) binding and gene expression for target prediction, but few of them provide an efficient software package for the community. Binding and expression target analysis (BETA) is a software package that integra…	1	Gene expression	PR
366	FasParser: a package for manipulating sequence data	Zool Res	PubMed	28409507	abstract	A computer software package called 'FasParser' was developed for manipulating sequence data. It can be used on personal computers to perform series of analyses, including counting and viewing differences between two sequences at both DNA and codon levels, identifying overlapping regions between two alignments, sorting of sequences according to their IDs or lengths, concatenating sequences of mult…	1	Pipelines, wrappers, extensions, and utilities; genome analysis	RJ
367	A two-part mixed-effects model for analyzing longitudinal microbiome compositional data	Bioinformatics	PubMed	27187200	abstract	MOTIVATION: The human microbial communities are associated with many human diseases such as obesity, diabetes and inflammatory bowel disease. High-throughput sequencing technology has been widely used to quantify the microbial composition in order to understand its impacts on human health. Longitudinal measurements of microbial communities are commonly obtained in many microbiome studies. A key q…	1	Biodiversity informatics	RJ
368	COIL: a methodology for evaluating malarial complexity of infection using likelihood from single nucleotide polymorphism data	Malar J	PubMed	25599890	pdf	BACKGROUND: Complex malaria infections are defined as those containing more than one genetically distinct lineage of Plasmodium parasite. Complexity of infection (COI) is a useful parameter to estimate from patient blood samples because it is associated with clinical outcome, epidemiology and disease transmission rate. This manuscript describes a method for estimating COI using likelihood, called…	1	Genetics and population analysis	RJ
369	Bandage: interactive visualization of de novo genome assemblies	Bioinformatics	PubMed	26099265	abstract	UNLABELLED: Although de novo assembly graphs contain assembled contigs (nodes), the connections between those contigs (edges) are difficult for users to access. Bandage (a Bioinformatics Application for Navigating De novo Assembly Graphs Easily) is a tool for visualizing assembly graphs with connections. Users can zoom in to specific areas of the graph and interact with it by moving nodes, adding…	1	Genome analysis	RJ
370	LacSubPred: predicting subtypes of Laccases, an important lignin metabolism-related enzyme class, using in silico approaches	BMC Bioinformatics	PubMed	25350584	abstract	BACKGROUND: Laccases (E.C. 1.10.3.2) are multi-copper oxidases that have gained importance in many industries such as biofuels, pulp production, textile dye bleaching, bioremediation, and food production. Their usefulness stems from the ability to act on a diverse range of phenolic compounds such as o-/p-quinols, aminophenols, polyphenols, polyamines, aryl diamines, and aromatic thiols. Despite a…	0		PR
371	CSAM: Compressed SAM format	Bioinformatics	PubMed	27540265	abstract	MOTIVATION: Next generation sequencing machines produce vast amounts of genomic data. For the data to be useful, it is essential that it can be stored and manipulated efficiently. This work responds to the combined challenge of compressing genomic data, while providing fast access to regions of interest, without necessitating decompression of whole files. RESULTS: We describe CSAM (Compressed SAM…	0		RJ
372	Firefly Algorithm for Structural Search	J Chem Theory Comput	PubMed	27232694	abstract	The problem of computational structure prediction of materials is approached using the firefly (FF) algorithm. Starting from the chemical composition and optionally using prior knowledge of similar structures, the FF method is able to predict not only known stable structures but also a variety of novel competitive metastable structures. This article focuses on the strengths and limitations of the…	0		RJ
373	LOBSTAHS: An Adduct-Based Lipidomics Strategy for Discovery and Identification of Oxidative Stress Biomarkers	Anal Chem	PubMed	27322848	abstract	Discovery and identification of molecular biomarkers in large LC/MS data sets requires significant automation without loss of accuracy in the compound screening and annotation process. Here, we describe a lipidomics workflow and open-source software package for high-throughput annotation and putative identification of lipid, oxidized lipid, and oxylipin biomarkers in high-mass-accuracy HPLC-MS da…	1	Systems biology	PR
374	Efficient Bayesian inference under the structured coalescent	Bioinformatics	PubMed	24753484	abstract	MOTIVATION: Population structure significantly affects evolutionary dynamics. Such structure may be due to spatial segregation, but may also reflect any other gene-flow-limiting aspect of a model. In combination with the structured coalescent, this fact can be used to inform phylogenetic tree reconstruction, as well as to infer parameters such as migration rates and subpopulation sizes from annot…	1	Computational evolutionary biology	RJ
375	biojs-io-biom, a BioJS component for handling data in Biological Observation Matrix (BIOM) format	F1000Research	Embase		abstract	The Biological Observation Matrix (BIOM) format is widely used to store data from high-throughput studies. It aims at increasing interoperability of bioinformatic tools that process this data. However, due to multiple versions and implementation details, working with this format can be tricky. Currently, libraries in Python, R and Perl are available, whilst such for JavaScript are lacking. Here, …	1	Pipelines, wrappers, extensions, and utilities	PR
376	rHAT: fast alignment of noisy long reads with regional hashing	Bioinformatics	PubMed	26568628	abstract	MOTIVATION: Single Molecule Real-Time (SMRT) sequencing has been widely applied in cutting-edge genomic studies. However, it is still an expensive task to align the noisy long SMRT reads to reference genome by state-of-the-art aligners, which is becoming a bottleneck in applications with SMRT sequencing. Novel approach is on demand for improving the efficiency and effectiveness of SMRT read align…	1	Genome analysis; pipelines, wrappers, extensions, and utilties	RJ
377	RNA2DNAlign: nucleotide resolution allele asymmetries through quantitative assessment of RNA and DNA paired sequencing data	Nucleic Acids Res	PubMed	27576531	abstract	We introduce RNA2DNAlign, a computational framework for quantitative assessment of allele counts across paired RNA and DNA sequencing datasets. RNA2DNAlign is based on quantitation of the relative abundance of variant and reference read counts, followed by binomial tests for genotype and allelic status at SNV positions between compatible sequences. RNA2DNAlign detects positions with differential …	1	Sequence analysis	RJ
378	Deconvolution of Complex 1D NMR Spectra Using Objective Model Selection	PLoS ONE	PubMed	26241959	abstract	Fluorine (19F) NMR has emerged as a useful tool for characterization of slow dynamics in 19F-labeled proteins. One-dimensional (1D) 19F NMR spectra of proteins can be broad, irregular and complex, due to exchange of probe nuclei between distinct electrostatic environments; and therefore cannot be deconvoluted and analyzed in an objective way using currently available software. We have developed a…	0		PR
379	Reliability of signal transmission in stochastic nerve axon equations	J Comput Neurosci	PubMed	26781640	abstract	We introduce a method for computing probabilities for spontaneous activity and propagation failure of the action potential in spatially extended, conductance-based neuronal models subject to noise, based on statistical properties of the membrane potential. We compare different estimators with respect to the quality of detection, computational costs and robustness and propose the integral of the m…	0		PR
380	No Promoter Left Behind (NPLB): learn de novo promoter architectures from genome-wide transcription start sites	Bioinformatics	PubMed	26530723	abstract	UNLABELLED: Promoters have diverse regulatory architectures and thus activate genes differently. For example, some have a TATA-box, many others do not. Even the ones with it can differ in its position relative to the transcription start site (TSS). No Promoter Left Behind (NPLB) is an efficient, organism-independent method for characterizing such diverse architectures directly from experimentally…	1	Genome analysis	RJ
381	Using natural language processing and machine learning to identify gout flares from electronic clinical notes	Arthritis and Rheumatism	Embase		pdf	Background/Purpose: Gout flares are the most common manifestation of gout. Gout flares are not well documented by diagnosis codes and are not adequately captured when conducting retrospective database analyses. Recently, in 2009, a code for acute gouty flare (ICD9 - 274.01) became available, but has yet to be widely adopted. We implemented a computer based method to automatically identify gout fl…	1	Data and text mining	PR
382	FreeSASA: An open source C library for solvent accessible surface area calculations	F1000Research	Embase		pdf	Calculating solvent accessible surface areas (SASA) is a run-of-the-mill calculation in structural biology. Although there are many programs available for this calculation, there are no free-standing, open-source tools designed for easy tool-chain integration. FreeSASA is an open source C library for SASA calculations that provides both command-line and Python interfaces in addition to its C API.…	1	Structural bioinformatics	PR
383	Romulus: robust multi-state identification of transcription factor binding sites from DNase-seq data	Bioinformatics	PubMed	27153645	abstract	MOTIVATION: Computational prediction of transcription factor (TF) binding sites in the genome remains a challenging task. Here, we present Romulus, a novel computational method for identifying individual TF binding sites from genome sequence information and cell-type-specific experimental data, such as DNase-seq. It combines the strengths of previous approaches, and improves robustness by reducin…	1	Genome analysis; pipelines, wrappers, extensions, and utilities	RJ
384	KAT: a K-mer analysis toolkit to quality control NGS datasets and genome assemblies	Bioinformatics	PubMed	27797770	abstract	Motivation: De novo assembly of whole genome shotgun (WGS) next-generation sequencing (NGS) data benefits from high-quality input with high coverage. However, in practice, determining the quality and quantity of useful reads quickly and in a reference-free manner is not trivial. Gaining a better understanding of the WGS data, and how that data is utilized by assemblers, provides useful insights t…	1	Genome analysis; pipelines, wrappers, extensions, and utilities	RJ
385	EpiFire: An open source C++ library and application for contact network epidemiology	BMC bioinformatics	Medline		pdf	Contact network models have become increasingly common in epidemiology, but we lack a flexible programming framework for the generation and analysis of epidemiological contact networks and for the simulation of disease transmission through such networks. Here we present EpiFire, an applications programming interface and graphical user interface implemented in C++, which includes a fast and effici…	0		PR
386	An object oriented implementation of the Yeadon human inertia model	F1000Research	Embase		pdf	We present an open source software implementation of a popular mathematical method developed by M.R. Yeadon for calculating the body and segment inertia parameters of a human body. The software is written in a high level open source language and provides three interfaces for manipulating the data and the model: a Python API, a command-line user interface, and a graphical user interface. Thus the …	0		PR
387	Minimap and miniasm: fast mapping and de novo assembly for noisy long sequences	Bioinformatics	PubMed	27153593	abstract	MOTIVATION: Single Molecule Real-Time (SMRT) sequencing technology and Oxford Nanopore technologies (ONT) produce reads over 10 kb in length, which have enabled high-quality genome assembly at an affordable cost. However, at present, long reads have an error rate as high as 10-15%. Complex and computationally intensive pipelines are required to assemble such reads. RESULTS: We present a new mappe…	1	Genome analysis	RJ
388	Motif comparison based on similarity of binding affinity profiles	Bioinformatics	PubMed	27466627	abstract	Measuring motif similarity is essential for identifying functionally related transcription factors (TFs) and RNA-binding proteins, and for annotating de novo motifs. Here, we describe Motif Similarity Based on Affinity of Targets (MoSBAT), an approach for measuring the similarity of motifs by computing their affinity profiles across a large number of random sequences. We show that MoSBAT successf…	1	Sequence analysis; systems biology	RJ
389	IPO: a tool for automated optimization of XCMS parameters	BMC Bioinformatics	PubMed	25888443	abstract	BACKGROUND: Untargeted metabolomics generates a huge amount of data. Software packages for automated data processing are crucial to successfully process these data. A variety of such software packages exist, but the outcome of data processing strongly depends on algorithm parameter settings. If they are not carefully chosen, suboptimal parameter settings can easily lead to biased results. Therefo…	0		RJ
390	WikiPathways App for Cytoscape: Making biological pathways amenable to network analysis and visualization	F1000Research	Embase		pdf	In this paper we present the open-source WikiPathways app for Cytoscape ( http://apps.cytoscape.org/apps/wikipathways) that can be used to import biological pathways for data visualization and network analysis. WikiPathways is an open, collaborative biological pathway database that provides fully annotated pathway diagrams for manual download or through web services. The WikiPathways app allows u…	1	Pipelines, wrappers, extensions, and utilities	PR
391	Neonatal Brain Tissue Classification with Morphological Adaptation and Unified Segmentation	Front Neuroinform	PubMed	27065840	abstract	Measuring the distribution of brain tissue types (tissue classification) in neonates is necessary for studying typical and atypical brain development, such as that associated with preterm birth, and may provide biomarkers for neurodevelopmental outcomes. Compared with magnetic resonance images of adults, neonatal images present specific challenges that require the development of specialized, popu…	0		RJ
392	Predicting potential drug-drug interactions by integrating chemical, biological, phenotypic and network data	BMC Bioinformatics	PubMed	28056782	abstract	BACKGROUND: Drug-drug interactions (DDIs) are one of the major concerns in drug discovery. Accurate prediction of potential DDIs can help to reduce unexpected interactions in the entire lifecycle of drugs, and are important for the drug safety surveillance. RESULTS: Since many DDIs are not detected or observed in clinical trials, this work is aimed to predict unobserved or undetected DDIs. In thi…	0		RJ
393	Optimizing ChIP-seq peak detectors using visual labels and supervised machine learning	Bioinformatics	PubMed	27797775	abstract	Motivation: Many peak detection algorithms have been proposed for ChIP-seq data analysis, but it is not obvious which algorithm and what parameters are optimal for any given dataset. In contrast, regions with and without obvious peaks can be easily labeled by visual inspection of aligned read counts in a genome browser. We propose a supervised machine learning approach for ChIP-seq data analysis,…	1	Genome analysis; sequence analysis	RJ
394	A Generalized Lattice based Probabilistic Approach for Metagenomic Clustering	IEEE/ACM Trans Comput Biol Bioinform	PubMed	27168602	abstract	Metagenomics involves the analysis of genomes of microorganisms sampled directly from their environment. Next Generation Sequencing allows a high-throughput sampling of small segments from genomes in the metagenome to generate reads. To study the properties and relationships of the microorganisms present, clustering can be performed based on the inherent composition of the sampled reads for unkno…	1	Biodiversity informatics	RJ
395	Forna (force-directed RNA): Simple and effective online RNA secondary structure diagrams	Bioinformatics	PubMed	26099263	abstract	MOTIVATION: The secondary structure of RNA is integral to the variety of functions it carries out in the cell and its depiction allows researchers to develop hypotheses about which nucleotides and base pairs are functionally relevant. Current approaches to visualizing secondary structure provide an adequate platform for the conversion of static text-based representations to 2D images, but are lim…	1	Structural bioinformatics; pipelines, wrappers, extensions, and utilities	RJ
396	Reconstructing 16S rRNA genes in metagenomic data	Bioinformatics	PubMed	26072503	abstract	UNLABELLED: Metagenomic data, which contains sequenced DNA reads of uncultured microbial species from environmental samples, provide a unique opportunity to thoroughly analyze microbial species that have never been identified before. Reconstructing 16S ribosomal RNA, a phylogenetic marker gene, is usually required to analyze the composition of the metagenomic data. However, massive volume of data…	1	Biodiversity informatics; genome analysis	RJ
397	Largenet2: an object-oriented programming library for simulating large adaptive networks	Bioinformatics	PubMed	23162057	pdf	SUMMARY: The largenet2 C++ library provides an infrastructure for the simulation of large dynamic and adaptive networks with discrete node and link states. AVAILABILITY: The library is released as free software. It is available at http://biond.github.com/largenet2. Largenet2 is licensed under the Creative Commons Attribution-NonCommercial 3.0 Unported License. CONTACT: gerd@biond.org	0		RJ
398	A knowledge-based T2-statistic to perform pathway analysis for quantitative proteomic data	PLoS Comput Biol	PubMed	28622336	abstract	Approaches to identify significant pathways from high-throughput quantitative data have been developed in recent years. Still, the analysis of proteomic data stays difficult because of limited sample size. This limitation also leads to the practice of using a competitive null as common approach; which fundamentally implies genes or proteins as independent units. The independent assumption ignores…	1	Systems biology	RJ
399	Phased diploid genome assembly with single-molecule real-time sequencing	Nat Methods	PubMed	27749838	abstract	While genome assembly projects have been successful in many haploid and inbred species, the assembly of noninbred or rearranged heterozygous genomes remains a major challenge. To address this challenge, we introduce the open-source FALCON and FALCON-Unzip algorithms (https://github.com/PacificBiosciences/FALCON/) to assemble long-read sequencing data into highly accurate, contiguous, and correctl…	1	Genome analysis	RJ
400	Effect of multiple allelic drop-outs in forensic RMNE calculations	Forensic Science International: Genetics	Embase Medline		abstract	Technological advances such as massively parallel sequencing enable increasing amounts of genetic information to be obtained from increasingly challenging samples. Certainly on low template, degraded and multi-contributor samples, drop-outs will increase in number for many profiles simply by analyzing more loci, making it difficult to probabilistically assess how many drop-outs have occurred and …	1	Genetics and population analysis	PR
401	Transcriptome analysis reveals differential splicing events in IPF lung tissue	PLoS ONE	Embase Medline		pdf	Idiopathic pulmonary fibrosis (IPF) is a complex disease in which a multitude of proteins and networks are disrupted. Interrogation of the transcriptome through RNA sequencing (RNA-Seq) enables the determination of genes whose differential expression is most significant in IPF, as well as the detection of alternative splicing events which are not easily observed with traditional microarray experi…	1	Gene expression	PR
402	A comparison of RNA-Seq results from paired formalin-fixed paraffin-embedded and fresh-frozen glioblastoma tissue samples	PLoS ONE	Embase		pdf	The molecular classification of glioblastoma (GBM) based on gene expression might better explain outcome and response to treatment than clinical factors. Whole transcriptome sequencing using next-generation sequencing platforms is rapidly becoming accepted as a tool for measuring gene expression for both research and clinical use. Fresh frozen (FF) tissue specimens of GBM are difficult to obtain …	1	Gene expression	PR
403	ANAQUIN: a software toolkit for the analysis of spike-in controls for next generation sequencing	Bioinformatics	PubMed	28130232	abstract	Summary: Spike-in controls are synthetic nucleic-acid sequences that are added to a user's sample and constitute internal standards for subsequent steps in the next generation sequencing workflow. Availability and Implementation: : The software is implemented in C ++/R and is freely available under BSD license. The source code is available from github.com/student-t/Anaquin , binaries and user man…	1	Pipelines, wrappers, extensions, and utilities	RJ
404	Parallel-META 2.0: Enhanced metagenomic data analysis with functional annotation, high performance computing and advanced visualization	PLoS ONE	Embase Medline		pdf	The metagenomic method directly sequences and analyses genome information from microbial communities. The main computational tasks for metagenomic analyses include taxonomical and functional structure analysis for all genomes in a microbial community (also referred to as a metagenomic sample). With the advancement of Next Generation Sequencing (NGS) techniques, the number of metagenomic samples a…	1	Biodiversity informatics	PR
405	rMFilter: acceleration of long read-based structure variation calling by chimeric read filtering	Bioinformatics	PubMed	28482046	abstract	Motivation: Long read sequencing technologies provide new opportunities to investigate genome structural variations (SVs) more accurately. However, the state-of-the-art SV calling pipelines are computational intensive and the applications of long reads are restricted. Results: We propose a local region match-based filter (rMFilter) to efficiently nail down chimeric noisy long reads based on short…	1	Pipelines, wrappers, extensions, and utilities; genome analysis	RJ
406	OrfM: a fast open reading frame predictor for metagenomic data	Bioinformatics	PubMed	27153669	abstract	UNLABELLED: Finding and translating stretches of DNA lacking stop codons is a task common in the analysis of sequence data. However, the computational tools for finding open reading frames are sufficiently slow that they are becoming a bottleneck as the volume of sequence data grows. This computational bottleneck is especially problematic in metagenomics when searching unassembled reads, or scree…	1	Biodiversity informatics; sequence analysis	RJ
407	FUNNEL-GSEA: FUNctioNal ELastic-net regression in time-course gene set enrichment analysis	Bioinformatics	PubMed	28334094	abstract	Motivation: Gene set enrichment analyses (GSEAs) are widely used in genomic research to identify underlying biological mechanisms (defined by the gene sets), such as Gene Ontology terms and molecular pathways. There are two caveats in the currently available methods: (i) they are typically designed for group comparisons or regression analyses, which do not utilize temporal information efficiently…	1	Genome analysis	RJ
408	IMGui-A Desktop GUI Application for Isolation with Migration Analyses	Mol Biol Evol	PubMed	28025276	abstract	The Isolation with Migration (IM) programs (e.g., IMa2) have been utilized extensively by evolutionary biologists for model-based inference of demographic parameters including effective population sizes, migration rates, and divergence times. Here, we describe a graphical user interface for the latest IM program. IMGui provides a comprehensive set of tools for performing demographic analyses, tra…	1	Computational evolutionary biology	RJ
409	Improvements in Mass Spectrometry Assay Library Generation for Targeted Proteomics	J Proteome Res	PubMed	28516777	abstract	In data-independent acquisition mass spectrometry (DIA-MS), targeted extraction of peptide signals in silico using mass spectrometry assay libraries is a successful method for the identification and quantification of proteins. However, it remains unclear if high quality assay libraries with more accurate peptide ion coordinates can improve peptide target identification rates in DIA analysis. In t…	1	Gene expression	RJ
410	Improved prediction of RNA tertiary structure with insights into native state dynamics	RNA	PubMed	22279150	abstract	The importance of RNA tertiary structure is evident from the growing number of published high resolution NMR and X-ray crystallographic structures of RNA molecules. These structures provide insights into function and create a knowledge base that is leveraged by programs such as Assemble, ModeRNA, RNABuilder, NAST, FARNA, Mc-Sym, RNA2D3D, and iFoldRNA for tertiary structure prediction and design. …	1	Structural bioinformatics	RJ
411	MetaCycle: an integrated R package to evaluate periodicity in large scale data	Bioinformatics	PubMed	27378304	abstract	Detecting periodicity in large scale data remains a challenge. While efforts have been made to identify best of breed algorithms, relatively little research has gone into integrating these methods in a generalizable method. Here, we present MetaCycle, an R package that incorporates ARSER, JTK_CYCLE and Lomb-Scargle to conveniently evaluate periodicity in time-series data. MetaCycle has two functi…	0		PR
412	QVZ: lossy compression of quality values	Bioinformatics	PubMed	26026138	abstract	MOTIVATION: Recent advancements in sequencing technology have led to a drastic reduction in the cost of sequencing a genome. This has generated an unprecedented amount of genomic data that must be stored, processed and transmitted. To facilitate this effort, we propose a new lossy compressor for the quality values presented in genomic data files (e.g. FASTQ and SAM files), which comprise roughly …	0		RJ
413	BioJS DAGViewer: A reusable JavaScript component for displaying directed graphs	F1000Research	Embase		abstract	The DAGViewer BioJS component is a reusable JavaScript component made available as part of the BioJS project and intended to be used to display graphs of structured data, with a particular emphasis on Directed Acyclic Graphs (DAGs). It enables users to embed representations of graphs of data, such as ontologies or phylogenetic trees, in hyper-text documents (HTML). This component is generic, sinc…	0		PR
414	Comparison of dual-energy and single-energy CBCTs for assessment of trabecular bone microarchitecture	International Journal of Computer Assisted Radiology and Surgery	Embase		pdf	Purpose The quality of bone, as well as its quantity, is one of the essential factors in diagnosing diseases associated with bone loss and predicting the success rate of implant installation [1]. Bone quality is considered a consolidation of bone mass, material properties, and structural properties [1]. The structural properties of bone include its microarchitecture as well as its geometry [1]. T…	0		PR
415	A model for the expression of gap genes based on the Jeffreys-type equation	Bioinformatics	PubMed	25338721	abstract	MOTIVATION: We propose the third-order model equation of the Jeffreys type for concentrations of gap gene proteins in order to take into account particle inertia. Gap genes are responsible for formation of body segments in Drosophila melanogaster embryo during its early development. Usually the expression of the genes is described by the model of protein transport based on conventional diffusion …	1	Gene expression; systems biology	RJ
416	Controlling for Phylogenetic Relatedness and Evolutionary Rates Improves the Discovery of Associations Between Species' Phenotypic and Genomic Differences	Mol Biol Evol	PubMed	27222536	abstract	The growing number of sequenced genomes allows us now to address a key question in genetics and evolutionary biology: which genomic changes underlie particular phenotypic changes between species? Previously, we developed a computational framework called Forward Genomics that associates phenotypic to genomic differences by focusing on phenotypes that are independently lost in different lineages. H…	1	Computational evolutionary biology; genetics and population analysis	RJ
417	BOSS: a novel scaffolding algorithm based on an optimized scaffold graph	Bioinformatics	PubMed	27634951	abstract	MOTIVATION: While aiming to determine orientations and orders of fragmented contigs, scaffolding is an essential step of assembly pipelines and can make assembly results more complete. Most existing scaffolding tools adopt scaffold graph approaches. However, due to repetitive regions in genome, sequencing errors and uneven sequencing depth, constructing an accurate scaffold graph is still a chall…	1	Genome analysis	RJ
418	HTSFinder: Powerful pipeline of DNA signature discovery by parallel and distributed computing	Evolutionary Bioinformatics	Embase		pdf	Comprehensive effort for low-cost sequencing in the past few years has led to the growth of complete genome databases. In parallel with this effort, a strong need, fast and cost-effective methods and applications have been developed to accelerate sequence analysis. Identification is the very first step of this task. Due to the difficulties, high costs, and computational challenges of alignment-ba…	1	Biodiversity informatics	PR
419	Tools to covisualize and coanalyze proteomic data with genomes and transcriptomes: validation of genes and alternative mRNA splicing	J Proteome Res	PubMed	24152167	abstract	Direct links between proteomic and genomic/transcriptomic data are not frequently made, partly because of lack of appropriate bioinformatics tools. To help address this, we have developed the PG Nexus pipeline. The PG Nexus allows users to covisualize peptides in the context of genomes or genomic contigs, along with RNA-seq reads. This is done in the Integrated Genome Viewer (IGV). A Results Anal…	1	Gene expression; genome analysis; pipelines, wrappers, extensions, and utilities	RJ
420	Subsampled open-reference clustering creates consistent, comprehensive OTU definitions and scales to billions of sequences	PeerJ	PubMed	25177538	pdf	We present a performance-optimized algorithm, subsampled open-reference OTU picking, for assigning marker gene (e.g., 16S rRNA) sequences generated on next-generation sequencing platforms to operational taxonomic units (OTUs) for microbial community analysis. This algorithm provides benefits over de novo OTU picking (clustering can be performed largely in parallel, reducing runtime) and closed-re…	1	Sequence analysis; biodiversity informatics	RJ
421	Generating Purkinje networks in the human heart	Journal of Biomechanics	Embase		pdf	The Purkinje network is an integral part of the excitation system in the human heart. Yet, to date, there is no in vivo imaging technique to accurately reconstruct its geometry and structure. Computational modeling of the Purkinje network is increasingly recognized as an alternative strategy to visualize, simulate, and understand the role of the Purkinje system. However, most computational models…	0		PR
422	Identifying protein complexes from interactome based on essential proteins and local fitness method	IEEE Trans Nanobioscience	PubMed	22711784	abstract	High-throughput experimental technologies, along with computational predictions, have promoted the emergence of large-scale interactome for numerous organisms. Identification of protein complexes from these interactome networks is crucial to understand principles of cellular organization and predict protein functions. Protein complexes are generally considered as dense subgraphs. However, the rea…	1	Analysis of cellular organization	RJ
423	Disease gene prioritization by integrating tissue-specific molecular networks using a robust multi-network model	BMC Bioinformatics	PubMed	27829360	abstract	BACKGROUND: Accurately prioritizing candidate disease genes is an important and challenging problem. Various network-based methods have been developed to predict potential disease genes by utilizing the disease similarity network and molecular networks such as protein interaction or gene co-expression networks. Although successful, a common limitation of the existing methods is that they assume a…	1	Genome analysis; systems biology	RJ
424	Genefu: an R/Bioconductor package for computation of gene expression-based signatures in breast cancer	Bioinformatics	PubMed	26607490	abstract	UNLABELLED: Breast cancer is one of the most frequent cancers among women. Extensive studies into the molecular heterogeneity of breast cancer have produced a plethora of molecular subtype classification and prognosis prediction algorithms, as well as numerous gene expression signatures. However, reimplementation of these algorithms is a tedious but important task to enable comparison of existing…	1	Gene expression; pipeliens, wrappers, extensions, and utilties	RJ
425	The Tomato Expression Atlas	Bioinformatics	PubMed	28379331	abstract	Summary: With the development of new high-throughput DNA sequencing technologies and decreasing costs, large gene expression datasets are being generated at an accelerating rate, but can be complex to visualize. New, more interactive and intuitive tools are needed to visualize the spatiotemporal context of expression data and help elucidate gene function. Using tomato fruit as a model, we have de…	1	Gene expression; pipelines, wrappers, extensions, and utilities	RJ
426	Lossy compression of quality scores in genomic data	Bioinformatics (Oxford, England)	Medline		abstract	Next-generation sequencing technologies are revolutionizing medicine. Data from sequencing technologies are typically represented as a string of bases, an associated sequence of per-base quality scores and other metadata, and in aggregate can require a large amount of space. The quality scores show how accurate the bases are with respect to the sequencing process, that is, how confident the seque…	1	Pipelines, wrappers, extensions, and utilities	PR
427	RetroSeq: transposable element discovery from next-generation sequencing data	Bioinformatics	PubMed	23233656	abstract	UNLABELLED: A significant proportion of eukaryote genomes consist of transposable element (TE)-derived sequence. These elements are known to have the capacity to modulate gene function and genome evolution. We have developed RetroSeq for detecting non-reference TE insertions from Illumina paired-end whole-genome sequencing data. We evaluate RetroSeq on a human trio from the 1000 Genomes Project, …	1	Genome analysis	RJ
428	GOplot: an R package for visually combining expression data with functional analysis	Bioinformatics	PubMed	25964631	pdf	UNLABELLED: Despite the plethora of methods available for the functional analysis of omics data, obtaining comprehensive-yet detailed understanding of the results remains challenging. This is mainly due to the lack of publicly available tools for the visualization of this type of information. Here we present an R package called GOplot, based on ggplot2, for enhanced graphical representation. Our …	1	Pipelines, wrappers, extensions, and utilities	PR
429	COMPASS identifies T-cell subsets correlated with clinical outcomes	Nature Biotechnology	Embase Medline		pdf	Advances in flow cytometry and other single-cell technologies have enabled high-dimensional, high-throughput measurements of individual cells as well as the interrogation of cell population heterogeneity. However, in many instances, computational tools to analyze the wealth of data generated by these technologies are lacking. Here, we present a computational framework for unbiased combinatorial p…	1	Systems biology	PR
430	Maximising the size of non-redundant protein datasets using graph theory	PLoS ONE	PubMed	23393584	abstract	Analysis of protein data sets often requires prior removal of redundancy, so that data is not biased by containing similar proteins. This is usually achieved by pairwise comparison of sequences, followed by purging so that no two pairs have similarities above a chosen threshold. From a starting set, such as the PDB or a genome, one should remove as few sequences as possible, to give the largest p…	0		PR
431	Explicit Modeling of siRNA-Dependent On- and Off-Target Repression Improves the Interpretation of Screening Results	Cell Syst	PubMed	28215525	abstract	RNAi is broadly used to map gene regulatory networks, but the identification of genes that are responsible for the observed phenotypes is challenging, as small interfering RNAs (siRNAs) simultaneously downregulate the intended on targets and many partially complementary off targets. Additionally, the scarcity of publicly available control datasets hinders the development and comparative evaluatio…	1	Gene expression; genetics and population analysis	RJ
432	PIXiE: An Algorithm for Automated Ion Mobility Arrival Time Extraction and Collision Cross Section Calculation using Global Data Association	Bioinformatics	PubMed	28505286	abstract	Motivation: Drift tube ion mobility spectrometry coupled with mass spectrometry (DTIMS-MS) is increasingly implemented in high throughput omics workflows, and new informatics approaches are necessary for processing the associated data. To automatically extract arrival times for molecules measured by DTIMS at multiple electric fields and compute their associated collisional cross sections (CCS), w…	0		PR
433	An adaptive decorrelation method removes Illumina DNA base-calling errors caused by crosstalk between adjacent clusters	Sci Rep	PubMed	28216647	abstract	Base-calling accuracy is crucial for high-throughput DNA sequencing and downstream analysis such as read mapping and genome assembly. Accordingly, we made an endeavor to reduce DNA sequencing errors of Illumina systems by correcting three kinds of crosstalk in the cluster intensity data. We discovered that signal crosstalk between adjacent clusters accounts for a large portion of sequencing error…	1	Pipelines, wrappers, extensions, and utilities	PR
434	A daily global mesoscale ocean eddy dataset from satellite altimetry	Scientific data	Medline		pdf	Mesoscale ocean eddies are ubiquitous coherent rotating structures of water with radial scales on the order of 100 kilometers. Eddies play a key role in the transport and mixing of momentum and tracers across the World Ocean. We present a global daily mesoscale ocean eddy dataset that contains ~45 million mesoscale features and 3.3 million eddy trajectories that persist at least two days as ident…	0		PR
435	OpenFDA: an innovative platform providing access to a wealth of FDA's publicly available data	J Am Med Inform Assoc	PubMed	26644398	pdf	OBJECTIVE: The objective of openFDA is to facilitate access and use of big important Food and Drug Administration public datasets by developers, researchers, and the public through harmonization of data across disparate FDA datasets provided via application programming interfaces (APIs). MATERIALS AND METHODS: Using cutting-edge technologies deployed on FDA's new public cloud computing infrastruc…	0		RJ
436	Test set bias affects reproducibility of gene signatures	Bioinformatics	PubMed	25788628	abstract	MOTIVATION: Prior to applying genomic predictors to clinical samples, the genomic data must be properly normalized to ensure that the test set data are comparable to the data upon which the predictor was trained. The most effective normalization methods depend on data from multiple patients. From a biomedical perspective, this implies that predictions for a single patient may change depending on …	0		PR
437	Implementation of a phase detection algorithm for dynamic cardiac computed tomography analysis based on time dependent contrast agent distribution	PLoS ONE	Embase Medline		pdf	This paper presents a phase detection algorithm for four-dimensional (4D) cardiac computed tomography (CT) analysis. The algorithm detects a phase, i.e. a specific three-dimensional (3D) image out of several time-distributed 3D images, with high contrast in the left ventricle and low contrast in the right ventricle. The purpose is to use the automatically detected phase in an existing algorithm t…	0		PR
438	Predict drug permeability to blood-brain-barrier from clinical phenotypes: drug side effects and drug indications	Bioinformatics	PubMed	27993785	abstract	Motivation: Blood-Brain-Barrier (BBB) is a rigorous permeability barrier for maintaining homeostasis of Central Nervous System (CNS). Determination of compound's permeability to BBB is prerequisite in CNS drug discovery. Existing computational methods usually predict drug BBB permeability from chemical structure and they generally apply to small compounds passing BBB through passive diffusion. As…	0		PR
439	Genotype harmonizer: automatic strand alignment and format conversion for genotype data integration	BMC research notes	Medline		pdf	BACKGROUND: To gain statistical power or to allow fine mapping, researchers typically want to pool data before meta-analyses or genotype imputation. However, the necessary harmonization of genetic datasets is currently error-prone because of many different file formats and lack of clarity about which genomic strand is used as reference. FINDINGS: Genotype Harmonizer (GH) is a command-line tool to…	1	Pipelines, wrappers, extensions, and utilities	PR
440	MetaDiff: differential isoform expression analysis using random-effects meta-regression	BMC Bioinformatics	PubMed	26134005	abstract	BACKGROUND: RNA sequencing (RNA-Seq) allows an unbiased survey of the entire transcriptome in a high-throughput manner. A major application of RNA-Seq is to detect differential isoform expression across experimental conditions, which is of great biological interest due to its direct relevance to protein function and disease pathogenesis. Detection of differential isoform expression is challenging…	1	Gene expression	RJ
441	IKAP: A heuristic framework for inference of kinase activities from Phosphoproteomics data	Bioinformatics	PubMed	26628587	abstract	MOTIVATION: Phosphoproteomics measurements are widely applied in cellular biology to detect changes in signalling dynamics. However, due to the inherent complexity of phosphorylation patterns and the lack of knowledge on how phosphorylations are related to functions, it is often not possible to directly deduce protein activities from those measurements. Here, we present a heuristic machine learni…	1	Systems biology; data and text mining	RJ
442	GLINT: a user-friendly toolset for the analysis of high-throughput DNA-methylation array data	Bioinformatics	PubMed	28177067	abstract	Summary: GLINT is a user-friendly command-line toolset for fast analysis of genome-wide DNA methylation data generated using the Illumina human methylation arrays. GLINT, which does not require any programming proficiency, allows an easy execution of Epigenome-Wide Association Study analysis pipeline under different models while accounting for known confounders in methylation data. Availability a…	1	Genome analysis; pipelines, wrappers, extensions, and utilities	RJ
443	Semantic Body Browser: graphical exploration of an organism and spatially resolved expression data visualization	Bioinformatics	PubMed	25344497	abstract	UNLABELLED: Advancing technologies generate large amounts of molecular and phenotypic data on cells, tissues and organisms, leading to an ever-growing detail and complexity while information retrieval and analysis becomes increasingly time-consuming. The Semantic Body Browser is a web application for intuitively exploring the body of an organism from the organ to the subcellular level and visuali…	1	Bioimage informatics	RJ
444	Information gain analysis of mammographic features of breast masses using machine learning	International Journal of Computer Assisted Radiology and Surgery	Embase		pdf	Purpose The purpose of this study was to use machine learning and information gain analysis as a means of determining the relative importance of diagnostic features of mammographic masses in determination of malignancy versus non malignancy. Methods Our study relied on a dataset created of 961 real cases of masses found on full field digital mammography that were pathologically confirmed as benig…	0		PR
445	EHDViz: Clinical dashboard development using open-source technologies	BMJ Open	Embase Medline		pdf	Objective: To design, develop and prototype clinical dashboards to integrate high-frequency health and wellness data streams using interactive and real-time data visualisation and analytics modalities. Materials and methods: We developed a clinical dashboard development framework called electronic healthcare data visualization (EHDViz) toolkit for generating web-based, real-time clinical dashboar…	0		PR
446	openSNP--a crowdsourced web resource for personal genomics	PLoS ONE	PubMed	24647222	abstract	Genome-Wide Association Studies are widely used to correlate phenotypic traits with genetic variants. These studies usually compare the genetic variation between two groups to single out certain Single Nucleotide Polymorphisms (SNPs) that are linked to a phenotypic variation in one of the groups. However, it is necessary to have a large enough sample size to find statistically significant correla…	1	Genetics and population analysis	RJ
447	TRIg: a robust alignment pipeline for non-regular T-cell receptor and immunoglobulin sequences	BMC Bioinformatics	PubMed	27782801	abstract	BACKGROUND: T cells and B cells are essential in the adaptive immunity via expressing T cell receptors and immunoglogulins respectively for recognizing antigens. To recognize a wide variety of antigens, a highly diverse repertoire of receptors is generated via complex recombination of the receptor genes. Reasonably, frequencies of the recombination events have been shown to predict immune disease…	1	Sequence analysis	RJ
448	Real-time noise removal for line-scanning hyperspectral devices using a minimum noise fraction-based approach	Sensors (Basel)	PubMed	25654717	abstract	Processing line-by-line and in real-time can be convenient for some applications of line-scanning hyperspectral imaging technology. Some types of processing, like inverse modeling and spectral analysis, can be sensitive to noise. The MNF (minimum noise fraction) transform provides suitable denoising performance, but requires full image availability for the estimation of image and noise statistics…	0		RJ
449	Whole genome de novo assemblies of three divergent strains of rice, Oryza sativa, document novel gene space of aus and indica	Genome Biology	Medline		pdf	BACKGROUND: The use of high throughput genome-sequencing technologies has uncovered a large extent of structural variation in eukaryotic genomes that makes important contributions to genomic diversity and phenotypic variation. When the genomes of different strains of a given organism are compared, whole genome resequencing data are typically aligned to an established reference sequence. However, …	1	Genome analysis	PR
450	Proof-of-Principle of rTLC, an Open-Source Software Developed for Image Evaluation and Multivariate Analysis of Planar Chromatograms	Anal Chem	PubMed	28193066	pdf	High-performance thin-layer chromatography (HPTLC) is an advantageous analytical technique for analysis of complex samples. Combined with multivariate data analysis, it turns out to be a powerful tool for profiling of many samples in parallel. So far, chromatogram analysis has been time-consuming and required the application of at least two software packages to convert HPTLC chromatograms into a …	0		RJ
451	Assemblytics: a web analytics tool for the detection of variants from an assembly	Bioinformatics	PubMed	27318204	abstract	UNLABELLED: Assemblytics is a web app for detecting and analyzing variants from a de novo genome assembly aligned to a reference genome. It incorporates a unique anchor filtering approach to increase robustness to repetitive elements, and identifies six classes of variants based on their distinct alignment signatures. Assemblytics can be applied both to comparing aberrant genomes, such as human c…	1	Genome analysis; pipelines, wrappers, extensions, and utilities	RJ
452	BoostGAPFILL: improving the fidelity of metabolic network reconstructions through integrated constraint and pattern-based methods	Bioinformatics	PubMed	27797784	abstract	Motivation: Metabolic network reconstructions are often incomplete. Constraint-based and pattern-based methodologies have been used for automated gap filling of these networks, each with its own strengths and weaknesses. Moreover, since validation of hypotheses made by gap filling tools require experimentation, it is challenging to benchmark performance and make improvements other than that relat…	1	Systems biology; pipelines, wrappers, extensions, and utilities	RJ
453	Linear mixed model for heritability estimation that explicitly addresses environmental variation	Proc Natl Acad Sci U S A	PubMed	27382152	abstract	The linear mixed model (LMM) is now routinely used to estimate heritability. Unfortunately, as we demonstrate, LMM estimates of heritability can be inflated when using a standard model. To help reduce this inflation, we used a more general LMM with two random effects-one based on genomic variants and one based on easily measured spatial location as a proxy for environmental effects. We investigat…	0		RJ
454	An Algorithm to Automatically Generate the Combinatorial Orbit Counting Equations	PLoS ONE	PubMed	26797021	abstract	Graphlets are small subgraphs, usually containing up to five vertices, that can be found in a larger graph. Identification of the graphlets that a vertex in an explored graph touches can provide useful information about the local structure of the graph around that vertex. Actually finding all graphlets in a large graph can be time-consuming, however. As the graphlets grow in size, more different …	0		RJ
455	TEMPLE: analysing population genetic variation at transcription factor binding sites	Molecular ecology resources	Medline		pdf	Genetic variation occurring at the level of regulatory sequences can affect phenotypes and fitness in natural populations. This variation can be analysed in a population genetic framework to study how genetic drift and selection affect the evolution of these functional elements. However, doing this requires a good understanding of the location and nature of regulatory regions and has long been a …	1	Sequence analysis; Genetics and population analysis	PR
456	Calibration transfer via an extreme learning machine auto-encoder	Analyst	PubMed	26846329	abstract	In order to solve the spectra standardization problem in near-infrared (NIR) spectroscopy, a Transfer via Extreme learning machine Auto-encoder Method (TEAM) has been proposed in this study. A comparative study among TEAM, piecewise direct standardization (PDS), generalized least squares (GLS) and calibration transfer methods based on canonical correlation analysis (CCA) was conducted, and the pe…	0		RJ
457	SASR (survival analysis using “shiny” R): A browser based survival analysis visualization tool using R “shiny”	Journal of Pharmacokinetics and Pharmacodynamics	Embase		pdf	Objectives: A browser based app named “SASR” (Survival Analysis using “Shiny” R) was developed using R packages “shiny” and “survival” to allow interactive web based modeling of survival analysis. Methods: “Shiny”, a free R package for developing interactive web apps, has been used for data visualization, summarization and communication. To date, few “Shiny” apps have been created to visualize su…	0		PR
458	ProtASR: An Evolutionary Framework for Ancestral Protein Reconstruction with Selection on Folding Stability	Syst Biol	PubMed	28057858	abstract	The computational reconstruction of ancestral proteins provides information on past biological events and has practical implications for biomedicine and biotechnology. Currently available tools for ancestral sequence reconstruction (ASR) are often based on empirical amino acid substitution models that assume that all sites evolve at the same rate and under the same process. However, this assumpti…	1	Computational evolutionary biology; sequence analysis	RJ
459	A high-throughput functional genomics workflow based on CRISPR/Cas9-mediated targeted mutagenesis in zebrafish	Nature Protocols	Embase Medline		pdf	The zebrafish is a popular model organism for studying development and disease, and genetically modified zebrafish provide an essential tool for functional genomic studies. Numerous publications have demonstrated the efficacy of gene targeting in zebrafish using CRISPR/Cas9, and they have included descriptions of a variety of tools and methods for guide RNA synthesis and mutant identification. Ho…	1	Genetics and population analysis	PR
460	Imputing Genotypes in Biallelic Populations from Low-Coverage Sequence Data	Genetics	PubMed	26715670	abstract	Low-coverage next-generation sequencing methodologies are routinely employed to genotype large populations. Missing data in these populations manifest both as missing markers and markers with incomplete allele recovery. False homozygous calls at heterozygous sites resulting from incomplete allele recovery confound many existing imputation algorithms. These types of systematic errors can be minimi…	1	Genetics and population analysis	RJ
461	Comparison of sequencing utility programs	Open Bioinformatics Journal	Embase		pdf	High throughput sequencing (HTS) has resulted in extreme growth rates of sequencing data. At our lab, we generate terabytes of data every day. It is usually seen as required for data output to be "cleaned" and processed in various ways prior to use for common tasks such as variant calling, expression quantification and assembly. Two common tasks associated with HTS are adapter trimming and paired…	1	Pipelines, wrappers, extensions, and utilities	PR
462	SELF-BLM: Prediction of drug-target interactions via self-training SVM	PLoS ONE	PubMed	28192537	abstract	Predicting drug-target interactions is important for the development of novel drugs and the repositioning of drugs. To predict such interactions, there are a number of methods based on drug and target protein similarity. Although these methods, such as the bipartite local model (BLM), show promise, they often categorize unknown interactions as negative interaction. Therefore, these methods are no…	1	Systems biology	RJ
463	Toil enables reproducible, open source, big biomedical data analyses	Nature Biotechnology	Embase		pdf		0		PR
464	Phylogeny-aware identification and correction of taxonomically mislabeled sequences	Nucleic Acids Res	PubMed	27166378	abstract	Molecular sequences in public databases are mostly annotated by the submitting authors without further validation. This procedure can generate erroneous taxonomic sequence labels. Mislabeled sequences are hard to identify, and they can induce downstream errors because new sequences are typically annotated using existing ones. Furthermore, taxonomic mislabelings in reference sequence databases can…	1	Phylogenetics; sequence analysis; data and text mining	RJ
465	FastaValidator: an open-source Java library to parse and validate FASTA formatted sequences	BMC research notes	Medline		pdf	BACKGROUND: Advances in sequencing technologies challenge the efficient importing and validation of FASTA formatted sequence data which is still a prerequisite for most bioinformatic tools and pipelines. Comparative analysis of commonly used Bio*-frameworks (BioPerl, BioJava and Biopython) shows that their scalability and accuracy is hampered. FINDINGS: FastaValidator represents a platform-indepe…	1	Pipelines, wrappers, extensions, and utilities	PR
466	Mindboggling morphometry of human brains	PLoS Computational Biology	Embase		pdf	Mindboggle (http://mindboggle.info) is an open source brain morphometry platform that takes in preprocessed T1-weighted MRI data and outputs volume, surface, and tabular data containing label, feature, and shape information for further analysis. In this article, we document the software and demonstrate its use in studies of shape variation in healthy and diseased humans. The number of different s…	0		PR
467	Fast construction of FM-index for long sequence reads	Bioinformatics	PubMed	25107872	abstract	SUMMARY: We present a new method to incrementally construct the FM-index for both short and long sequence reads, up to the size of a genome. It is the first algorithm that can build the index while implicitly sorting the sequences in the reverse (complement) lexicographical order without a separate sorting step. The implementation is among the fastest for indexing short reads and the only one tha…	0		RJ
468	GriffinVC: Video coding software for microanalysis of complex behavior	American Journal of Physical Anthropology	Embase		abstract	GriffinVC is a free and open-source video program designed for continuous or frame-byframe analysis of dyadic interactions in play, communicative gestures, and teaching/learning. Such recording and analyses of reiterated sequences identify rule-like structures constraining the cooperative, imitative, and/or reciprocal dynamics found in games, courting, fighting, and parenting. Research examples i…	0		PR
469	JAFFA: High sensitivity transcriptome-focused fusion gene detection	Genome Med	PubMed	26019724	abstract	Genomic instability is a hallmark of cancer and, as such, structural alterations and fusion genes are common events in the cancer landscape. RNA sequencing (RNA-Seq) is a powerful method for profiling cancers, but current methods for identifying fusion genes are optimised for short reads. JAFFA (https://github.com/Oshlack/JAFFA/wiki) is a sensitive fusion detection method that outperforms other m…	1	Gene expression; genome analysis	RJ
470	Improving RNA-Seq expression estimation by modeling isoform- and exon-specific read sequencing rate	BMC Bioinformatics	PubMed	26475308	abstract	BACKGROUND: The high-throughput sequencing technology, RNA-Seq, has been widely used to quantify gene and isoform expression in the study of transcriptome in recent years. Accurate expression measurement from the millions or billions of short generated reads is obstructed by difficulties. One is ambiguous mapping of reads to reference transcriptome caused by alternative splicing. This increases t…	1	Gene expression	RJ
471	JEPEGMIX: gene-level joint analysis of functional SNPs in cosmopolitan cohorts	Bioinformatics	PubMed	26428293	abstract	MOTIVATION: To increase detection power, gene level analysis methods are used to aggregate weak signals. To greatly increase computational efficiency, most methods use as input summary statistics from genome-wide association studies (GWAS). Subsequently, gene statistics are constructed using linkage disequilibrium (LD) patterns from a relevant reference panel. However, all methods, including our …	1	Pipelines, wrappers, extensions, and utilities	RJ
472	SCODE: An efficient regulatory network inference algorithm from single-cell RNA-Seq during differentiation	Bioinformatics	PubMed	28379368	abstract	Motivation: The analysis of RNA-Seq data from individual differentiating cells enables us to reconstruct the differentiation process and the degree of differentiation (in pseudo-time) of each cell. Such analyses can reveal detailed expression dynamics and functional relationships for differentiation. To further elucidate differentiation processes, more insight into gene regulatory networks is req…	1	Gene expression	RJ
473	TRAPLINE: a standardized and automated pipeline for RNA sequencing data analysis, evaluation and annotation	BMC bioinformatics	Medline		pdf	RESULTS: Comparative transcriptomics analyses with TRAPLINE result in a set of differentially expressed genes, their corresponding protein-protein interactions, splice variants, promoter activity, predicted miRNA-target interactions and files for single nucleotide polymorphism (SNP) calling. The obtained results are combined into a single file for downstream analysis such as network construction.…	1	Gene expression	PR
474	CGDM: collaborative genomic data model for molecular profiling data using NoSQL	Bioinformatics	PubMed	27522085	abstract	MOTIVATION: High-throughput molecular profiling has greatly improved patient stratification and mechanistic understanding of diseases. With the increasing amount of data used in translational medicine studies in recent years, there is a need to improve the performance of data warehouses in terms of data retrieval and statistical processing. Both relational and Key Value models have been used for …	1	Pipelines, wrappers, extensions, and utilities	PR
475	Computer assisted pathological image segmentation using Markov random field	International Journal of Computer Assisted Radiology and Surgery	Embase		pdf	Purpose In the field of digital pathology, researchers have been aiming to develop medical image analytic software for assisting pathologists and subsequently computer-aided diagnosis (CAD). One of the significant tasks in designing a CAD system is medical image segmentation for delineating the expected region of interest. In past few decades, several image segmentation techniques have been evolv…	0		PR
476	Analyzing synergistic and non-synergistic interactions in signalling pathways using Boolean Nested Effect Models	Bioinformatics	PubMed	26581413	abstract	MOTIVATION: Understanding the structure and interplay of cellular signalling pathways is one of the great challenges in molecular biology. Boolean Networks can infer signalling networks from observations of protein activation. In situations where it is difficult to assess protein activation directly, Nested Effect Models are an alternative. They derive the network structure indirectly from downst…	1	Systems biology	RJ
477	Phylowood: interactive web-based animations of biogeographic and phylogeographic histories	Bioinformatics	PubMed	24191071	abstract	SUMMARY: Phylowood is a web service that uses JavaScript to generate in-browser animations of biogeographic and phylogeographic histories from annotated phylogenetic input. The animations are interactive, allowing the user to adjust spatial and temporal resolution, and highlight phylogenetic lineages of interest. AVAILABILITY AND IMPLEMENTATION: All documentation and source code for Phylowood is …	1	Phylogenetics	RJ
478	BamTools: a C++ API and toolkit for analyzing and managing BAM files	Bioinformatics	PubMed	21493652	pdf	MOTIVATION: Analysis of genomic sequencing data requires efficient, easy-to-use access to alignment results and flexible data management tools (e.g. filtering, merging, sorting, etc.). However, the enormous amount of data produced by current sequencing technologies is typically stored in compressed, binary formats that are not easily handled by the text-based parsers commonly used in bioinformati…	1	Pipelines, wrappers, extensions, and utilities	RJ
479	Multi-level machine learning prediction of protein-protein interactions in Saccharomyces cerevisiae	PeerJ	PubMed	26157620	abstract	Accurate identification of protein-protein interactions (PPI) is the key step in understanding proteins' biological functions, which are typically context-dependent. Many existing PPI predictors rely on aggregated features from protein sequences, however only a few methods exploit local information about specific residue contacts. In this work we present a two-stage machine learning approach for …	1	Systems biology	RJ
480	Expert panel consensus on content of a rheumatology objective structured clinical examination	Arthritis and Rheumatism	Embase		pdf	Background/Purpose: Rheumatology objective structured clinical examinations (ROSCEs) are assessment tools to evaluate learner performance in simulated clinical experiences. ROSCEs allow standardization of learner assessment in competencies that are challenging to measure in other ways. While several regional groups in the United States conduct ROSCEs, none have been validated for use across progr…	0		PR
481	cddApp: a Cytoscape app for accessing the NCBI conserved domain database	Bioinformatics	PubMed	25212755	abstract	MOTIVATION: cddApp is a Cytoscape extension that supports the annotation of protein networks with information about domains and specific functional sites from the National Center for Biotechnology Information's conserved domain database (CDD). CDD information is loaded for nodes annotated with NCBI numbers or UniProt identifiers and (optionally) Protein Data Bank structures. cddApp integrates wit…	1	Data and text mining; databases and ontologies	RJ
482	aTRAM - automated target restricted assembly method: a fast method for assembling loci across divergent taxa from next-generation sequencing data	BMC Bioinformatics	PubMed	25887972	abstract	BACKGROUND: Assembling genes from next-generation sequencing data is not only time consuming but computationally difficult, particularly for taxa without a closely related reference genome. Assembling even a draft genome using de novo approaches can take days, even on a powerful computer, and these assemblies typically require data from a variety of genomic libraries. Here we describe software th…	1	Genome analysis; pipelines, wrappers, extensions, and utilities	RJ
483	AMAS: a fast tool for alignment manipulation and computing of summary statistics	PeerJ	PubMed	26835189	abstract	The amount of data used in phylogenetics has grown explosively in the recent years and many phylogenies are inferred with hundreds or even thousands of loci and many taxa. These modern phylogenomic studies often entail separate analyses of each of the loci in addition to multiple analyses of subsets of genes or concatenated sequences. Computationally efficient tools for handling and computing pro…	1	Phylogenetics; pipelines, wrappers, extensions, and utilities	RJ
484	Practical value of food pathogen traceability through building a whole-genome sequencing network and database	Journal of Clinical Microbiology	Embase		pdf	The FDA has created a United States-based open-source whole-genome sequencing network of state, federal, international, and commercial partners. The GenomeTrakr network represents a first-of-its-kind distributed genomic food shield for characterizing and tracing foodborne outbreak pathogens back to their sources. The GenomeTrakr network is leading investigations of outbreaks of foodborne illnesse…	1	Biodiversity informatics	PR
485	Parameter estimation for dynamical systems with discrete events and logical operations	Bioinformatics	PubMed	28040696	abstract	Motivation: Ordinary differential equation (ODE) models are frequently used to describe the dynamic behaviour of biochemical processes. Such ODE models are often extended by events to describe the effect of fast latent processes on the process dynamics. To exploit the predictive power of ODE models, their parameters have to be inferred from experimental data. For models without events, gradient b…	0		RJ
486	Robust causal inference using directed acyclic graphs: the R package 'dagitty'	Int J Epidemiol	PubMed	28089956	abstract	Directed acyclic graphs (DAGs), which offer systematic representations of causal relationships, have become an established framework for the analysis of causal inference in epidemiology, often being used to determine covariate adjustment sets for minimizing confounding bias. DAGitty is a popular web application for drawing and analysing DAGs. Here we introduce the R package 'dagitty', which provi…	0		RJ
487	Open-Source 3-D Platform for Low-Cost Scientific Instrument Ecosystem	Journal of Laboratory Automation	Embase		pdf	The combination of open-source software and hardware provides technically feasible methods to create low-cost, highly customized scientific research equipment. Open-source 3-D printers have proven useful for fabricating scientific tools. Here the capabilities of an open-source 3-D printer are expanded to become a highly flexible scientific platform. An automated low-cost 3-D motion control platfo…	0		PR
488	Automatic intensity windowing of mammographic images based on a perceptual metric	Med Phys	PubMed	28160525	abstract	PURPOSE: Initial auto-adjustment of the window level WL and width WW applied to mammographic images. The proposed intensity windowing (IW) method is based on the maximization of the mutual information (MI) between a perceptual decomposition of the original 12-bit sources and their screen displayed 8-bit version. Besides zoom, color inversion and panning operations, IW is the most commonly perform…	0		RJ
489	Azahar: a PyMOL plugin for construction, visualization and analysis of glycan molecules	J Comput Aided Mol Des	PubMed	27549814	abstract	Glycans are key molecules in many physiological and pathological processes. As with other molecules, like proteins, visualization of the 3D structures of glycans adds valuable information for understanding their biological function. Hence, here we introduce Azahar, a computing environment for the creation, visualization and analysis of glycan molecules. Azahar is implemented in Python and works a…	1	Structural bioinformatics	RJ
490	MetaFast: fast reference-free graph-based comparison of shotgun metagenomic data	Bioinformatics	PubMed	27259541	abstract	MOTIVATION: High-throughput metagenomic sequencing has revolutionized our view on the structure and metabolic potential of microbial communities. However, analysis of metagenomic composition is often complicated by the high complexity of the community and the lack of related reference genomic sequences. As a start point for comparative metagenomic analysis, the researchers require efficient means…	1	Biodiversity informatics; genome analysis	RJ
491	Ray Meta: Scalable de novo metagenome assembly and profiling	Genome Biology	Embase Medline		pdf	Voluminous parallel sequencing datasets, especially metagenomic experiments, require distributed computing for de novo assembly and taxonomic profiling. Ray Meta is a massively distributed metagenome assembler that is coupled with Ray Communities, which profiles microbiomes based on uniquely-colored k-mers. It can accurately assemble and profile a three billion read metagenomic experiment represe…	1	Biodiversity informatics; genome assembly	PR
492	Beta-Poisson model for single-cell RNA-seq data analyses	Bioinformatics	PubMed	27153638	abstract	MOTIVATION: Single-cell RNA-sequencing technology allows detection of gene expression at the single-cell level. One typical feature of the data is a bimodality in the cellular distribution even for highly expressed genes, primarily caused by a proportion of non-expressing cells. The standard and the over-dispersed gamma-Poisson models that are commonly used in bulk-cell RNA-sequencing are not abl…	0		RJ
493	Statistical agglomeration: peak summarization for direct infusion lipidomics	Bioinformatics	PubMed	23825371	abstract	MOTIVATION: Quantification of lipids is a primary goal in lipidomics. In direct infusion/injection (or shotgun) lipidomics, accurate downstream identification and quantitation requires accurate summarization of repetitive peak measurements. Imprecise peak summarization multiplies downstream error by propagating into species identification and intensity estimation. To our knowledge, this is the fi…	0		PR
494	shinyheatmap: Ultra fast low memory heatmap web interface for big data genomics	PLoS ONE	PubMed	28493881	abstract	BACKGROUND: Transcriptomics, metabolomics, metagenomics, and other various next-generation sequencing (-omics) fields are known for their production of large datasets, especially across single-cell sequencing studies. Visualizing such big data has posed technical challenges in biology, both in terms of available computational resources as well as programming acumen. Since heatmaps are used to dep…	1	Pipelines, wrappers, extensions, and utilities	PR
495	FoodChain-Lab: A trace-back and trace forward tool developed and applied during food-borne disease outbreak investigations in Germany and Europe	PLoS ONE	Embase Medline		pdf	FoodChain-Lab is modular open-source software for trace-back and trace-forward analysis in food-borne disease outbreak investigations. Development of FoodChain-Lab has been driven by a need for appropriate software in several food-related outbreaks in Germany since 2011. The software allows integrated data management, data linkage, enrichment and visualization as well as interactive supply chain …	0		PR
496	Sputnik: ad hoc distributed computation	Bioinformatics	PubMed	25505087	abstract	MOTIVATION: In bioinformatic applications, computationally demanding algorithms are often parallelized to speed up computation. Nevertheless, setting up computational environments for distributed computation is often tedious. Aim of this project were the lightweight ad hoc set up and fault-tolerant computation requiring only a Java runtime, no administrator rights, while utilizing all CPU cores m…	0		RJ
497	The exon quantification pipeline (EQP): a comprehensive approach to the quantification of gene, exon and junction expression from RNA-seq data	Nucleic Acids Res	PubMed	27302131	abstract	The quantification of transcriptomic features is the basis of the analysis of RNA-seq data. We present an integrated alignment workflow and a simple counting-based approach to derive estimates for gene, exon and exon-exon junction expression. In contrast to previous counting-based approaches, EQP takes into account only reads whose alignment pattern agrees with the splicing pattern of the feature…	1	Gene expression; pipelines, wrappers, extensions, and utilities	RJ
498	Minimizing the average distance to a closest leaf in a phylogenetic tree	Systematic Biology	Medline		pdf	When performing an analysis on a collection of molecular sequences, it can be convenient to reduce the number of sequences under consideration while maintaining some characteristic of a larger collection of sequences. For example, one may wish to select a subset of high-quality sequences that represent the diversity of a larger collection of sequences. One may also wish to specialize a large data…	1	Phylogenetics	PR
499	Segmental differences in the orientation of smooth muscle cells in the tunica media of porcine aortae	Biomechanics and Modeling in Mechanobiology	Embase Medline		pdf	The orientation of vascular smooth muscle cells of porcine aortae was assessed to test the widely accepted assumption that these smooth muscle cells are arranged in two helices. We used tangential histological sections of 82 samples of five anatomical segments of thoracic and abdominal porcine aortae and three age groups in animals ranging in age from 5 to 210 days. The distribution of the orient…	0		PR
500	Comparative analysis of Corynebacterium glutamicum genomes: A new perspective for the industrial production of amino acids	BMC Genomics	Embase		pdf	Background: Corynebacterium glutamicum is a non-pathogenic bacterium widely used in industrial amino acid production and metabolic engineering research. Although the genome sequences of some C. glutamicum strains are available, comprehensive comparative genome analyses of these species have not been done. Six wild type C. glutamicum strains were sequenced using next-generation sequencing technolo…	1	Computational evolutionary biology	PR
501	PRISM: A DATA-DRIVEN PLATFORM FOR MONITORING MENTAL HEALTH	Pacific Symposium on Biocomputing. Pacific Symposium on Biocomputing	Medline		pdf	Neuropsychiatric disorders are the leading cause of disability worldwide and there is no gold standard currently available for the measurement of mental health. This issue is exacerbated by the fact that the information physicians use to diagnose these disorders is episodic and often subjective. Current methods to monitor mental health involve the use of subjective DSM-5 guidelines, and advances …	0		PR
502	Vizardous: interactive analysis of microbial populations with single cell resolution	Bioinformatics (Oxford, England)	Medline		abstract	MOTIVATION: Single cell time-lapse microscopy is a powerful method for investigating heterogeneous cell behavior. Advances in microfluidic lab-on-a-chip technologies and live-cell imaging render the parallel observation of the development of individual cells in hundreds of populations possible. While image analysis tools are available for cell detection and tracking, biologists are still confront…	1	Bioimage informatics	PR
503	esyN: Network building, sharing and publishing	PLoS ONE	Embase Medline		pdf	The construction and analysis of networks is increasingly widespread in biological research. We have developed esyN ("easy networks") as a free and open source tool to facilitate the exchange of biological network models between researchers. esyN acts as a searchable database of user-created networks from any field. We have developed a simple companion web tool that enables users to view and edit…	1	Pipelines, wrappers, extensions, and utilities	PR
504	Bioinformatics tools and database resources for systems genetics analysis in mice-A short review and an evaluation of future needs	Briefings in Bioinformatics	Medline		pdf	During a meeting of the SYSGENET working group 'Bioinformatics', currently available software tools and databases for systems genetics in mice were reviewed and the needs for future developments discussed. The group evaluated interoperability and performed initial feasibility studies. To aid future compatibility of software and exchange of already developed software modules, a strong recommendati…	0		PR
505	Multiscale mutation clustering algorithm identifies pan-cancer mutational clusters associated with pathway-level changes in gene expression	PLoS Comput Biol	PubMed	28170390	abstract	Cancer researchers have long recognized that somatic mutations are not uniformly distributed within genes. However, most approaches for identifying cancer mutations focus on either the entire-gene or single amino-acid level. We have bridged these two methodologies with a multiscale mutation clustering algorithm that identifies variable length mutation clusters in cancer genes. We ran our algorith…	1	Sequence analysis	RJ
506	RiboDiff: detecting changes of mRNA translation efficiency from ribosome footprints	Bioinformatics	PubMed	27634950	abstract	MOTIVATION: Deep sequencing based ribosome footprint profiling can provide novel insights into the regulatory mechanisms of protein translation. However, the observed ribosome profile is fundamentally confounded by transcriptional activity. In order to decipher principles of translation regulation, tools that can reliably detect changes in translation efficiency in case-control studies are needed…	1	Gene expression; pipelines, wrappers, extensions, and utilities	RJ
507	Recursive Wavelet Peak Detection of Analytical Signals	Chromatographia	Embase		abstract	A novel algorithm, entitled recursive wavelet peak detection (RWPD), is proposed to detect both normal and overlapped peaks in analytical signals. Recursive peak detection is based on continuous wavelet transforms (CWTs), which can be used to obtain initial peak positions even for overlapped peaks. Genetic algorithm (GA) and Gaussian fitting are used to refine peak parameters (peak positions, wid…	0		PR
508	ARTS: automated randomization of multiple traits for study design	Bioinformatics	PubMed	24493035	abstract	UNLABELLED: Collecting data from large studies on high-throughput platforms, such as microarray or next-generation sequencing, typically requires processing samples in batches. There are often systematic but unpredictable biases from batch-to-batch, so proper randomization of biologically relevant traits across batches is crucial for distinguishing true biological differences from experimental ar…	0		RJ
509	The geospatial data quality REST API for primary biodiversity data	Bioinformatics	PubMed	26833340	abstract	UNLABELLED: We present a REST web service to assess the geospatial quality of primary biodiversity data. It enables access to basic and advanced functions to detect completeness and consistency issues as well as general errors in the provided record or set of records. The API uses JSON for data interchange and efficient parallelization techniques for fast assessments of large datasets. AVAILABILI…	1	Biodiversity informatics; databases and ontologies	RJ
510	Generating clustered journal maps: an automated system for hierarchical classification	Scientometrics	PubMed	28255188	abstract	Journal maps and classifications for 11,359 journals listed in the combined Journal Citation Reports 2015 of the Science and Social Sciences Citation Indexes are provided at https://leydesdorff.github.io/journals/ and http://www.leydesdorff.net/jcr15. A routine using VOSviewer for integrating the journal mapping and their hierarchical clusterings is also made available. In this short communicatio…	0		PR
511	Comparative assessment of methods for the computational inference of transcript isoform abundance from RNA-seq data	Genome Biology	Medline		pdf	BACKGROUND: Understanding the regulation of gene expression, including transcription start site usage, alternative splicing, and polyadenylation, requires accurate quantification of expression levels down to the level of individual transcript isoforms. To comparatively evaluate the accuracy of the many methods that have been proposed for estimating transcript isoform abundance from RNA sequencing…	0		PR
512	NECTAR: A database of codon-centric missense variant annotations	Nucleic Acids Research	Embase Medline		pdf	NECTAR (Non-synonymous Enriched Coding muTation ARchive; http://nectarmutation.org) is a database and web application to annotate disease-related and functionally important amino acids in human proteins. A number of tools are available to facilitate the interpretation of DNA variants identified in diagnostic or research sequencing. These typically identify previous reports of DNA variation at a g…	1	Databases and ontologies	PR
513	HaploShare: Identification of extended haplotypes shared by cases and evaluation against controls	Genome Biology	Embase		pdf	Recent founder mutations may play important roles in complex diseases and Mendelian disorders. Detecting shared haplotypes that are identical by descent (IBD) could facilitate discovery of these mutations. Several programs address this, but are usually limited to detecting pair-wise shared haplotypes and not providing a comparison of cases and controls. We present a novel algorithm and software p…	1	Genetics and population analysis	PR
514	Automated analysis of high-content microscopy data with deep learning	Molecular Systems Biology	Embase		pdf	Existing computational pipelines for quantitative analysis of high-content microscopy data rely on traditional machine learning approaches that fail to accurately classify more than a single dataset without substantial tuning and training, requiring extensive analysis. Here, we demonstrate that the application of deep learning to biological image data can overcome the pitfalls associated with con…	1	Bioimage informatics	PR
515	annotatr: Genomic regions in context	Bioinformatics	PubMed	28369316	abstract	Motivation: Analysis of next-generation sequencing data often results in a list of genomic regions. These may include differentially methylated CpGs/regions, transcription factor binding sites, interacting chromatin regions, or GWAS-associated SNPs, among others. A common analysis step is to annotate such genomic regions to genomic annotations (promoters, exons, enhancers, etc.). Existing tools a…	1	Genome analysis; pipelines, wrappers, extensions, and utilities	RJ
516	SnpFilt: A pipeline for reference-free assembly-based identification of SNPs in bacterial genomes	Comput Biol Chem	PubMed	27647159	abstract	De novo assembly of bacterial genomes from next-generation sequencing (NGS) data allows a reference-free discovery of single nucleotide polymorphisms (SNP). However, substantial rates of errors in genomes assembled by this approach remain a major barrier for the reference-free analysis of genome variations in medically important bacteria. The aim of this report was to improve the quality of SNP i…	1	Genome analysis; pipelines, wrappers, extensions, and utilities	RJ
517	DisVis: quantifying and visualizing accessible interaction space of distance-restrained biomolecular complexes	Bioinformatics	PubMed	26026169	abstract	UNLABELLED: We present DisVis, a Python package and command line tool to calculate the reduced accessible interaction space of distance-restrained binary protein complexes, allowing for direct visualization and quantification of the information content of the distance restraints. The approach is general and can also be used as a knowledge-based distance energy term in FFT-based docking directly d…	1	Systems biology; pipelines, wrappers, extensions, and utilities	RJ
518	ScanIndel: A hybrid framework for indel detection via gapped alignment, split reads and de novo assembly	Genome Medicine	Embase Medline		abstract	Comprehensive identification of insertions/deletions (indels) across the full size spectrum from second generation sequencing is challenging due to the relatively short read length inherent in the technology. Different indel calling methods exist but are limited in detection to specific sizes with varying accuracy and resolution. We present ScanIndel, an integrated framework for detecting indels …	1	Genetics and population analysis	PR
519	fqtools: an efficient software suite for modern FASTQ file manipulation	Bioinformatics	PubMed	27153699	abstract	UNLABELLED: Many Next Generation Sequencing analyses involve the basic manipulation of input sequence data before downstream processing (e.g. searching for specific sequences, format conversion or basic file statistics). The rapidly increasing data volumes involved in NGS make any dataset manipulation a time-consuming and error-prone process. I have developed fqtools; a fast and reliable FASTQ fi…	1	Pipelines, wrappers, extensions, and utilities	RJ
520	Gathering lots of data on a small budget: Open-source hardware and software technology can redefine data collection	Science	Embase		pdf		0		PR
521	Powerlaw: A python package for analysis of heavy-tailed distributions	PLoS ONE	Embase Medline		pdf	Power laws are theoretically interesting probability distributions that are also frequently used to describe empirical data. In recent years, effective statistical methods for fitting power laws have been developed, but appropriate use of these techniques requires significant programming and statistical insight. In order to greatly decrease the barriers to using good statistical methods for fitti…	0		PR
522	Process control charts in infection prevention: Make it simple to make it happen	Am J Infect Control	PubMed	27876163	abstract	BACKGROUND: Quality improvement is central to Infection Prevention and Control (IPC) programs. Challenges may occur when applying quality improvement methodologies like process control charts, often due to the limited exposure of typical IPs. Because of this, our team created an open-source database with a process control chart generator for IPC programs. The objectives of this report are to outl…	0		RJ
523	An adaptive association test for microbiome data	Genome Med	PubMed	27198579	abstract	There is increasing interest in investigating how the compositions of microbial communities are associated with human health and disease. Although existing methods have identified many associations, a proper choice of a phylogenetic distance is critical for the power of these methods. To assess an overall association between the composition of a microbial community and an outcome of interest, we …	1	Biodiversity informatics; genetics and population analysis	RJ
524	An Open-Source Data Storage and Visualization Back End for Experimental Data	Journal of Laboratory Automation	Embase Medline		pdf	In this article, a flexible free and open-source software system for data logging and presentation will be described. The system is highly modular and adaptable and can be used in any laboratory in which continuous and/or ad hoc measurements require centralized storage. A presentation component for the data back end has furthermore been written that enables live visualization of data on any devic…	0		PR
525	caspo: a toolbox for automated reasoning on the response of logical signaling networks families	Bioinformatics	PubMed	28065903	abstract	Summary: We introduce the caspo toolbox, a python package implementing a workflow for reasoning on logical networks families. Our software allows researchers to (i) a family of logical networks derived from a given topology and explaining the experimental response to various perturbations; (ii) all logical networks in a given family by their input-output behaviors; (iii) the response of the syste…	0		RJ
526	LIQUID: an-open source software for identifying lipids in LC-MS/MS-based lipidomics data	Bioinformatics	PubMed	28158427	abstract	Summary: We introduce an open-source software, LIQUID, for semi-automated processing and visualization of LC-MS/MS-based lipidomics data. LIQUID provides users with the capability to process high throughput data and contains a customizable target library and scoring model per project needs. The graphical user interface provides visualization of multiple lines of spectral evidence for each lipid i…	1	Pipelines, wrappers, extensions, and utilities	RJ
527	DeepSNVMiner: a sequence analysis tool to detect emergent, rare mutations in subsets of cell populations	PeerJ	PubMed	27257550	abstract	Background. Massively parallel sequencing technology is being used to sequence highly diverse populations of DNA such as that derived from heterogeneous cell mixtures containing both wild-type and disease-related states. At the core of such molecule tagging techniques is the tagging and identification of sequence reads derived from individual input DNA molecules, which must be first computational…	1	Sequence analysis; pipelines, wrappers, extensions, and utilities	RJ
528	Non-parametric Algorithm to Isolate Chunks in Response Sequences	Front Behav Neurosci	PubMed	27708565	abstract	Chunking consists in grouping items of a sequence into small clusters, named chunks, with the assumed goal of lessening working memory load. Despite extensive research, the current methods used to detect chunks, and to identify different chunking strategies, remain discordant and difficult to implement. Here, we propose a simple and reliable method to identify chunks in a sequence and to determin…	0		RJ
529	FRAMA: from RNA-seq data to annotated mRNA assemblies	BMC Genomics	PubMed	26763976	abstract	BACKGROUND: Advances in second-generation sequencing of RNA made a near-complete characterization of transcriptomes affordable. However, the reconstruction of full-length mRNAs via de novo RNA-seq assembly is still difficult due to the complexity of eukaryote transcriptomes with highly similar paralogs and multiple alternative splice variants. Here, we present FRAMA, a genome-independent annotati…	1	Gene expression	RJ
530	e-ASPECTS software is non-inferior to neuroradiologists in applying the ASPECTS score to CT scans of acute ischemic stroke patients	International Journal of Computer Assisted Radiology and Surgery	Embase		pdf	Purpose The Alberta Stroke Programme Early CT Score (ASPECTS) is a topographic scoring system for acute ischemic damage to brain that divides the middle cerebral artery (MCA) territory into 10 areas of interest [1]. The e-ASPECTS software is a commercially available, now CE-marked, standardized and fully automated ASPECTS scoring tool based on a machine learning algorithm [2]. In a non-inferiorit…	0		PR
531	GeneNet Toolbox for MATLAB: a flexible platform for the analysis of gene connectivity in biological networks	Bioinformatics	PubMed	25319962	abstract	SUMMARY: We present GeneNet Toolbox for MATLAB (also available as a set of standalone applications for Linux). The toolbox, available as command-line or with a graphical user interface, enables biologists to assess connectivity among a set of genes of interest ('seed-genes') within a biological network of their choosing. Two methods are implemented for calculating the significance of connectivity…	1	Pipelines, wrappers, extensions, and utilities	RJ
532	Normalizing kernels in the Billera-Holmes-Vogtmann treespace	IEEE/ACM Trans Comput Biol Bioinform	PubMed	28113725	abstract	As costs of genome sequencing have dropped precipitously, development of efficient bioinformatic methods to analyze genome structure and evolution have become ever more urgent. For example, most published phylogenomic studies involve either massive concatenation of sequences, or informal comparisons of phylogenies inferred on a small subset of orthologous genes, neither of which provides a compre…	1	Phylogenetics	RJ
533	A Transition-based Joint Model for Disease Named Entity Recognition and Normalization	Bioinformatics	PubMed	28369171	abstract	Motivation: Disease named entities play a central role in many areas of biomedical research, and automatic recognition and normalization of such entities have received increasing attention in biomedical research communities. Existing methods typically used pipeline models with two independent phases: 1) a disease named entity recognition (DER) system is used to find the boundaries of mentions in …	1	Data and text mining	RJ
534	Detection of somatic mutations in histologically normal lung tissue: Sectioning and genomic method	Laboratory Investigation	Embase		abstract	Background: Recent studies have shown the presence of evolving clones carrying cancer-causing mutations in the benign or premalignant lesions and even histologically normal epithelium. Here, we provide proof of principle of a method for the sensitive detection of TP53 somatic mutations within histologically normal lung tissues. Design: Our method was as follows: i) Appropriate sampling to obtain …	1	Genetics and population analysis	PR
535	MFEprimer-2.0: a fast thermodynamics-based program for checking PCR primer specificity	Nucleic Acids Res	PubMed	22689644	abstract	Evaluating the specificity of polymerase chain reaction (PCR) primers is an essential step in PCR primer design. The MFEprimer-2.0 server allows users to check primer specificity against genomic DNA and messenger RNA/complementary DNA sequence databases quickly and easily. MFEprimer-2.0 uses a k-mer index algorithm to accelerate the search process for primer binding sites and uses thermodynamics …	0		RJ
536	Reconstructing the brain: from image stacks to neuron synthesis	Brain Informatics	Embase		pdf	Large-scale brain initiatives such as the US BRAIN initiative and the European Human Brain Project aim to marshall a vast amount of data and tools for the purpose of furthering our understanding of brains. Fundamental to this goal is that neuronal morphologies must be seamlessly reconstructed and aggregated on scales up to the whole rodent brain. The experimental labor needed to manually produce …	0		PR
537	A DNA shape-based regulatory score improves position-weight matrix-based recognition of transcription factor binding sites	Bioinformatics	PubMed	26130577	abstract	MOTIVATION: The position-weight matrix (PWM) is a useful representation of a transcription factor binding site (TFBS) sequence pattern because the PWM can be estimated from a small number of representative TFBS sequences. However, because the PWM probability model assumes independence between individual nucleotide positions, the PWMs for some TFs poorly discriminate binding sites from non-binding…	1	Sequence analysis	RJ
538	Interactive pharmacometric applications using R and the Shiny package	CPT: Pharmacometrics and Systems Pharmacology	Embase		pdf	Interactive applications, developed using Shiny for the R programming language, have the potential to revolutionize the sharing and communication of pharmacometric model simulations. Shiny allows customization of the application's user-interface to provide an elegant environment for displaying user-input controls and simulation output-where the latter simultaneously updates with changing input. T…	0		PR
539	SBpipe: a collection of pipelines for automating repetitive simulation and analysis tasks	BMC Syst Biol	PubMed	28395655	abstract	BACKGROUND: The rapid growth of the number of mathematical models in Systems Biology fostered the development of many tools to simulate and analyse them. The reliability and precision of these tasks often depend on multiple repetitions and they can be optimised if executed as pipelines. In addition, new formal analyses can be performed on these repeat sequences, revealing important insights about…	1	Systems biology; pipelines, wrappers, extensions, and utilities	RJ
540	Automatic determination of NET (neutrophil extracellular traps) coverage in fluorescent microscopy images	Bioinformatics (Oxford, England)	Medline		abstract	MOTIVATION: Neutrophil extracellular traps (NETs) are believed to be essential in controlling several bacterial pathogens. Quantification of NETs in vitro is an important tool in studies aiming to clarify the biological and chemical factors contributing to NET production, stabilization and degradation. This estimation can be performed on the basis of fluorescent microscopy images using appropriat…	1	Bioimage informatics	PR
541	Inferring modulators of genetic interactions with epistatic nested effects models	PLoS Comput Biol	PubMed	28406896	abstract	Maps of genetic interactions can dissect functional redundancies in cellular networks. Gene expression profiles as high-dimensional molecular readouts of combinatorial perturbations provide a detailed view of genetic interactions, but can be hard to interpret if different gene sets respond in different ways (called mixed epistasis). Here we test the hypothesis that mixed epistasis between a gene …	1	Systems biology; gene expression	RJ
542	BlueSNP: R package for highly scalable genome-wide association studies using Hadoop clusters	Bioinformatics	PubMed	23202745	abstract	SUMMARY: Computational workloads for genome-wide association studies (GWAS) are growing in scale and complexity outpacing the capabilities of single-threaded software designed for personal computers. The BlueSNP R package implements GWAS statistical tests in the R programming language and executes the calculations across computer clusters configured with Apache Hadoop, a de facto standard framewo…	1	Genetics and population analysis	RJ
543	High resolution haplotype inference for HLA genes from family trios	HLA	Embase		pdf	Full resolution genotypes of Human Leukocyte Antigen (HLA) genes can be obtained with next generation sequencing technology (NGS). All 11 major loci can be typed for multiple samples in a single run. Compared to traditional methods of SSO, SSP and Sanger sequencing, NGS delivers more complete coverage of the genome and phased contig sequences to resolve ambiguities. Combining the genotype at 4-fi…	1	Genetics and population analysis	PR
544	Manta: rapid detection of structural variants and indels for germline and cancer sequencing applications	Bioinformatics	PubMed	26647377	abstract	UNLABELLED: : We describe Manta, a method to discover structural variants and indels from next generation sequencing data. Manta is optimized for rapid germline and somatic analysis, calling structural variants, medium-sized indels and large insertions on standard compute hardware in less than a tenth of the time that comparable methods require to identify only subsets of these variant types: for…	1	Sequence analysis	RJ
545	MetaPhinder-Identifying Bacteriophage Sequences in Metagenomic Data Sets	PLoS ONE	PubMed	27684958	abstract	Bacteriophages are the most abundant biological entity on the planet, but at the same time do not account for much of the genetic material isolated from most environments due to their small genome sizes. They also show great genetic diversity and mosaic genomes making it challenging to analyze and understand them. Here we present MetaPhinder, a method to identify assembled genomic fragments (i.e.…	1	Biodiversity informatics; genome analysis	RJ
546	Fast-SL: an efficient algorithm to identify synthetic lethal sets in metabolic networks	Bioinformatics	PubMed	26085504	abstract	MOTIVATION: Synthetic lethal sets are sets of reactions/genes where only the simultaneous removal of all reactions/genes in the set abolishes growth of an organism. Previous approaches to identify synthetic lethal genes in genome-scale metabolic networks have built on the framework of flux balance analysis (FBA), extending it either to exhaustively analyze all possible combinations of genes or fo…	1	Genome analysis	RJ
547	Detecting critical state before phase transition of complex biological systems by hidden Markov model	Bioinformatics	PubMed	27153710	abstract	MOTIVATION: Identifying the critical state or pre-transition state just before the occurrence of a phase transition is a challenging task, because the state of the system may show little apparent change before this critical transition during the gradual parameter variations. Such dynamics of phase transition is generally composed of three stages, i.e. before-transition state, pre-transition state…	1	Systems biology	RJ
548	Open-source guideseq software for analysis of GUIDE-seq data	Nature Biotechnology	Embase		pdf		0		PR
549	CRISPR/Cas9: A molecular Swiss army knife for simultaneous introduction of multiple genetic modifications in Saccharomyces cerevisiae	FEMS Yeast Research	Embase Medline		pdf	A variety of techniques for strain engineering in Saccharomyces cerevisiae have recently been developed. However, especially when multiple genetic manipulations are required, strain construction is still a time-consuming process. This study describes new CRISPR/Cas9-based approaches for easy, fast strain construction in yeast and explores their potential for simultaneous introduction of multiple …	1	Computational evolutionary biology	PR
550	DuctApe: a suite for the analysis and correlation of genomic and OmniLog Phenotype Microarray data	Genomics	PubMed	24316132	abstract	Addressing the functionality of genomes is one of the most important and challenging tasks of today's biology. In particular the ability to link genotypes to corresponding phenotypes is of interest in the reconstruction and biotechnological manipulation of metabolic pathways. Over the last years, the OmniLog Phenotype Microarray (PM) technology has been used to address many specific issues relate…	1	Genome analysis; genetics and population analysis	RJ
551	Sputnik: ad hoc distributed computation	Bioinformatics (Oxford, England)	Medline		abstract	MOTIVATION: In bioinformatic applications, computationally demanding algorithms are often parallelized to speed up computation. Nevertheless, setting up computational environments for distributed computation is often tedious. Aim of this project were the lightweight ad hoc set up and fault-tolerant computation requiring only a Java runtime, no administrator rights, while utilizing all CPU cores m…	1	Pipelines, wrappers, extensions, and utilities	PR
552	Fuento: functional enrichment for bioinformatics	Bioinformatics	PubMed	28379299	abstract	Summary: The currently available functional enrichment software focuses mostly on gene expression analysis, whereby server- and graphical-user-interface-based tools with specific scope dominate the field. Here we present an efficient, user-friendly, multifunctional command-line-based functional enrichment tool ( fu-en-to ), tailored for the bioinformatics researcher. Availability and implementati…	1	Pipelines, wrappers, extensions, and utilities	RJ
553	Mafco: A compression tool for MAF files	PLoS ONE	Embase		pdf	In the last decade, the cost of genomic sequencing has been decreasing so much that researchers all over the world accumulate huge amounts of data for present and future use. These genomic data need to be efficiently stored, because storage cost is not decreasing as fast as the cost of sequencing. In order to overcome this problem, the most popular generalpurpose compression tool, gzip, is usuall…	1	Pipelines, wrappers, extensions, and utilities	PR
554	Fast and sensitive mapping of nanopore sequencing reads with GraphMap	Nature Communications	Embase Medline		abstract	Realizing the democratic promise of nanopore sequencing requires the development of new bioinformatics approaches to deal with its specific error characteristics. Here we present GraphMap, a mapping algorithm designed to analyse nanopore sequencing reads, which progressively refines candidate alignments to robustly handle potentially high-error rates and a fast graph traversal to align long reads…	1	Sequence analysis	PR
555	DREAMTools: a Python package for scoring collaborative challenges	F1000Res	PubMed	27134723	abstract	UNLABELLED: DREAM challenges are community competitions designed to advance computational methods and address fundamental questions in system biology and translational medicine. Each challenge asks participants to develop and apply computational methods to either predict unobserved outcomes or to identify unknown model parameters given a set of training data. Computational methods are evaluated u…	0		RJ
556	BISQUE: locus- and variant-specific conversion of genomic, transcriptomic and proteomic database identifiers	Bioinformatics	PubMed	26803163	abstract	UNLABELLED: Biological sequence databases are integral to efforts to characterize and understand biological molecules and share biological data. However, when analyzing these data, scientists are often left holding disparate biological currency-molecular identifiers from different databases. For downstream applications that require converting the identifiers themselves, there are many resources a…	1	Databases and ontologies	RJ
557	Science Concierge: A fast content-based recommendation system for scientific publications	PLoS ONE	Embase		pdf	Finding relevant publications is important for scientists who have to cope with exponentially increasing numbers of scholarly material. Algorithms can help with this task as they help for music, movie, and product recommendations. However, we know little about the performance of these algorithms with scholarly material. Here, we develop an algorithm, and an accompanying Python library, that imple…	0		PR
558	One Size Doesn't Fit All - RefEditor: Building Personalized Diploid Reference Genome to Improve Read Mapping and Genotype Calling in Next Generation Sequencing Studies	PLoS Comput Biol	PubMed	26267278	abstract	With rapid decline of the sequencing cost, researchers today rush to embrace whole genome sequencing (WGS), or whole exome sequencing (WES) approach as the next powerful tool for relating genetic variants to human diseases and phenotypes. A fundamental step in analyzing WGS and WES data is mapping short sequencing reads back to the reference genome. This is an important issue because incorrectly …	1	Genetics and population analysis; pipelines, extensions, wrappers, and utilities	RJ
559	NINJA-OPS: Fast Accurate Marker Gene Alignment Using Concatenated Ribosomes	PLoS Computational Biology	Embase Medline		pdf	The explosion of bioinformatics technologies in the form of next generation sequencing (NGS) has facilitated a massive influx of genomics data in the form of short reads. Short read mapping is therefore a fundamental component of next generation sequencing pipelines which routinely match these short reads against reference genomes for contig assembly. However, such techniques have seldom been app…	1	Biodiversity informatics; sequence analysis	PR
560	A quantitative assessment of the Hadoop framework for analyzing massively parallel DNA sequencing data	GigaScience	Embase Medline		pdf	Background: New high-throughput technologies, such as massively parallel sequencing, have transformed the life sciences into a data-intensive field. The most common e-infrastructure for analyzing this data consists of batch systems that are based on high-performance computing resources; however, the bioinformatics software that is built on this platform does not scale well in the general case. Re…	0		PR
561	CGAT: computational genomics analysis toolkit	Bioinformatics (Oxford, England)	Medline		pdf	Computational genomics seeks to draw biological inferences from genomic datasets, often by integrating and contextualizing next-generation sequencing data. CGAT provides an extensive suite of tools designed to assist in the analysis of genome scale data from a range of standard file formats. The toolkit enables filtering, comparison, conversion, summarization and annotation of genomic intervals, …	1	Pipelines, wrappers, extensions, and utilities	PR
562	Open-source electronic data capture system offered increased accuracy and cost-effectiveness compared with paper methods in Africa	J Clin Epidemiol	PubMed	25135245	abstract	OBJECTIVES: Existing electronic data capture options are often financially unfeasible in resource-poor settings or difficult to support technically in the field. To help facilitate large-scale multicenter studies in sub-Saharan Africa, the African Partnership for Chronic Disease Research (APCDR) has developed an open-source electronic questionnaire (EQ). STUDY DESIGN AND SETTING: To assess its re…	0		RJ
563	Lineage-specific mutational clustering in protein structures predicts evolutionary shifts in function	Bioinformatics	PubMed	28052926	abstract	Motivation: Spatially clustered mutations within specific regions of protein structure are thought to result from strong positive selection for altered protein functions and are a common feature of oncoproteins in cancer. Although previous studies have used spatial substitution clustering to identify positive selection between pairs of proteins, the ability of this approach to identify functional…	1	Structural bioinformatics; phylogenetics	RJ
564	MCA-NMF: Multimodal concept acquisition with non-negative matrix factorization	PLoS ONE	Embase Medline		pdf	In this paper we introduce MCA-NMF, a computational model of the acquisition of multimodal concepts by an agent grounded in its environment. More precisely our model finds patterns in multimodal sensor input that characterize associations across modalities (speech utterances, images and motion). We propose this computational model as an answer to the question of how some class of concepts can be …	0		PR
565	PsyGlass: Capitalizing on Google Glass for naturalistic data collection	Behav Res Methods	PubMed	25893865	abstract	As commercial technology moves further into wearable technologies, cognitive and psychological scientists can capitalize on these devices to facilitate naturalistic research designs while still maintaining strong experimental control. One such wearable technology is Google Glass (Google, Inc.: www.google.com/glass), which can present wearers with audio and visual stimuli while tracking a host of …	0		RJ
566	Mammalian genome evolution is governed by multiple pacemakers	Bioinformatics	PubMed	25725495	abstract	UNLABELLED: Genomic evolution is shaped by a dynamic combination of mutation, selection and genetic drift. These processes lead to evolutionary rate variation across loci and among lineages. In turn, interactions between these two forms of rate variation can produce residual effects, whereby the pattern of among-lineage rate heterogeneity varies across loci. The nature of rate variation is encaps…	1	Computational evolutionary biology	RJ
567	sciReptor: analysis of single-cell level immunoglobulin repertoires	BMC bioinformatics	Medline		pdf	CONCLUSION: sciReptor is a flexible framework for standardized sequence analysis of antigen receptor repertoires on single-cell level. The relational database allows easy data sharing and downstream analyses as well as immediate comparisons between different data sets. BACKGROUND: The sequencing of immunoglobulin (Ig) transcripts from single B cells yields essential information about Ig heavy:lig…	1	Gene expression	PR
568	AN UPDATED DEBARCODING TOOL FOR MASS CYTOMETRY WITH CELL TYPE-SPECIFIC AND CELL SAMPLE-SPECIFIC STRINGENCY ADJUSTMENT	Pacific Symposium on Biocomputing. Pacific Symposium on Biocomputing	Medline		pdf	Pooled sample analysis by mass cytometry barcoding carries many advantages: reduced antibody consumption, increased sample throughput, removal of cell doublets, reduction of cross-contamination by sample carryover, and the elimination of tube-to-tube-variability in antibody staining. A single-cell debarcoding algorithm was previously developed to improve the accuracy and yield of sample deconvolu…	0		PR
569	Image-guided navigation surgery for pelvic malignancies using electromagnetic tracking and intra-operative imaging	International Journal of Computer Assisted Radiology and Surgery	Embase		pdf	Purpose Image-guided navigation surgery has been around for over two decades, but application in abdominal surgery is still limited. The main reason is the frequent anatomical changes between pretreatment images and the actual surgery. However, part of the pelvic anatomy such as the iliac arteries and veins, their surrounding lymph nodes, and tumors attached to the pelvic wall, are relatively rig…	0		PR
570	Resolution of genetic map expansion caused by excess heterozygosity in plant recombinant inbred populations	G3: Genes, Genomes, Genetics	Embase Medline		pdf	Recombinant inbred populations of many plant species exhibit more heterozygosity than expected under the Mendelian model of segregation. This segregation distortion causes the overestimation of recombination frequencies and consequent genetic map expansion. Here we build upon existing genetic models of differential zygotic viability to model a heterozygote fitness term and calculate expected geno…	1	Genetics and population analysis	PR
571	MeFiT: merging and filtering tool for illumina paired-end reads for 16S rRNA amplicon sequencing	BMC Bioinformatics	PubMed	27905885	abstract	BACKGROUND: Recent advances in next-generation sequencing have revolutionized genomic research. 16S rRNA amplicon sequencing using paired-end sequencing on the MiSeq platform from Illumina, Inc., is being used to characterize the composition and dynamics of extremely complex/diverse microbial communities. For this analysis on the Illumina platform, merging and quality filtering of paired-end read…	1	Pipelines, wrappers, extensions, and utilties	RJ
572	Ambit-tautomer: An open source tool for tautomer generation	Molecular Informatics	Embase		pdf	We present a new open source tool for automatic generation of all tautomeric forms of a given organic compound. Ambit-Tautomer is a part of the open source software package Ambit2. It implements three tautomer generation algorithms: combinatorial method, improved combinatorial method and incremental depth-first search algorithm. All algorithms utilize a set of fully customizable rules for tautome…	0		PR
573	Solving the influence maximization problem reveals regulatory organization of the yeast cell cycle	PLoS Comput Biol	PubMed	28628618	abstract	The Influence Maximization Problem (IMP) aims to discover the set of nodes with the greatest influence on network dynamics. The problem has previously been applied in epidemiology and social network analysis. Here, we demonstrate the application to cell cycle regulatory network analysis for Saccharomyces cerevisiae. Fundamentally, gene regulation is linked to the flow of information. Therefore, o…	1	Systems biology	RJ
574	DeepEM3D: Approaching human-level performance on 3D anisotropic EM image segmentation	Bioinformatics	PubMed	28379412	abstract	Motivation: Progress in 3D electron microscopy (EM) imaging has greatly facilitated neuroscience research in high-throughput data acquisition. Correspondingly, high-throughput automated image analysis methods are necessary to work on par with the speed of data being produced. One such example is the need for automated EM image segmentation for neurite reconstruction. However, the efficiency and r…	1	Bioimage informatics	RJ
575	An efficient algorithm for the extraction of HGVS variant descriptions from sequences	Bioinformatics	PubMed	26231427	abstract	MOTIVATION: Unambiguous sequence variant descriptions are important in reporting the outcome of clinical diagnostic DNA tests. The standard nomenclature of the Human Genome Variation Society (HGVS) describes the observed variant sequence relative to a given reference sequence. We propose an efficient algorithm for the extraction of HGVS descriptions from two sequences with three main requirements…	1	Genetics and population analysis	RJ
576	The super-n-motifs model: a novel alignment-free approach for representing and comparing RNA secondary structures	Bioinformatics	PubMed	28088762	abstract	Motivation: Comparing ribonucleic acid (RNA) secondary structures of arbitrary size uncovers structural patterns that can provide a better understanding of RNA functions. However, performing fast and accurate secondary structure comparisons is challenging when we take into account the RNA configuration (i.e. linear or circular), the presence of pseudoknot and G-quadruplex (G4) motifs and the incr…	1	Structural bioinformatics	RJ
577	DMDtoolkit: a tool for visualizing the mutated dystrophin protein and predicting the clinical severity in DMD	BMC Bioinformatics	PubMed	28152980	abstract	BACKGROUND: Dystrophinopathy is one of the most common human monogenic diseases which results in Duchenne muscular dystrophy (DMD) and Becker muscular dystrophy (BMD). Mutations in the dystrophin gene are responsible for both DMD and BMD. However, the clinical phenotypes and treatments are quite different in these two muscular dystrophies. Since early diagnosis and treatment results in better cli…	1	Structural bioinformatics; genetics and population analysis	RJ
578	PsicquicGraph, a BioJS component to visualize molecular interactions from PSICQUIC servers	F1000Res	PubMed	25075287	abstract	SUMMARY: Protein interaction networks have become an essential tool in large-scale data analysis, integration, and the visualization of high-throughput data in the context of complex cellular networks. Many individual databases are available that provide information on binary interactions of proteins and small molecules. Community efforts such as PSICQUIC aim to unify and standardize information …	1	Structural bioinformatics; systems biology	RJ
579	FAST: FAST Analysis of Sequences Toolbox	Frontiers in Genetics	Embase		abstract	FAST (FAST Analysis of Sequences Toolbox) provides simple, powerful open source command-line tools to filter, transform, annotate and analyze biological sequence data. Modeled after the GNU (GNU's Not Unix) Textutils such as grep, cut, and tr, FAST tools such as fasgrep, fascut, and fastr make it easy to rapidly prototype expressive bioinformatic workflows in a compact and generic command vocabul…	1	Pipelines, wrappers, extensions, and utilities	PR
580	ShapeR: An R package to study otolith shape variation among fish populations	PLoS ONE	Embase Medline		pdf	ShapeR is an open source software package that runs on the R platform and is specifically designed to study otolith shape variation among fish populations. The package extends previously described software used for otolith shape analysis by allowing the user to automatically extract closed contour outlines from a large number of images, perform smoothing to eliminate pixel noise, choose from cond…	0		PR
581	InPhaDel: integrative shotgun and proximity-ligation sequencing to phase deletions with single nucleotide polymorphisms	Nucleic Acids Res	PubMed	27105843	abstract	Phasing of single nucleotide (SNV), and structural variations into chromosome-wide haplotypes in humans has been challenging, and required either trio sequencing or restricting phasing to population-based haplotypes. Selvaraj et al demonstrated single individual SNV phasing is possible with proximity ligated (HiC) sequencing. Here, we demonstrate HiC can phase structural variants into phased scaf…	1	Genetics and population analysis	PR
582	NxRepair: error correction in de novo sequence assembly using Nextera mate pairs	PeerJ	PubMed	26056623	pdf	Scaffolding errors and incorrect repeat disambiguation during de novo assembly can result in large scale misassemblies in draft genomes. Nextera mate pair sequencing data provide additional information to resolve assembly ambiguities during scaffolding. Here, we introduce NxRepair, an open source toolkit for error correction in de novo assemblies that uses Nextera mate pair libraries to identify …	1	Genome analysis	RJ
583	MeSHSim: An R/Bioconductor package for measuring semantic similarity over MeSH headings and MEDLINE documents	J Bioinform Comput Biol	PubMed	26471719	abstract	Currently, all MEDLINE documents are indexed by medical subject headings (MeSH). Computing semantic similarity between two MeSH headings as well as two documents has become very important for many biomedical text mining applications. We develop an R package, MeSHSim, which can compute nine similarity measures between MeSH nodes, by which similarity between MeSH headings as well as MEDLINE documen…	1	Data and text mining	RJ
584	MetiTree: a web application to organize and process high-resolution multi-stage mass spectrometry metabolomics data	Bioinformatics	PubMed	22851531	abstract	UNLABELLED: Identification of metabolites using high-resolution multi-stage mass spectrometry (MS(n)) data is a significant challenge demanding access to all sorts of computational infrastructures. MetiTree is a user-friendly, web application dedicated to organize, process, share, visualize and compare MS(n) data. It integrates several features to export and visualize complex MS(n) data, facilita…	1	Gene expression	PR
585	Estimating error models for whole genome sequencing using mixtures of Dirichlet-multinomial distributions	Bioinformatics	PubMed	28334373	abstract	Motivation: Accurate identification of genotypes is an essential part of the analysis of genomic data, including in identification of sequence polymorphisms, linking mutations with disease, and determining mutation rates. Biological and technical processes that adversely affect genotyping include copy-numbervariation, paralogous sequences, library preparation, sequencing error, and reference-mapp…	1	Genome analysis	RJ
586	LUMPY: a probabilistic framework for structural variant discovery	Genome Biol	PubMed	24970577	abstract	Comprehensive discovery of structural variation (SV) from whole genome sequencing data requires multiple detection signals including read-pair, split-read, read-depth and prior knowledge. Owing to technical challenges, extant SV discovery algorithms either use one signal in isolation, or at best use two sequentially. We present LUMPY, a novel SV discovery framework that naturally integrates multi…	1	Genetics and population analysis; pipelines, wrappers, extensions, and utilities	RJ
587	PMAnalyzer: a new web interface for bacterial growth curve analysis	Bioinformatics	PubMed	28200078	abstract	Summary: Bacterial growth curves are essential representations for characterizing bacteria metabolism within a variety of media compositions. Using high-throughput, spectrophotometers capable of processing tens of 96-well plates, quantitative phenotypic information can be easily integrated into the current data structures that describe a bacterial organism. The PMAnalyzer pipeline performs a grow…	0		RJ
588	SCALEUS: Semantic Web Services Integration for Biomedical Applications	Journal of Medical Systems	Embase		abstract	In recent years, we have witnessed an explosion of biological data resulting largely from the demands of life science research. The vast majority of these data are freely available via diverse bioinformatics platforms, including relational databases and conventional keyword search applications. This type of approach has achieved great results in the last few years, but proved to be unfeasible whe…	1	Databases and ontologies	PR
589	Inferring clonal evolution of tumors from single nucleotide somatic mutations	BMC Bioinformatics	PubMed	24484323	abstract	BACKGROUND: High-throughput sequencing allows the detection and quantification of frequencies of somatic single nucleotide variants (SNV) in heterogeneous tumor cell populations. In some cases, the evolutionary history and population frequency of the subclonal lineages of tumor cells present in the sample can be reconstructed from these SNV frequency measurements. But automated methods to do this…	1	Phylogenetics; genetics and population analysis	RJ
590	shinyGEO: a web-based application for analyzing gene expression omnibus datasets	Bioinformatics	PubMed	27503226	abstract	The Gene Expression Omnibus (GEO) is a public repository of gene expression data. Although GEO has its own tool, GEO2R, for data analysis, evaluation of single genes is not straightforward and survival analysis in specific GEO datasets is not possible without bioinformatics expertise. We describe a web application, shinyGEO, that allows a user to download gene expression data sets directly from G…	1	Gene expression; pipelines, wrappers, extensions, and utilities	RJ
591	Simplifying the interaction between cognitive models and task environments with the JSON Network Interface	Behavior Research Methods	Medline		pdf	Process models of cognition, written in architectures such as ACT-R and EPIC, should be able to interact with the same software with which human subjects interact. By eliminating the need to simulate the experiment, this approach would simplify the modeler's effort, while ensuring that all steps required of the human are also required by the model. In practice, the difficulties of allowing one so…	0		PR
592	In silico modeling for tumor growth visualization	BMC Syst Biol	PubMed	27503052	abstract	BACKGROUND: Cancer is a complex disease. Fundamental cellular based studies as well as modeling provides insight into cancer biology and strategies to treatment of the disease. In silico models complement in vivo models. Research on tumor growth involves a plethora of models each emphasizing isolated aspects of benign and malignant neoplasms. Biologists and clinical scientists are often overwhelm…	0		PR
593	Accurate estimation of isoelectric point of protein and peptide based on amino acid sequences	Bioinformatics	PubMed	26568629	abstract	MOTIVATION: In any macromolecular polyprotic system-for example protein, DNA or RNA-the isoelectric point-commonly referred to as the pI-can be defined as the point of singularity in a titration curve, corresponding to the solution pH value at which the net overall surface charge-and thus the electrophoretic mobility-of the ampholyte sums to zero. Different modern analytical biochemistry and prot…	1	Sequence analysis	RJ
594	Jicbioimage: A tool for automated and reproducible bioimage analysis	PeerJ	Embase		pdf	There has been steady improvement in methods for capturing bioimages. However analysing these images still remains a challenge. The Python programming language provides a powerful and flexible environment for scientific computation. It has a wide range of supporting libraries for image processing but lacks native support for common bioimage formats, and requires specific code to be written to ens…	1	Pipelines, wrappers, extensions, and utilities	PR
595	Streamlined, inexpensive 3D printing of the brain and skull	PLoS ONE	Embase Medline		pdf	Neuroimaging technologies such as Magnetic Resonance Imaging (MRI) and Computed Tomography (CT) collect three-dimensional data (3D) that is typically viewed on two-dimensional (2D) screens. Actual 3D models, however, allow interaction with real objects such as implantable electrode grids, potentially improving patient specific neurosurgical planning and personalized clinical education. Desktop 3D…	0		PR
596	The Matchmaker Exchange API: automating patient matching through the exchange of structured phenotypic and genotypic profiles	Hum Mutat	PubMed	26255989	abstract	Despite the increasing prevalence of clinical sequencing, the difficulty of identifying additional affected families is a key obstacle to solving many rare diseases. There may only be a handful of similar patients worldwide, and their data may be stored in diverse clinical and research databases. Computational methods are necessary to enable finding similar patients across the growing number of p…	1	Genetics and population analysis; databases and ontologies	RJ
597	Development of a software for quantitative evaluation radiotherapy target and organ-at-risk segmentation comparison	Journal of digital imaging	Medline		pdf	Modern radiotherapy requires accurate region of interest (ROI) inputs for plan optimization and delivery. Target delineation, however, remains operator-dependent and potentially serves as a major source of treatment delivery error. In order to optimize this critical, yet observer-driven process, a flexible web-based platform for individual and cooperative target delineation analysis and instructi…	0		PR
598	Molgenis-impute: imputation pipeline in a box	BMC Res Notes	PubMed	26286716	abstract	BACKGROUND: Genotype imputation is an important procedure in current genomic analysis such as genome-wide association studies, meta-analyses and fine mapping. Although high quality tools are available that perform the steps of this process, considerable effort and expertise is required to set up and run a best practice imputation pipeline, particularly for larger genotype datasets, where imputati…	1	Genome analysis; pipelines, wrappers, extensions, and utilities	RJ
599	In silico Whole Genome Sequencer And Analyzer (iWGS): A computational pipeline to guide the design and analysis of de novo genome sequencing studies	G3: Genes, Genomes, Genetics	Embase		abstract	The availability of genomes across the tree of life is highly biased toward vertebrates, pathogens, human disease models, and organisms with relatively small and simple genomes. Recent progress in genomics has enabled the de novo decoding of the genome of virtually any organism, greatly expanding its potential for understanding the biology and evolution of the full spectrum of biodiversity. The i…	1	Pipelines, wrappers, extensions, and utilities	PR
600	An online database for informing ecological network models: http://kelpforest.ucsc.edu	PLoS ONE	PubMed	25343723	abstract	Ecological network models and analyses are recognized as valuable tools for understanding the dynamics and resiliency of ecosystems, and for informing ecosystem-based approaches to management. However, few databases exist that can provide the life history, demographic and species interaction information necessary to parameterize ecological network models. Faced with the difficulty of synthesizing…	1	Biodiversity informatics; databases and ontologies	RJ
601	RTK: efficient rarefaction analysis of large datasets	Bioinformatics	PubMed	28398468	abstract	Motivation: The rapidly expanding microbiomics field is generating increasingly larger datasets, characterizing the microbiota in diverse environments. Although classical numerical ecology methods provide a robust statistical framework for their analysis, software currently available is inadequate for large datasets and some computationally intensive tasks, like rarefaction and associated analysi…	1	Biodiversity informatics	RJ
602	PhyInformR: phylogenetic experimental design and phylogenomic data exploration in R	BMC Evol Biol	PubMed	27905871	abstract	BACKGROUND: Analyses of phylogenetic informativeness represent an important step in screening potential or existing datasets for their proclivity toward convergent or parallel evolution of molecular sites. However, while new theory has been developed from which to predict the utility of sequence data, adoption of these advances have been stymied by a lack of software enabling application of advan…	1	Phylogenetics; pipelines, wrappers, extensions, and utilities	RJ
603	MetaPathways: a modular pipeline for constructing pathway/genome databases from environmental sequence information	BMC bioinformatics	Medline		pdf	BACKGROUND: A central challenge to understanding the ecological and biogeochemical roles of microorganisms in natural and human engineered ecosystems is the reconstruction of metabolic interaction networks from environmental sequence information. The dominant paradigm in metabolic reconstruction is to assign functional annotations using BLAST. Functional annotations are then projected onto symbol…	1	Pipelines, wrappers, extensions, and utilities; systems biology	PR
604	Positive and negative forms of replicability in gene network analysis	Bioinformatics	PubMed	26668004	abstract	MOTIVATION: Gene networks have become a central tool in the analysis of genomic data but are widely regarded as hard to interpret. This has motivated a great deal of comparative evaluation and research into best practices. We explore the possibility that this may lead to overfitting in the field as a whole. RESULTS: We construct a model of 'research communities' sampling from real gene network da…	1	Genome analysis; sytems biology	RJ
605	Toolbox for mobile-element insertion detection on cancer genomes	Cancer Inform	PubMed	25931804	abstract	Mobile elements constitute greater than 45% of the human genome as a result of repeated insertion events during human genome evolution. Although most of mobile elements are fixed within the human population, some elements (including ALU, long interspersed elements (LINE) 1 (L1), and SVA) are still actively duplicating and may result in life-threatening human diseases such as cancer, motivating th…	1	Genome analysis; pipelines, wrappers, extensions, and utilities	RJ
606	Next-gen sequencing-based mapping and identification of ethyl methanesulfonate-induced mutations in Arabidopsis thaliana	Current Protocols in Molecular Biology	Embase Medline		pdf	Forward genetic analysis using ethyl methanesulfonate (EMS) mutagenesis has proven to be a powerful tool in biological research, but identification and cloning of causal mutations by conventional genetic mapping approaches is a painstaking process. Recent advances in next-gen sequencing have greatly invigorated the process of identifying EMS-induced mutations corresponding to a specific phenotype…	1	Genetics and population analysis	PR
607	Deep Mining Heterogeneous Networks of Biomedical Linked Data to Predict Novel Drug-Target Associations	Bioinformatics	PubMed	28430977	abstract	Motivation: A heterogeneous network topology possessing abundant interactions between biomedical entities has yet to be utilized in similarity-based methods for predicting drug-target associations based on the array of varying features of drugs and their targets. Deep learning reveals features of vertices of a large network that can be adapted in accommodating the similarity-based solutions to pr…	0		PR
608	InMAP: A model for air pollution interventions	PLoS ONE	Embase Medline		pdf	Mechanistic air pollution modeling is essential in air quality management, yet the extensive expertise and computational resources required to run most models prevent their use in many situations where their results would be useful. Here, we present InMAP (Intervention Model for Air Pollution), which offers an alternative to comprehensive air quality models for estimating the air pollution health…	0		PR
609	sbml-diff: A Tool for Visually Comparing SBML Models in Synthetic Biology	ACS Synth Biol	PubMed	28035814	abstract	We present sbml-diff, a tool that is able to read a model of a biochemical reaction network in SBML format and produce a range of diagrams showing different levels of detail. Each diagram type can be used to visualize a single model or to visually compare two or more models. The default view depicts species as ellipses, reactions as rectangles, rules as parallelograms, and events as diamonds. A c…	0		RJ
610	HPG pore: an efficient and scalable framework for nanopore sequencing data	BMC Bioinformatics	PubMed	26921234	abstract	BACKGROUND: The use of nanopore technologies is expected to spread in the future because they are portable and can sequence long fragments of DNA molecules without prior amplification. The first nanopore sequencer available, the MinION from Oxford Nanopore Technologies, is a USB-connected, portable device that allows real-time DNA analysis. In addition, other new instruments are expected to be re…	1	Pipelines, wrappers, extensions, and utilities	RJ
611	Anchored pseudo-de novo assembly of human genomes identifies extensive sequence variation from unmapped sequence reads	Human Genetics	Embase		pdf	The human genome reference (HGR) completion marked the genomics era beginning, yet despite its utility universal application is limited by the small number of individuals used in its development. This is highlighted by the presence of high-quality sequence reads failing to map within the HGR. Sequences failing to map generally represent 2–5 % of total reads, which may harbor regions that would en…	1	Genome analysis	PR
612	NSSRF: global network similarity search with subgraph signatures and its applications	Bioinformatics	PubMed	28158419	abstract	Motivation: The exponential growth of biological network database has increasingly rendered the global network similarity search (NSS) computationally intensive. Given a query network and a network database, it aims to find out the top similar networks in the database against the query network based on a topological similarity measure of interest. With the advent of big network data, the existing…	1	Data and text mining	RJ
613	Sharing code	Iperception	PubMed	25165519	pdf	Sharing code is becoming increasingly important in the wake of Open Science. In this review I describe and compare two popular code-sharing utilities, GitHub and Open Science Framework (OSF). GitHub is a mature, industry-standard tool but lacks focus towards researchers. In comparison, OSF offers a one-stop solution for researchers but a lot of functionality is still under development. I conclude…	0		RJ
614	Fizzy: feature subset selection for metagenomics	BMC Bioinformatics	PubMed	26538306	abstract	BACKGROUND: Some of the current software tools for comparative metagenomics provide ecologists with the ability to investigate and explore bacterial communities using alpha- & beta-diversity. Feature subset selection--a sub-field of machine learning--can also provide a unique insight into the differences between metagenomic or 16S phenotypes. In particular, feature subset selection methods can ob…	1	Biodiversity informatics; pipelines, wrappers, extensions, and utilities	RJ
615	Multiplex methods provide effective integration of multi-omic data in genome-scale models	BMC Bioinformatics	PubMed	26961692	abstract	BACKGROUND: Genomic, transcriptomic, and metabolic variations shape the complex adaptation landscape of bacteria to varying environmental conditions. Elucidating the genotype-phenotype relation paves the way for the prediction of such effects, but methods for characterizing the relationship between multiple environmental factors are still lacking. Here, we tackle the problem of extracting network…	1	Genome analysis; systems biology	RJ
616	Benchmarking substrate-based kinase activity inference using phosphoproteomic data	Bioinformatics	PubMed	28200105	pdf	Motivation: Phosphoproteomic experiments are increasingly used to study the changes in signaling occurring across different conditions. It has been proposed that changes in phosphorylation of kinase target sites can be used to infer when a kinase activity is under regulation. However, these approaches have not yet been benchmarked due to a lack of appropriate benchmarking strategies. Results: We …	1	Gene expression	PR
617	Efficient privacy-preserving string search and an application in genomics	Bioinformatics	PubMed	27153731	abstract	MOTIVATION: Personal genomes carry inherent privacy risks and protecting privacy poses major social and technological challenges. We consider the case where a user searches for genetic information (e.g. an allele) on a server that stores a large genomic database and aims to receive allele-associated information. The user would like to keep the query and result private and the server the database.…	1	Data and text mining; genome analysis	RJ
618	PhamDB: a web-based application for building Phamerator databases	Bioinformatics	PubMed	27153674	abstract	UNLABELLED: PhamDB is a web application which creates databases of bacteriophage genes, grouped by gene similarity. It is backwards compatible with the existing Phamerator desktop software while providing an improved database creation workflow. Key features include a graphical user interface, validation of uploaded GenBank files, and abilities to import phages from existing databases, modify exis…	1	Databases and ontologies	RJ
619	Alpha-CENTAURI: assessing novel centromeric repeat sequence variation with long read sequencing	Bioinformatics	PubMed	27153570	abstract	MOTIVATION: Long arrays of near-identical tandem repeats are a common feature of centromeric and subtelomeric regions in complex genomes. These sequences present a source of repeat structure diversity that is commonly ignored by standard genomic tools. Unlike reads shorter than the underlying repeat structure that rely on indirect inference methods, e.g. assembly, long reads allow direct inferenc…	1	Genome analysis; pipelines, wrappers, extensions, and utilities	RJ
620	A Machine Learning Approach to Predict Gene Regulatory Networks in Seed Development in Arabidopsis	Front Plant Sci	PubMed	28066488	abstract	Gene regulatory networks (GRNs) provide a representation of relationships between regulators and their target genes. Several methods for GRN inference, both unsupervised and supervised, have been developed to date. Because regulatory relationships consistently reprogram in diverse tissues or under different conditions, GRNs inferred without specific biological contexts are of limited applicabilit…	1	Gene expression; systems biology	RJ
621	JAMSS: proteomics mass spectrometry simulation in Java	Bioinformatics	PubMed	25371478	abstract	UNLABELLED: Countless proteomics data processing algorithms have been proposed, yet few have been critically evaluated due to lack of labeled data (data with known identities and quantities). Although labeling techniques exist, they are limited in terms of confidence and accuracy. In silico simulators have recently been used to create complex data with known identities and quantities. We propose …	1	Pipelines, wrappers, extensions, and utilities	PR
622	GRNmap and GRNsight: Open source software for dynamical systems modeling and visualization of medium-scale gene regulatory networks	FASEB Journal	Embase		abstract	A gene regulatory network (GRN) consists of genes, transcription factors, and the regulatory connections between them that govern the level of expression of mRNA and proteins from those genes. Our group has developed a MATLAB software package, called GRNmap, that uses ordinary differential equations to model the dynamics of medium-scale GRNs. The program uses a penalized least squares approach (D…	1	Systems biology	PR
623	A mixture model for expression deconvolution from RNA-seq in heterogeneous tissues	BMC Bioinformatics	PubMed	23735186	abstract	BACKGROUND: RNA-seq, a next-generation sequencing based method for transcriptome analysis, is rapidly emerging as the method of choice for comprehensive transcript abundance estimation. The accuracy of RNA-seq can be highly impacted by the purity of samples. A prominent, outstanding problem in RNA-seq is how to estimate transcript abundances in heterogeneous tissues, where a sample is composed of…	1	Gene expression	RJ
624	RECORD: Reference-assisted genome assembly for closely related genomes	International Journal of Genomics	Embase		pdf	Background. Next-generation sequencing technologies are now producing multiple times the genome size in total reads from a single experiment. This is enough information to reconstruct at least some of the differences between the individual genome studied in the experiment and the reference genome of the species. However, in most typical protocols, this information is disregarded and the reference…	1	Genome analysis	PR
625	Indel variant analysis of short-read sequencing data with Scalpel	Nature Protocols	Embase Medline		pdf	As the second most common type of variation in the human genome, insertions and deletions (indels) have been linked to many diseases, but the discovery of indels of more than a few bases in size from short-read sequencing data remains challenging. Scalpel (http://scalpel.sourceforge.net) is an open-source software for reliable indel detection based on the microassembly technique. It has been succ…	1	Genetics and population analysis	PR
626	ViennaNGS: A toolbox for building efficient next- generation sequencing analysis pipelines	F1000Research	Embase		pdf	Recent achievements in next-generation sequencing (NGS) technologies lead to a high demand for reuseable software components to easily compile customized analysis workflows for big genomics data. We present ViennaNGS, an integrated collection of Perl modules focused on building efficient pipelines for NGS data processing. It comes with functionality for extracting and converting features from com…	1	Pipelines, wrappers, extensions, and utilities	PR
627	EMIRGE: reconstruction of full-length ribosomal genes from microbial community short read sequencing data	Genome Biol	PubMed	21595876	abstract	Recovery of ribosomal small subunit genes by assembly of short read community DNA sequence data generally fails, making taxonomic characterization difficult. Here, we solve this problem with a novel iterative method, based on the expectation maximization algorithm, that reconstructs full-length small subunit gene sequences and provides estimates of relative taxon abundances. We apply the method t…	1	Genome analysis; biodiversity informatics	RJ
628	Accelerating metagenomic read classification on CUDA-enabled GPUs	BMC Bioinformatics	PubMed	28049411	abstract	BACKGROUND: Metagenomic sequencing studies are becoming increasingly popular with prominent examples including the sequencing of human microbiomes and diverse environments. A fundamental computational problem in this context is read classification; i.e. the assignment of each read to a taxonomic label. Due to the large number of reads produced by modern high-throughput sequencing technologies and…	1	Biodiversity informatics; pipelines, extensions, wrappers, and utilities	RJ
629	SDMdata: A web-based software tool for collecting species occurrence records	PLoS ONE	Embase Medline		pdf	It is important to easily and efficiently obtain high quality species distribution data for predicting the potential distribution of species using species distribution models (SDMs). There is a need for a powerful software tool to automatically or semi-automatically assist in identifying and correcting errors. Here, we use Python to develop a web-based software tool (SDMdata) to easily collect oc…	0		PR
630	Shiny-NCAPPC, a shiny app for non-compartmental analysis (NCA)	Clinical Pharmacology and Therapeutics	Embase		pdf	BACKGROUND: Non-compartmental analysis (NCA) is routinely used to determine pharmacokinetic (PK) parameters. Using the open-source software R, a shiny app has been developed, based on the “ncappc” R package (Pharmacometrics, Uppsala University, Sweden), to create an easy-to-use alternative to fee-based platforms for analysts to visualize and assess raw PK data and respective NCA estimates. METHOD…	0		PR
631	Design and initial evaluation of a treatment planning software system for MRI-guided laser ablation in the brain	International Journal of Computer Assisted Radiology and Surgery	Embase Medline		pdf	Purpose: An open-source software system for planning magnetic resonance (MR)-guided laser-induced thermal therapy (MRgLITT) in brain is presented. The system was designed to provide a streamlined and operator-friendly graphical user interface (GUI) for simulating and visualizing potential outcomes of various treatment scenarios to aid in decisions on treatment approach or feasibility. Methods: A …	0		PR
632	The Biomedical Research Infrastructure Software as a Service Kit (BRISSKit): Technical description [version 1; referees: 1 approved with reservations]	F1000Research	Embase		pdf	With biomedical research becoming ever more computationally intensive, the challenge is to find sophisticated software tools that can keep pace with new requirements, while still being easy to use and secure. We describe a technical implementation of an infrastructure to manage the full research ecosystem from participant management, to data and sample collection, and finally to data storage, int…	0		PR
633	EthSEQ: ethnicity annotation from whole exome sequencing data	Bioinformatics	PubMed	28369222	abstract	Summary: Whole exome sequencing (WES) is widely utilized both in translational cancer genomics studies and in the setting of precision medicine. Stratification of individual's ethnicity is fundamental for the correct interpretation of personal genomic variation impact. We implemented EthSEQ to provide reliable and rapid ethnicity annotation from whole exome sequencing individual's data, validated…	1	Genetics and population analysis	RJ
634	zanardi: an open-source pipeline for multiple-species genomic analysis of SNP array data	Animal genetics	Medline		pdf		1	Computational evolutionary biology	PR
635	OncoSimulR: genetic simulation with arbitrary epistasis and mutator genes in asexual populations	Bioinformatics	PubMed	28186227	abstract	Summary: OncoSimulR implements forward-time genetic simulations of biallelic loci in asexual populations with special focus on cancer progression. Fitness can be defined as an arbitrary function of genetic interactions between multiple genes or modules of genes, including epistasis, restrictions in the order of accumulation of mutations, and order effects. Mutation rates can differ among genes, a…	1	Genetics and population analysis	RJ
636	A Survey of DICOM Viewer Software to Integrate Clinical Research and Medical Imaging	Journal of digital imaging	Medline		pdf	The digital imaging and communications in medicine (DICOM) protocol is the leading standard for image data management in healthcare. Imaging biomarkers and image-based surrogate endpoints in clinical trials and medical registries require DICOM viewer software with advanced functionality for visualization and interfaces for integration. In this paper, a comprehensive evaluation of 28 DICOM viewers…	0		PR
637	Low-, high-coverage, and two-stage DNA sequencing in the design of the genetic association study	Genetic Epidemiology	Embase Medline		pdf	Next-generation sequencing-based genetic association study (GAS) is a powerful tool to identify candidate disease variants and genomic regions. Although low-coverage sequencing offers low cost but inadequacy in calling rare variants, high coverage is able to detect essentially every variant but at a high cost. Two-stage sequencing may be an economical way to conduct GAS without losing power. In t…	0		PR
638	HackaMol: An Object-Oriented Modern Perl Library for Molecular Hacking on Multiple Scales	Journal of chemical information and modeling	Medline		pdf	HackaMol is an open source, object-oriented toolkit written in Modern Perl that organizes atoms within molecules and provides chemically intuitive attributes and methods. The library consists of two components: HackaMol, the core that contains classes for storing and manipulating molecular information, and HackaMol::X, the extensions that use the core. The core is well-tested, well-documented, an…	0		PR
639	An accessibility-incorporated method for accurate prediction of RNA-RNA interactions from sequence data	Bioinformatics	PubMed	27663495	abstract	MOTIVATION: RNA-RNA interactions via base pairing play a vital role in the post-transcriptional regulation of gene expression. Efficient identification of targets for such regulatory RNAs needs not only discriminative power for positive and negative RNA-RNA interacting sequence data but also accurate prediction of interaction sites from positive data. Recently, a few studies have incorporated int…	1	Sequence analysis; systems biology	RJ
640	PhenStat a tool kit for standardized analysis of high throughput phenotypic data	PLoS ONE	Embase Medline		pdf	The lack of reproducibility with animal phenotyping experiments is a growing concern among the biomedical community. One contributing factor is the inadequate description of statistical analysis methods that prevents researchers from replicating results even when the original data are provided. Here we present PhenStat - a freely available R package that provides a variety of statistical methods …	0		PR
641	SecureMA: protecting participant privacy in genetic association meta-analysis	Bioinformatics	PubMed	25147357	abstract	MOTIVATION: Sharing genomic data is crucial to support scientific investigation such as genome-wide association studies. However, recent investigations suggest the privacy of the individual participants in these studies can be compromised, leading to serious concerns and consequences, such as overly restricted access to data. RESULTS: We introduce a novel cryptographic strategy to securely perfor…	1	Genetics and population analysis	RJ
642	iELVis: An open source MATLAB toolbox for localizing and visualizing human intracranial electrode data	J Neurosci Methods	PubMed	28192130	abstract	BACKGROUND: Intracranial electrical recordings (iEEG) and brain stimulation (iEBS) are invaluable human neuroscience methodologies. However, the value of such data is often unrealized as many laboratories lack tools for localizing electrodes relative to anatomy. To remedy this, we have developed a MATLAB toolbox for intracranial electrode localization and visualization, iELVis. NEW METHOD: iELVis…	0		RJ
643	BCFtools/csq: haplotype-aware variant consequences	Bioinformatics	PubMed	28205675	abstract	Motivation: Prediction of functional variant consequences is an important part of sequencing pipelines, allowing the categorization and prioritization of genetic variants for follow up analysis. However, current predictors analyze variants as isolated events, which can lead to incorrect predictions when adjacent variants alter the same codon, or when a frame-shifting indel is followed by a frame-…	1	Genetics and population analysis; pipelines, wrappers, extensions, and utilities	RJ
644	Are meaningful use stage 2 certified EHRs ready for interoperability? Findings from the SMART C-CDA collaborative	Journal of the American Medical Informatics Association	Embase Medline		pdf	Background and objective Upgrades to electronic health record (EHR) systems scheduled to be introduced in the USA in 2014 will advance document interoperability between care providers. Specifically, the second stage of the federal incentive program for EHR adoption, known as Meaningful Use, requires use of the Consolidated Clinical Document Architecture (C-CDA) for document exchange. In an effort…	0		PR
645	Defining the limits and reliability of rigid-body fitting in cryo-EM maps using multi-scale image pyramids	Journal of Structural Biology	Embase		abstract	Cryo-electron microscopy provides fascinating structural insight into large macromolecular machines at increasing detail. Despite significant advances in the field, the resolution of the resulting three-dimensional images is still typically insufficient for de novo model building. To bridge the resolution gap and give an atomic interpretation to the data, high-resolution models are typically plac…	0		PR
646	MetaMapR: pathway independent metabolomic network analysis incorporating unknowns	Bioinformatics	PubMed	25847005	abstract	UNLABELLED: Metabolic network mapping is a widely used approach for integration of metabolomic experimental results with biological domain knowledge. However, current approaches can be limited by biochemical domain or pathway knowledge which results in sparse disconnected graphs for real world metabolomic experiments. MetaMapR integrates enzymatic transformations with metabolite structural simila…	1	Systems biology; pipelines, wrappers, extensions, and utilities; databases and ontologies	RJ
647	SONAR: A High-Throughput Pipeline for Inferring Antibody Ontogenies from Longitudinal Sequencing of B Cell Transcripts	Front Immunol	PubMed	27708645	abstract	The rapid advance of massively parallel or next-generation sequencing technologies has made possible the characterization of B cell receptor repertoires in ever greater detail, and these developments have triggered a proliferation of software tools for processing and annotating these data. Of especial interest, however, is the capability to track the development of specific antibody lineages acro…	1	Gene expression	PR
648	The Victor C++ library for protein representation and advanced manipulation	Bioinformatics	PubMed	25414364	pdf	MOTIVATION: Protein sequence and structure representation and manipulation require dedicated software libraries to support methods of increasing complexity. Here, we describe the VIrtual Constrution TOol for pRoteins (Victor) C++ library, an open source platform dedicated to enabling inexperienced users to develop advanced tools and gathering contributions from the community. The provided applica…	1	Sequence analysis; structural bioinformatics	RJ
649	Concordance of copy number alterations using a common analytic pipeline for genome-wide analysis of Illumina and Affymetrix genotyping data: a report from the Children's Oncology Group	Cancer Genet	PubMed	26163103	abstract	Copy number alterations (CNAs) are a hallmark of pediatric cancer genomes. An increasing number of research groups use multiple platforms and software packages to detect and analyze CNAs. However, different platforms have experimental and analysis-specific biases that may yield different results. We sought to estimate the concordance of CNAs in children with de novo acute myeloid leukemia between…	1	Genome analysis; pipelines, wrappers, extensions, and utilities	RJ
650	Cross-platform normalization of microarray and RNA-seq data for machine learning applications	PeerJ	Embase		pdf	Large, publicly available gene expression datasets are often analyzed with the aid of machine learning algorithms. Although RNA-seq is increasingly the technology of choice, a wealth of expression data already exist in the form of microarray data. If machine learning models built from legacy data can be applied to RNA-seq data, larger, more diverse training datasets can be created and validation …	1	Pipelines, wrappers, extensions, and utilities; gene expression	PR
651	VarSim: a high-fidelity simulation and validation framework for high-throughput genome sequencing with cancer applications	Bioinformatics	PubMed	25524895	abstract	SUMMARY: VarSim is a framework for assessing alignment and variant calling accuracy in high-throughput genome sequencing through simulation or real data. In contrast to simulating a random mutation spectrum, it synthesizes diploid genomes with germline and somatic mutations based on a realistic model. This model leverages information such as previously reported mutations to make the synthetic gen…	1	Sequence analysis; genome analysis	RJ
652	Open-source hardware for medical devices	BMJ Innovations	Embase		pdf	Open-source hardware is hardware whose design is made publicly available so anyone can study, modify, distribute, make and sell the design or the hardware based on that design. Some opensource hardware projects can potentially be used as active medical devices. The open-source approach offers a unique combination of advantages, including reducing costs and faster innovation. This article compares…	0		PR
653	Deblur Rapidly Resolves Single-Nucleotide Community Sequence Patterns	mSystems	PubMed	28289731	abstract	High-throughput sequencing of 16S ribosomal RNA gene amplicons has facilitated understanding of complex microbial communities, but the inherent noise in PCR and DNA sequencing limits differentiation of closely related bacteria. Although many scientific questions can be addressed with broad taxonomic profiles, clinical, food safety, and some ecological applications require higher specificity. Here…	1	Biodiversity informatics; pipelines, wrappers, extensions, and utilities	RJ
654	A comprehensive software suite for protein family construction and functional site prediction	PLoS ONE	Embase		pdf	In functionally diverse protein families, conservation in short signature regions may outperform full-length sequence comparisons for identifying proteins that belong to a subgroup within which one specific aspect of their function is conserved. The SIMBAL workflow (Sites Inferred by Metabolic Background Assertion Labeling) is a data-mining procedure for finding such signature regions. It begins …	1	Structural bioinformatics	PR
655	Learning to Estimate Dynamical State with Probabilistic Population Codes	PLoS Computational Biology	Embase Medline		pdf	Tracking moving objects, including one’s own body, is a fundamental ability of higher organisms, playing a central role in many perceptual and motor tasks. While it is unknown how the brain learns to follow and predict the dynamics of objects, it is known that this process of state estimation can be learned purely from the statistics of noisy observations. When the dynamics are simply linear with…	0		PR
656	A Comparative Analysis of the Lyve-SET Phylogenomics Pipeline for Genomic Epidemiology of Foodborne Pathogens	Front Microbiol	PubMed	28348549	abstract	Modern epidemiology of foodborne bacterial pathogens in industrialized countries relies increasingly on whole genome sequencing (WGS) techniques. As opposed to profiling techniques such as pulsed-field gel electrophoresis, WGS requires a variety of computational methods. Since 2013, United States agencies responsible for food safety including the CDC, FDA, and USDA, have been performing whole-gen…	1	Genome analysis; pipelines, wrappers, extensions, and utilities	RJ
657	Rapid drug susceptibility testing of drug-resistant mycobacterium tuberculosis isolates directly from clinical samples by use of amplicon sequencing: A proof-of-concept study	Journal of Clinical Microbiology	Embase		pdf	Increasingly complex drug-resistant tuberculosis (DR-TB) is a major global health concern and one of the primary reasons why TB is now the leading infectious cause of death worldwide. Rapid characterization of a DR-TB patient's complete drug resistance profile would facilitate individualized treatment in place of empirical treatment, improve treatment outcomes, prevent amplification of resistance…	1	Genetics and population analysis	PR
658	PReFerSim: fast simulation of demography and selection under the Poisson Random Field model	Bioinformatics	PubMed	27436562	abstract	The Poisson Random Field (PRF) model has become an important tool in population genetics to study weakly deleterious genetic variation under complicated demographic scenarios. Currently, there are no freely available software applications that allow simulation of genetic variation data under this model. Here we present PReFerSim, an ANSI C program that performs forward simulations under the PRF m…	1	Computational evolutionary biology	RJ
659	FAST: FAST Analysis of Sequences Toolbox	Front Genet	PubMed	26042145	abstract	FAST (FAST Analysis of Sequences Toolbox) provides simple, powerful open source command-line tools to filter, transform, annotate and analyze biological sequence data. Modeled after the GNU (GNU's Not Unix) Textutils such as grep, cut, and tr, FAST tools such as fasgrep, fascut, and fastr make it easy to rapidly prototype expressive bioinformatic workflows in a compact and generic command vocabul…	1	Genome analysis; pipelines, wrappers, extensions, and utilities	RJ
660	LMMO: A Large Margin Approach for Refining Regulatory Motifs	IEEE/ACM Trans Comput Biol Bioinform	PubMed	28391205	abstract	Although discriminative motif discovery (DMD) methods are promising for eliciting motifs from high-throughput experimental data, they usually have to sacrifice accuracy and may fail to fully leverage the potential of large datasets. Recently, it has been demonstrated that the motifs identified by DMDs can be significantly improved by maximizing the receiver-operating characteristic curve (AUC) me…	0		RJ
661	Advanced Boolean modeling of biological networks applied to systems pharmacology	Bioinformatics	PubMed	28073755	abstract	Motivation: Literature on complex diseases is abundant but not always quantitative. Many molecular pathways are qualitatively well described but this information cannot be used in traditional quantitative mathematical models employed in drug development. Tools for analysis of discrete networks are useful to capture the available information in the literature but have not been efficiently integrat…	1	Systems biology	RJ
662	DistributedFBA.jl: high-level, high-performance flux balance analysis in Julia	Bioinformatics	PubMed	28453682	abstract	Motivation: Flux balance analysis and its variants are widely used methods for predicting steady-state reaction rates in biochemical reaction networks. The exploration of high dimensional networks with such methods is currently hampered by software performance limitations. Results: DistributedFBA.jl is a high-level, high-performance, open-source implementation of flux balance analysis in Julia. I…	0		RJ
663	M-Track: A New Software for Automated Detection of Grooming Trajectories in Mice	PLoS Computational Biology	Embase		pdf	Grooming is a complex and robust innate behavior, commonly performed by most vertebrate species. In mice, grooming consists of a series of stereotyped patterned strokes, performed along the rostro-caudal axis of the body. The frequency and duration of each grooming episode is sensitive to changes in stress levels, social interactions and pharmacological manipulations, and is therefore used in beh…	0		PR
664	Efficient genotype compression and analysis of large genetic-variation data sets	Nat Methods	PubMed	26550772	abstract	Genotype Query Tools (GQT) is an indexing strategy that expedites analyses of genome-variation data sets in Variant Call Format based on sample genotypes, phenotypes and relationships. GQT's compressed genotype index minimizes decompression for analysis, and its performance relative to that of existing methods improves with cohort size. We show substantial (up to 443-fold) gains in performance ov…	1	Pipelines, wrappers, extensions, and utilities	PR
665	PhenomeScape: a cytoscape app to identify differentially regulated sub-networks using known disease associations	Bioinformatics	PubMed	27559157	abstract	PhenomeScape is a Cytoscape app which provides easy access to the PhenomeExpress algorithm to interpret gene expression data. PhenomeExpress integrates protein interaction networks with known phenotype to gene associations to find active sub-networks enriched in differentially expressed genes. It also incorporates cross-species phenotypes and associations to include results from animal models of …	1	Gene expression;genetics and population analysis; pipelines, wrappers, extensions, and utilities	RJ
666	Reducing the search space for causal genetic variants with VASP	Bioinformatics	PubMed	25755272	abstract	MOTIVATION: Increasingly, cost-effective high-throughput DNA sequencing technologies are being utilized to sequence human pedigrees to elucidate the genetic cause of a wide variety of human diseases. While numerous tools exist for variant prioritization within a single genome, the ability to concurrently analyze variants within pedigrees remains a challenge, especially should there be no prior in…	1	Genetics and population analysis	RJ
667	Mining Discriminative Patterns from Graph Data with Multiple Labels and Its Application to Quantitative Structure-Activity Relationship (QSAR) Models	J Chem Inf Model	PubMed	26549421	abstract	Graph data are becoming increasingly common in machine learning and data mining, and its application field pervades to bioinformatics and cheminformatics. Accordingly, as a method to extract patterns from graph data, graph mining recently has been studied and developed rapidly. Since the number of patterns in graph data is huge, a central issue is how to efficiently collect informative patterns s…	0		RJ
668	Traxtile: Interactive editing of cell tracks in time-lapse images	BioTechniques	PubMed	26260086	abstract	Time-lapse imaging can be used to quantify how cells move, divide, and die over time and under defined culture conditions. Open source software packages such as CellProfiler, Icy, and Fiji provide robust and convenient interfaces for performing such analyses. However, object tracking algorithms are imperfect, and validation of significant events is often required. This is challenging, as CellProf…	1	Bioimage informatics	RJ
669	IDEPI: rapid prediction of HIV-1 antibody epitopes and other phenotypic features from sequence data using a flexible machine learning platform	PLoS Comput Biol	PubMed	25254639	abstract	Since its identification in 1983, HIV-1 has been the focus of a research effort unprecedented in scope and difficulty, whose ultimate goals--a cure and a vaccine--remain elusive. One of the fundamental challenges in accomplishing these goals is the tremendous genetic variability of the virus, with some genes differing at as many as 40% of nucleotide positions among circulating strains. Because of…	1	Genetics and population analysis; pipelines, wrappers, extensions, and utilities	RJ
670	phylodyn: an R package for phylodynamic simulation and inference	Mol Ecol Resour	PubMed	27801980	abstract	We introduce phylodyn, an r package for phylodynamic analysis based on gene genealogies. The package's main functionality is Bayesian nonparametric estimation of effective population size fluctuations over time. Our implementation includes several Markov chain Monte Carlo-based methods and an integrated nested Laplace approximation-based approach for phylodynamic inference that have been develope…	1	Phylogenetics	RJ
671	Visualization of EEG activity for stimulating sleep research	Computer Methods in Biomechanics and Biomedical Engineering: Imaging and Visualization	Embase		abstract	A data visualization tool, the PhenoFinder, is developed to help researchers find clinically meaningful or heritable patterns in brainwave activity during sleep in a cohort of 1836 nocturnal polysomnography studies. The interactive software lets researchers quickly view and explore various electroencephalography power spectral density patient profiles and select desired phenotypes for genome-wide…	0		PR
672	Identifying Host Genetic Variants Associated with Microbiome Composition by Testing Multiple Beta Diversity Matrices	Hum Hered	PubMed	28076867	abstract	OBJECTIVES: Host genetics have been recently reported to affect human microbiome composition. We previously developed a statistical framework, microbiomeGWAS, to identify host genetic variants associated with microbiome composition by testing a distance matrix. However, statistical power depends on the choice of a microbiome distance matrix. To achieve more robust statistical power, we aim to ext…	1	Biodiversity informatics; genetics and population analysis	RJ
673	NGL Viewer: A web application for molecular visualization	Nucleic Acids Research	Embase Medline		pdf	The NGL Viewer (http://proteinformatics.charite.de/ngl) is a web application for the visualization of macromolecular structures. By fully adopting capabilities of modern web browsers, such as WebGL, for molecular graphics, the viewer can interactively display large molecular complexes and is also unaffected by the retirement of third-party plug-ins like Flash and Java Applets. Generally, the web …	1	Pipelines, wrappers, extensions, and utilities	PR
674	Nonpareil: a redundancy-based approach to assess the level of coverage in metagenomic datasets	Bioinformatics (Oxford, England)	Medline		abstract	Determining the fraction of the diversity within a microbial community sampled and the amount of sequencing required to cover the total diversity represent challenging issues for metagenomics studies. Owing to these limitations, central ecological questions with respect to the global distribution of microbes and the functional diversity of their communities cannot be robustly assessed. We introdu…	1	Biodiversity informatics	PR
675	methyLiftover: cross-platform DNA methylation data integration	Bioinformatics	PubMed	27153617	abstract	UNLABELLED: : The public availability of high throughput molecular data provides new opportunities for researchers to advance discovery, replication and validation efforts. One common challenge in leveraging such data is the diversity of measurement approaches and platforms and a lack of utilities enabling cross-platform comparisons among data sources for analysis. We present a method to map DNA …	1	Genome analysis	RJ
676	MSIsensor: microsatellite instability detection using paired tumor-normal sequence data	Bioinformatics	PubMed	24371154	abstract	MOTIVATION: Microsatellite instability (MSI) is an important indicator of larger genome instability and has been linked to many genetic diseases, including Lynch syndrome. MSI status is also an independent prognostic factor for favorable survival in multiple cancer types, such as colorectal and endometrial. It also informs the choice of chemotherapeutic agents. However, the current PCR-electropho…	1	Genome analysis	RJ
677	Image-Based Single Cell Profiling: High-Throughput Processing of Mother Machine Experiments	PLoS ONE	PubMed	27661996	abstract	BACKGROUND: Microfluidic lab-on-chip technology combined with live-cell imaging has enabled the observation of single cells in their spatio-temporal context. The mother machine (MM) cultivation system is particularly attractive for the long-term investigation of rod-shaped bacteria since it facilitates continuous cultivation and observation of individual cells over many generations in a highly pa…	1	Bioimage informatics; pipelines, wrappers, extensions, and utilities	RJ
678	PAPST, a User Friendly and Powerful Java Platform for ChIP-Seq Peak Co-Localization Analysis and Beyond	PLoS ONE	PubMed	25970601	abstract	Comparative co-localization analysis of transcription factors (TFs) and epigenetic marks (EMs) in specific biological contexts is one of the most critical areas of ChIP-Seq data analysis beyond peak calling. Yet there is a significant lack of user-friendly and powerful tools geared towards co-localization analysis based exploratory research. Most tools currently used for co-localization analysis …	1	Pipelines, wrappers, extensions, and utilities	RJ
679	MetaPred2CS: a sequence-based meta-predictor for protein-protein interactions of prokaryotic two-component system proteins	Bioinformatics	PubMed	27378293	abstract	MOTIVATION: Two-component systems (TCS) are the main signalling pathways of prokaryotes, and control a wide range of biological phenomena. Their functioning depends on interactions between TCS proteins, the specificity of which is poorly understood. RESULTS: The MetaPred2CS web-server interfaces a sequence-based meta-predictor specifically designed to predict pairing of the histidine kinase and r…	1	Systems biology	RJ
680	Cortical surface-based threshold-free cluster enhancement and cortexwise mediation	Hum Brain Mapp	PubMed	28317230	abstract	Threshold-free cluster enhancement (TFCE) is a sensitive means to incorporate spatial neighborhood information in neuroimaging studies without using arbitrary thresholds. The majority of methods have applied TFCE to voxelwise data. The need to understand the relationship among multiple variables and imaging modalities has become critical. We propose a new method of applying TFCE to vertexwise sta…	0		RJ
681	Ghost-tree: creating hybrid-gene phylogenetic trees for diversity analyses	Microbiome	PubMed	26905735	abstract	BACKGROUND: Fungi play critical roles in many ecosystems, cause serious diseases in plants and animals, and pose significant threats to human health and structural integrity problems in built environments. While most fungal diversity remains unknown, the development of PCR primers for the internal transcribed spacer (ITS) combined with next-generation sequencing has substantially improved our abi…	1	Biodiversity informatics; phylogenetics	RJ
682	HapMuC: somatic mutation calling using heterozygous germ line variants near candidate mutations	Bioinformatics	PubMed	25123903	abstract	MOTIVATION: Identifying somatic changes from tumor and matched normal sequences has become a standard approach in cancer research. More specifically, this requires accurate detection of somatic point mutations with low allele frequencies in impure and heterogeneous cancer samples. Although haplotype phasing information derived by using heterozygous germ line variants near candidate mutations woul…	1	Genetics and population analysis; sequence analysis	RJ
683	DNA data visualization (DDV): Software for generating web-based interfaces supporting navigation and analysis of DNA sequence data of entire genomes	PLoS ONE	Embase Medline		pdf	Data visualization methods are necessary during the exploration and analysis activities of an increasingly data-intensive scientific process. There are few existing visualization methods for raw nucleotide sequences of a whole genome or chromosome. Software for data visualization should allow the researchers to create accessible data visualization interfaces that can be exported and shared with o…	1	Pipelines, wrappers, extensions, and utilities	PR
684	HAL: a hierarchical format for storing and analyzing multiple genome alignments	Bioinformatics	PubMed	23505295	abstract	MOTIVATION: Large multiple genome alignments and inferred ancestral genomes are ideal resources for comparative studies of molecular evolution, and advances in sequencing and computing technology are making them increasingly obtainable. These structures can provide a rich understanding of the genetic relationships between all subsets of species they contain. Current formats for storing genomic al…	1	Sequence analysis; genome analysis	RJ
685	Virtual Pharmacist: A Platform for Pharmacogenomics	PLoS ONE	PubMed	26496198	abstract	We present Virtual Pharmacist, a web-based platform that takes common types of high-throughput data, namely microarray SNP genotyping data, FASTQ and Variant Call Format (VCF) files as inputs, and reports potential drug responses in terms of efficacy, dosage and toxicity at one glance. Batch submission facilitates multivariate analysis or data mining of targeted groups. Individual analysis consis…	1	Genetics and population analysis	PR
686	STELLS2: fast and accurate coalescent-based maximum likelihood inference of species trees from gene tree topologies	Bioinformatics	PubMed	28186220	abstract	Motivation: It is well known that gene trees and species trees may have different topologies. One explanation is incomplete lineage sorting, which is commonly modeled by the coalescent process. In multispecies coalescent, a gene tree topology is observed with some probability (called the gene tree probability) for a given species tree. Gene tree probability is the main tool for the program STELLS…	1	Phylogenetics	RJ
687	FAST: framework for heterogeneous medical image computing and visualization	International Journal of Computer Assisted Radiology and Surgery	Embase Medline		pdf	Purpose: Computer systems are becoming increasingly heterogeneous in the sense that they consist of different processors, such as multi-core CPUs and graphic processing units. As the amount of medical image data increases, it is crucial to exploit the computational power of these processors. However, this is currently difficult due to several factors, such as driver errors, processor differences,…	0		PR
688	DADA2: High-resolution sample inference from Illumina amplicon data	Nature Methods	Embase		abstract	We present the open-source software package DADA2 for modeling and correcting Illumina-sequenced amplicon errors (https://github.com/benjjneb/dada2). DADA2 infers sample sequences exactly and resolves differences of as little as 1 nucleotide. In several mock communities, DADA2 identified more real variants and output fewer spurious sequences than other methods. We applied DADA2 to vaginal samples…	1	Pipelines, wrappers, extensions, and utilities	PR
689	JDINAC: joint density-based non-parametric differential interaction network analysis and classification using high-dimensional sparse omics data	Bioinformatics	PubMed	28582486	abstract	Motivation: A complex disease is usually driven by a number of genes interwoven into networks, rather than a single gene product. Network comparison or differential network analysis has become an important means of revealing the underlying mechanism of pathogenesis and identifying clinical biomarkers for disease classification. Most studies, however, are limited to network correlations that mainl…	1	Systems biology	RJ
690	AplusB: A web application for investigating A + B designs for phase I cancer clinical trials	PLoS ONE	Embase		pdf	In phase I cancer clinical trials, the maximum tolerated dose of a new drug is often found by a dose-escalation method known as the A + B design. We have developed an interactive web application, AplusB, which computes and returns exact operating characteristics of A + B trial designs. The application has a graphical user interface (GUI), requires no programming knowledge and is free to access an…	0		PR
691	The Saccharomyces genome database variant viewer	Nucleic Acids Research	Embase Medline		pdf	The Saccharomyces Genome Database (SGD; http://www.yeastgenome.org) is the authoritative community resource for the Saccharomyces cerevisiaereference genome sequence and its annotation. In recent years, we have moved toward increased representation of sequence variation and allelic differences within S. cerevisiae. The publication of numerous additional genomes has motivated the creation of new t…	1	Pipelines, wrappers, extensions, and utilities	PR
692	VSEAMS: a pipeline for variant set enrichment analysis using summary GWAS data identifies IKZF3, BATF and ESRRA as key transcription factors in type 1 diabetes	Bioinformatics	PubMed	25170024	abstract	MOTIVATION: Genome-wide association studies (GWAS) have identified many loci implicated in disease susceptibility. Integration of GWAS summary statistics (P-values) and functional genomic datasets should help to elucidate mechanisms. RESULTS: We extended a non-parametric SNP set enrichment method to test for enrichment of GWAS signals in functionally defined loci to a situation where only GWAS P-…	1	Genetics and population analysis; pipelines, wrappers, extensions, and utilties	RJ
693	BGT: efficient and flexible genotype query across many samples	Bioinformatics	PubMed	26500154	abstract	UNLABELLED: BGT is a compact format, a fast command line tool and a simple web application for efficient and convenient query of whole-genome genotypes and frequencies across tens to hundreds of thousands of samples. On real data, it encodes the haplotypes of 32 488 samples across 39.2 million SNPs into a 7.4 GB database and decodes up to 420 million genotypes per CPU second. The high performance…	1	Genetics and population analysis; pipelines, wrappers, extensions, and utilities	RJ
694	PartitionFinder 2: New Methods for Selecting Partitioned Models of Evolution for Molecular and Morphological Phylogenetic Analyses	Mol Biol Evol	PubMed	28013191	abstract	PartitionFinder 2 is a program for automatically selecting best-fit partitioning schemes and models of evolution for phylogenetic analyses. PartitionFinder 2 is substantially faster and more efficient than version 1, and incorporates many new methods and features. These include the ability to analyze morphological datasets, new methods to analyze genome-scale datasets, new output formats to facil…	1	Phylogenetics	RJ
695	A de novo next generation genomic sequence assembler based on string graph and MapReduce cloud computing framework	BMC Genomics	PubMed	23282094	abstract	BACKGROUND: State-of-the-art high-throughput sequencers, e.g., the Illumina HiSeq series, generate sequencing reads that are longer than 150 bp up to a total of 600 Gbp of data per run. The high-throughput sequencers generate lengthier reads with greater sequencing depth than those generated by previous technologies. Two major challenges exist in using the high-throughput technology for de novo a…	1	Genome analysis	RJ
696	2matrix: A utility for indel coding and phylogenetic matrix concatenation(1.)	Appl Plant Sci	PubMed	25202595	abstract	UNLABELLED: PREMISE OF THE STUDY: Phylogenetic analysis of DNA and amino acid sequences requires the creation of files formatted specifically for each analysis package. Programs currently available cannot simultaneously code inferred insertion/deletion (indel) events in sequence alignments and concatenate data sets. * METHODS AND RESULTS: A novel Perl script, 2matrix, was created to concatenate m…	1	Phylogenetics	RJ
697	runBNG: A software package for BioNano genomic analysis on the command line	Bioinformatics	PubMed	28605539	abstract	Summary: We developed runBNG, an open-source software package which wraps BioNano genomic analysis tools into a single script that can be run on the command line. runBNG can complete analyses, including quality control of single molecule maps, optical map de novo assembly, comparisons between different optical maps, super-scaffolding and structural variation detection. Compared to existing softwa…	1	Genome analysis; pipelines, wrappers, extensions, and utilities	RJ
698	Nanopore sequencing is coming of age: A new analysis platform for HLA allele assignment based on fulllength de novo assembly	HLA	Embase		pdf	In the years past, MinION has often been dismissed as a useful platform for clinical diagnostics, citing high per-base error rates and lack of analysis tools as the main apprehensions. Recently, the technology has advanced rapidly, and we regularly observe reads with an average Phred score of Q = 20, corresponding to 99.0% per-base accuracy. Oxford Nanopore releases regular updates on the sequenc…	1	Genetics and population analysis	PR
699	ALLMAPS: robust scaffold ordering based on multiple maps	Genome Biol	PubMed	25583564	abstract	The ordering and orientation of genomic scaffolds to reconstruct chromosomes is an essential step during de novo genome assembly. Because this process utilizes various mapping techniques that each provides an independent line of evidence, a combination of multiple maps can improve the accuracy of the resulting chromosomal assemblies. We present ALLMAPS, a method capable of computing a scaffold or…	1	Genome analysis	RJ
700	admixturegraph: an R package for admixture graph manipulation and fitting	Bioinformatics	PubMed	28158333	abstract	Summary: Admixture graphs generalize phylogenetic trees by allowing genetic lineages to merge as well as split. In this paper we present the R package admixturegraph containing tools for building and visualizing admixture graphs, for fitting graph parameters to genetic data, for visualizing goodness of fit and for evaluating the relative goodness of fit between different graphs. Availability and …	1	Phylogenetics; pipelines, wrappers, extensions, and utilities	RJ
701	MMseqs software suite for fast and deep clustering and searching of large protein sequence sets	Bioinformatics	PubMed	26743509	abstract	MOTIVATION: Sequence databases are growing fast, challenging existing analysis pipelines. Reducing the redundancy of sequence databases by similarity clustering improves speed and sensitivity of iterative searches. But existing tools cannot efficiently cluster databases of the size of UniProt to 50% maximum pairwise sequence identity or below. Furthermore, in metagenomics experiments typically la…	1	Pipelines, wrappers, extensions, and utilities	RJ
[truncated: 1,978 more rows]
