# Supplementary material for: A large-scale analysis of bioinformatics code on GitHub
Source: PLoS One. 2018 Oct 31;13(10):e0205898. doi: 10.1371/journal.pone.0205898 (PMC6209220; doi:10.1371/journal.pone.0205898)
Supplement: S4 Table — (XLSX) [file pone.0205898.s005.xlsx]

## Sheet: repo_and_article_info
repo_name	repo_source	title	journal	database	accession_num	year	date	edition	internal_pdf	abstract	article_is_bioinf	repo_from_pdf_is_code_for_bioinf_paper	repo_from_abstract_is_code_for_bioinf_paper	use_repo
0asa/TTree-source	abstract	Exploiting SNP correlations within random forest for genome-wide association studies	PLoS ONE	PubMed	24695491	2014		2014/04/04	Botta-2014-Exploiting SNP correlations within.pdf	The primary goal of genome-wide association studies (GWAS) is to discover variants that could lead, in isolation or in combination, to a particular trait or disease. Standard approaches to GWAS, however, are usually based on univariate hypothesis tests and therefore can account neither for correlations due to linkage disequilibrium nor for combinations of several markers. To discover and leverage…	1	NA	1	1
17stnava/ANTs	pdf	The Multimodal Brain Tumor Image Segmentation Benchmark (BRATS)	IEEE Transactions on Medical Imaging	Embase Medline		2015			Menze-2015-The Multimodal Brain Tumor Image Se.pdf	In this paper we report the set-up and results of the Multimodal Brain Tumor Image Segmentation Benchmark (BRATS) organized in conjunction with the MICCAI 2012 and 2013 conferences. Twenty state-of-the-art tumor segmentation algorithms were applied to a set of 65 multi-contrast MR scans of low- and high-grade glioma patients - manually annotated by up to four raters - and to 65 comparable scans g…	0	NA	NA	0
18stnava/ANTsR	pdf	The Multimodal Brain Tumor Image Segmentation Benchmark (BRATS)	IEEE Transactions on Medical Imaging	Embase Medline		2015			Menze-2015-The Multimodal Brain Tumor Image Se.pdf	In this paper we report the set-up and results of the Multimodal Brain Tumor Image Segmentation Benchmark (BRATS) organized in conjunction with the MICCAI 2012 and 2013 conferences. Twenty state-of-the-art tumor segmentation algorithms were applied to a set of 65 multi-contrast MR scans of low- and high-grade glioma patients - manually annotated by up to four raters - and to 65 comparable scans g…	0	NA	NA	0
1particle/bin-passing_analyzer	abstract	Implementation of the forward-reverse method for calculating the potential of mean force using a dynamic restraining protocol	J Phys Chem B	PubMed	25372312	2014	Dec 11	2014/11/06	Nategholeslam-2014-Implementation of the forwa.pdf	We present a new sampling and analysis scheme for calculating the potential of mean force (PMF) of systems studied by steered molecular dynamics simulations. This scheme, which we call the bin-passing method, is based on the forward-reverse (FR) method (due to I. Kosztin and co-workers, Kosztin et al. J. Chem. Phys. 2006, 124(6), 064106) and arguments based on the second law of thermodynamics. Ap…	0	NA	NA	0
347033139/isomiR2Function	abstract	isomiR2Function: An Integrated Workflow for Identifying MicroRNA Variants in Plants	Front Plant Sci	PubMed	28377776	2017		2017/04/06	Yang-2017-isomiR2Function_ An Integrated Workf.pdf	In plants, post transcriptional regulation by non-coding RNAs (ncRNAs), in particular miRNAs (19-24 nt) has been involved in modulating the transcriptional landscape in developmental, biotic and abiotic interactions. In past few years, considerable focus has been leveraged on delineating and deciphering the role of miRNAs and their canonical isomiRs in plants. However, proper classification and a…	1	NA	1	1
3d-e-chem/3D-e-Chem-VM	abstract	3D-e-Chem-VM: Structural Cheminformatics Research Infrastructure in a Freely Available Virtual Machine	J Chem Inf Model	PubMed	28125221	2017	Feb 27	2017/01/27	McGuire-2017-3D-e-Chem-VM_ Structural Cheminfo.pdf	3D-e-Chem-VM is an open source, freely available Virtual Machine ( http://3d-e-chem.github.io/3D-e-Chem-VM/ ) that integrates cheminformatics and bioinformatics tools for the analysis of protein-ligand interaction data. 3D-e-Chem-VM consists of software libraries, and database and workflow tools that can analyze and combine small molecule and protein structural information in a graphical programm…	1	NA	1	1
3dgenomes/TADbit	pdf	Chrom3D: three-dimensional genome modeling from Hi-C and nuclear lamin-genome contacts	Genome Biol	PubMed	28137286	2017	Jan 30	2017/02/01	Paulsen-2017-Chrom3D_ three-dimensional genome.pdf	Current three-dimensional (3D) genome modeling platforms are limited by their inability to account for radial placement of loci in the nucleus. We present Chrom3D, a user-friendly whole-genome 3D computational modeling framework that simulates positions of topologically-associated domains (TADs) relative to each other and to the nuclear periphery. Chrom3D integrates chromosome conformation captur…	1	0	NA	0
4ment/seqotron	abstract	Seqotron: a user-friendly sequence editor for Mac OS X	BMC Res Notes	PubMed	26887850	2016	Feb 17	2016/02/19	Fourment-2016-Seqotron_ a user-friendly sequen.pdf	BACKGROUND: Accurate multiple sequence alignment is central to bioinformatics and molecular evolutionary analyses. Although sophisticated sequence alignment programs are available, manual adjustments are often required to improve alignment quality. Unfortunately, few programs offer a simple and intuitive way to edit sequence alignments. RESULTS: We present Seqotron, a sequence editor that reads a…	1	NA	1	1
4ndr01d3/biosual	abstract	A web-based protein interaction network visualizer	BMC Bioinformatics	PubMed	24885165	2014	May 06	2014/06/03	Salazar-2014-A web-based protein interaction n.pdf	BACKGROUND: Interaction between proteins is one of the most important mechanisms in the execution of cellular functions. The study of these interactions has provided insight into the functioning of an organism's processes. As of October 2013, Homo sapiens had over 170000 Protein-Protein interactions (PPI) registered in the Interologous Interaction Database, which is only one of the many public re…	1	NA	1	1
a-hel/medcrawler	abstract	Analyzing user-generated online content for drug discovery: development and use of MedCrawler	Bioinformatics	PubMed	28011767	2017	Apr 15	2016/12/25	Helfenstein-2017-Analyzing user-generated onli.pdf	Motivation: Ethnopharmacology, or the scientific validation of traditional medicine, is a respected starting point in drug discovery. Home remedies and traditional use of plants are still widespread, also in Western societies. Instead of perusing ancient pharmacopeias, we developed MedCrawler, which we used to analyze blog posts for mentions of home remedies and their applications. This method is…	1	NA	1	1
a-kramer/mcmc_clib	abstract	MCMC_CLIB-an advanced MCMC sampling package for ODE models	Bioinformatics	PubMed	25005749	2014	Oct 15	2014/07/10	Kramer-2014-MCMC_CLIB-an advanced MCMC samplin.pdf	SUMMARY: We present a new C implementation of an advanced Markov chain Monte Carlo (MCMC) method for the sampling of ordinary differential equation (ode) model parameters. The software mcmc_clib uses the simplified manifold Metropolis-adjusted Langevin algorithm (SMMALA), which is locally adaptive; it uses the parameter manifold's geometry (the Fisher information) to make efficient moves. This ad…	0	NA	NA	0
a-kramer/ode_rmhmc	abstract	Hamiltonian Monte Carlo methods for efficient parameter estimation in steady state dynamical systems	BMC Bioinformatics	PubMed	25066046	2014	Jul 28	2014/07/30	Kramer-2014-Hamiltonian Monte Carlo methods fo.pdf	BACKGROUND: Parameter estimation for differential equation models of intracellular processes is a highly relevant bu challenging task. The available experimental data do not usually contain enough information to identify all parameters uniquely, resulting in ill-posed estimation problems with often highly correlated parameters. Sampling-based Bayesian statistical approaches are appropriate for ta…	0	NA	NA	0
a-paxton/PsyGlass	abstract	PsyGlass: Capitalizing on Google Glass for naturalistic data collection	Behav Res Methods	PubMed	25893865	2015	Sep	2015/04/22	Paxton-2015-PsyGlass_ Capitalizing on Google G.pdf	As commercial technology moves further into wearable technologies, cognitive and psychological scientists can capitalize on these devices to facilitate naturalistic research designs while still maintaining strong experimental control. One such wearable technology is Google Glass (Google, Inc.: www.google.com/glass), which can present wearers with audio and visual stimuli while tracking a host of …	0	NA	NA	0
a-terada/lamplink	abstract	LAMPLINK: detection of statistically significant SNP combinations from GWAS data	Bioinformatics	PubMed	27412093	2016	Nov 15	2016/07/15	Terada-2016-LAMPLINK_ detection of statistical.pdf	One of the major issues in genome-wide association studies is to solve the missing heritability problem. While considering epistatic interactions among multiple SNPs may contribute to solving this problem, existing software cannot detect statistically significant high-order interactions. We propose software named LAMPLINK, which employs a cutting-edge method to enumerate statistically significant…	1	NA	1	1
A1kmm/declarative-	pdf	FieldML, a proposed open standard for the Physiome project for mathematical model representation	Medical and Biological Engineering and Computing	Embase Medline		2013			Britten-2013-FieldML, a proposed open standard.pdf	The FieldML project has made significant progress towards the goal of addressing the need to have open standards and open source software for representing finite element method (FEM) models and, more generally, multivariate field models, such as many of the models that are core to the euHeart project and the Physiome project. FieldML version 0.5 is the most recently released format from the Field…	0	NA	NA	0
A1kmm/sbasetram	abstract	A Bayesian search for transcriptional motifs	PLoS ONE	PubMed	21124986	2010	Nov 18	2010/12/03	Miller-2010-A Bayesian search for transcriptio.pdf	Identifying transcription factor (TF) binding sites (TFBSs) is an important step towards understanding transcriptional regulation. A common approach is to use gaplessly aligned, experimentally supported TFBSs for a particular TF, and algorithmically search for more occurrences of the same TFBSs. The largest publicly available databases of TF binding specificities contain models which are represen…	1	NA	1	1
aakrosh/indelMINER	pdf	A Survey of Computational Tools to Analyze and Interpret Whole Exome Sequencing Data	International Journal of Genomics	Embase		2016			Hintzsche-2016-A Survey of Computational Tools.pdf	Whole Exome Sequencing (WES) is the application of the next-generation technology to determine the variations in the exome and is becoming a standard approach in studying genetic variants in diseases. Understanding the exomes of individuals at single base resolution allows the identification of actionable mutations for disease treatment and management. WES technologies have shifted the bottleneck…	0	NA	NA	0
aametwally/WEVOTE	abstract	WEVOTE: Weighted Voting Taxonomic Identification Method of Microbial Sequences	PLoS ONE	PubMed	27683082	2016		2016/09/30	Metwally-2016-WEVOTE_ Weighted Voting Taxonomi.pdf	BACKGROUND: Metagenome shotgun sequencing presents opportunities to identify organisms that may prevent or promote disease. The analysis of sample diversity is achieved by taxonomic identification of metagenomic reads followed by generating an abundance profile. Numerous tools have been developed based on different design principles. Tools achieving high precision can lack sensitivity in some app…	1	NA	1	1
abadona/qsimscan	abstract	NSimScan: DNA comparison tool with increased speed, sensitivity and accuracy	Bioinformatics	PubMed	27153714	2016	Aug 01	2016/05/07		UNLABELLED: Nucleotide Similarity Scanner (NSimScan) is specialized for searching massive DNA databases for distant similarities. Its targeted applications include phylogenomics, comparative and functional studies of non-coding sequences, contamination detection, etc. NSimScan outperforms industry standard tools in combined sensitivity, accuracy and speed, operating at sensitivity similar to BLAS…	1	NA	1	1
abbyyan3/BhGLM	abstract	Negative binomial mixed models for analyzing microbiome count data	BMC Bioinformatics	PubMed	28049409	2017	Jan 03	2017/01/05	Zhang-2017-Negative binomial mixed models for.pdf	BACKGROUND: Recent advances in next-generation sequencing (NGS) technology enable researchers to collect a large volume of metagenomic sequencing data. These data provide valuable resources for investigating interactions between the microbiome and host environmental/clinical factors. In addition to the well-known properties of microbiome count measurements, for example, varied total sequence read…	1	NA	1	1
ABCgrp/DORAEMON	abstract	Sequence-based discrimination of protein-RNA interacting residues using a probabilistic approach	J Theor Biol	PubMed	28137600	2017	Apr 07	2017/02/01	Pai-2017-Sequence-based discrimination of prot.pdf	Protein interactions with ribonucleic acids (RNA) are well-known to be crucial for a wide range of cellular processes such as transcriptional regulation, protein synthesis or translation, and post-translational modifications. Identification of the RNA-interacting residues can provide insights into these processes and aid in relevant biotechnological manipulations. Owing to their eventual potentia…	1	NA	1	1
abdullah009/DataRLATools	abstract	RLT-S: A Web System for Record Linkage	PLoS ONE	PubMed	25942687	2015		2015/05/06	Mamun-2015-RLT-S_ A Web System for Record Link.pdf	BACKGROUND: Record linkage integrates records across multiple related data sources identifying duplicates and accounting for possible errors. Real life applications require efficient algorithms to merge these voluminous data sources to find out all records belonging to same individuals. Our recently devised highly efficient record linkage algorithms provide best-known solutions to this challengin…	0	NA	NA	0
abdullah009/kcmbt_mt	abstract	KCMBT: a k-mer Counter based on Multiple Burst Trees	Bioinformatics	PubMed	27283950	2016	Sep 15	2016/06/11		MOTIVATION: A massive number of bioinformatics applications require counting of k-length substrings in genetically important long strings. A k-mer counter generates the frequencies of each k-length substring in genome sequences. Genome assembly, repeat detection, multiple sequence alignment, error detection and many other related applications use a k-mer counter as a building block. Very fast and…	1	NA	1	1
abdullah009/RLATools	abstract	RLT-S: A Web System for Record Linkage	PLoS ONE	PubMed	25942687	2015		2015/05/06	Mamun-2015-RLT-S_ A Web System for Record Link.pdf	BACKGROUND: Record linkage integrates records across multiple related data sources identifying duplicates and accounting for possible errors. Real life applications require efficient algorithms to merge these voluminous data sources to find out all records belonging to same individuals. Our recently devised highly efficient record linkage algorithms provide best-known solutions to this challengin…	0	NA	NA	0
aberer/RogueNaRok	pdf	Pruning rogue taxa improves phylogenetic accuracy: An efficient algorithm and webservice	Systematic Biology	Medline		2013			Aberer-2013-Pruning rogue taxa improves phylog.pdf	The presence of rogue taxa (rogues) in a set of trees can frequently have a negative impact on the results of a bootstrap analysis (e.g., the overall support in consensus trees). We introduce an efficient graph-based algorithm for rogue taxon identification as well as an interactive webservice implementing this algorithm. Compared with our previous method, the new algorithm is up to 4 orders of m…	0	NA	NA	0
ABI-Software/ICMA	abstract	ICMA: an integrated cardiac modeling and analysis platform	Bioinformatics	PubMed	25481009	2015	Apr 15	2014/12/07	Hussan-2015-ICMA_ an integrated cardiac modeli.pdf	UNLABELLED: ICMA, a software framework to create 3D finite element models of the left ventricle from cardiac ultrasound or magnetic resonance imaging (MRI) data, has been made available as an open-source code. The framework is hardware vendor independent and uses speckle tracking (endocardial border detection) on ultrasound (MRI) imaging data in the form of DICOM. Standard American Heart Associat…	1	NA	1	1
about/press	pdf	Inequalities in open source software development: Analysis of contributor's commits in apache software foundation projects	PLoS ONE	Embase Medline		2016			Chełkowski-2016-Inequalities in open source so.pdf	While researchers are becoming increasingly interested in studying OSS phenomenon, there is still a small number of studies analyzing larger samples of projects investigating the structure of activities among OSS developers. The significant amount of information that has been gathered in the publicly available open-source software repositories and mailinglist archives offers an opportunity to ana…	0	NA	NA	0
acardona/CATMAID	pdf	Efficient processing and analysis of large-scale light-sheet microscopy data	Nature Protocols	Embase Medline		2015			Amat-2015-Efficient processing and analysis of.pdf	Light-sheet microscopy is a powerful method for imaging the development and function of complex biological systems at high spatiotemporal resolution and over long time scales. Such experiments typically generate terabytes of multidimensional image data, and thus they demand efficient computational solutions for data management, processing and analysis. We present protocols and software to tackle …	1	0	NA	0
acardona/CATMAID	pdf	Fast, accurate reconstruction of cell lineages from large-scale fluorescence microscopy data	Nature Methods	Embase Medline		2014			Amat-2014-Fast, accurate reconstruction of cel.pdf	The comprehensive reconstruction of cell lineages in complex multicellular organisms is a central goal of developmental biology. We present an open-source computational framework for the segmentation and tracking of cell nuclei with high accuracy and speed. We demonstrate its (i) generality by reconstructing cell lineages in four-dimensional, terabytesized image data sets of fruit fly, zebrafish …	1	0	NA	0
accio/BioQC	pdf	Detect tissue heterogeneity in gene expression data with BioQC	BMC Genomics	Embase		2017			Zhang-2017-Detect tissue heterogeneity in gene.pdf	Background: Gene expression data can be compromised by cells originating from other tissues than the target tissue of profiling. Failures in detecting such tissue heterogeneity have profound implications on data interpretation and reproducibility. A computational tool explicitly addressing the issue is warranted. Results: We introduce BioQC, a R/Bioconductor software package to detect tissue hete…	1	1	NA	1
achenfengb/PRINCESS_opensource	abstract	PRINCESS: Privacy-protecting Rare disease International Network Collaboration via Encryption through Software guard extensionS	Bioinformatics	PubMed	28065902	2017	Mar 15	2017/01/10	Chen-2017-PRINCESS_ Privacy-protecting Rare di.pdf	Motivation: We introduce PRINCESS, a privacy-preserving international collaboration framework for analyzing rare disease genetic data that are distributed across different continents. PRINCESS leverages Software Guard Extensions (SGX) and hardware for trustworthy computation. Unlike a traditional international collaboration model, where individual-level patient DNA are physically centralized at a…	1	NA	1	1
acs6610987/secureqc	abstract	SQC: Secure Quality Control for Meta-Analysis of Genome-Wide Association Studies	Bioinformatics	PubMed	28379351	2017	Apr 04	2017/04/06	Huang-2017-SQC_ Secure Quality Control for Met.pdf	Motivation: Due to the limited power of small-scale genome-wide association studies (GWAS), researchers tend to collaborate and establish a larger consortium in order to perform large-scale GWAS. Genome-wide association meta-analysis (GWAMA) is a statistical tool that aims to synthesize results from multiple independent studies to increase the statistical power and reduce false-positive findings …	1	NA	1	1
actelion/openchemlib	pdf	Wikipedia Chemical Structure Explorer: substructure and similarity searching of molecules from Wikipedia	J Cheminform	PubMed	25815062	2015		2015/03/31	Ertl-2015-Wikipedia Chemical Structure Explore.pdf	BACKGROUND: Wikipedia, the world's largest and most popular encyclopedia is an indispensable source of chemistry information. It contains among others also entries for over 15,000 chemicals including metabolites, drugs, agrochemicals and industrial chemicals. To provide an easy access to this wealth of information we decided to develop a substructure and similarity search tool for chemical struct…	0	NA	NA	0
activities/citable-code	pdf	Gathering lots of data on a small budget: Open-source hardware and software technology can redefine data collection	Science	Embase		2016			Greenville-2016-Gathering lots of data on a sm.pdf		0	NA	NA	0
activities/citable-code	pdf	Ten Simple Rules for Taking Advantage of Git and GitHub	PLoS Computational Biology	Embase		2016			Perez-Riverol-2016-Ten Simple Rules for Taking.pdf		0	NA	NA	0
activities/citable-code	pdf	Ten Simple Rules for Taking Advantage of Git and GitHub	PLoS Comput Biol	PubMed	27415786	2016	Jul	2016/07/16	Perez-Riverol-2016-Ten Simple Rules for Taking.pdf		0	NA	NA	0
ADAC-UoN/PIMMS	abstract	Transposon insertion mapping with PIMMS - Pragmatic Insertional Mutation Mapping System	Front Genet	PubMed	25914720	2015		2015/04/29	Blanchard-2015-Transposon insertion mapping wi.pdf	UNLABELLED: The PIMMS (Pragmatic Insertional Mutation Mapping System) pipeline has been developed for simple conditionally essential genome discovery experiments in bacteria. Capable of using raw sequence data files alongside a FASTA sequence of the reference genome and GFF file, PIMMS will generate a tabulated output of each coding sequence with corresponding mapped insertions accompanied with n…	1	NA	1	1
adam-sam-brown/aRrayLasso	abstract	aRrayLasso: a network-based approach to microarray interconversion	Bioinformatics	PubMed	26283699	2015	Dec 01	2015/08/19	Brown-2015-aRrayLasso_ a network-based approac.pdf	UNLABELLED: Robust conversion between microarray platforms is needed to leverage the wide variety of microarray expression studies that have been conducted to date. Currently available conversion methods rely on manufacturer annotations, which are often incomplete, or on direct alignment of probes from different platforms, which often fail to yield acceptable genewise correlation. Here, we descri…	1	NA	1	1
adam-sam-brown/ksRepo	abstract	ksRepo: a generalized platform for computational drug repositioning	BMC Bioinformatics	PubMed	26860211	2016	Feb 09	2016/02/11	Brown-2016-ksRepo_ a generalized platform for.pdf	BACKGROUND: Repositioning approved drug and small molecules in novel therapeutic areas is of key interest to the pharmaceutical industry. A number of promising computational techniques have been developed to aid in repositioning, however, the majority of available methodologies require highly specific data inputs that preclude the use of many datasets and databases. There is a clear unmet need fo…	0	NA	NA	0
adamallo/SimPhy	pdf	ASTRID: Accurate Species TRees from Internode Distances	BMC Genomics	PubMed	26449326	2015		2015/10/10	Vachaspati-2015-ASTRID_ Accurate Species TRees.pdf	BACKGROUND: Incomplete lineage sorting (ILS), modelled by the multi-species coalescent (MSC), is known to create discordance between gene trees and species trees, and lead to inaccurate species tree estimations unless appropriate methods are used to estimate the species tree. While many statistically consistent methods have been developed to estimate the species tree in the presence of ILS, only …	1	0	NA	0
adamallo/SimPhy	abstract	SimPhy: Phylogenomic Simulation of Gene, Locus, and Species Trees	Syst Biol	PubMed	26526427	2016	Mar	2015/11/04	Mallo-2016-SimPhy_ Phylogenomic Simulation of.pdf	We present a fast and flexible software package--SimPhy--for the simulation of multiple gene families evolving under incomplete lineage sorting, gene duplication and loss, horizontal gene transfer--all three potentially leading to species tree/gene tree discordance--and gene conversion. SimPhy implements a hierarchical phylogenetic model in which the evolution of species, locus, and gene trees is…	1	NA	1	1
adamewing/bamsurgeon	pdf	Cpipe: A shared variant detection pipeline designed for diagnostic settings	Genome Medicine	Embase		2015			Sadedin-2015-Cpipe_ A shared variant detection.pdf	The benefits of implementing high throughput sequencing in the clinic are quickly becoming apparent. However, few freely available bioinformatics pipelines have been built from the ground up with clinical genomics in mind. Here we present Cpipe, a pipeline designed specifically for clinical genetic disease diagnostics. Cpipe was developed by the Melbourne Genomics Health Alliance, an Australian i…	1	0	NA	0
adamewing/bamsurgeon	abstract	Combining tumor genome simulation with crowdsourcing to benchmark somatic single-nucleotide-variant detection	Nat Methods	PubMed	25984700	2015	Jul	2015/05/20	Ewing-2015-Combining tumor genome simulation w.pdf	The detection of somatic mutations from cancer genome sequences is key to understanding the genetic basis of disease progression, patient survival and response to therapy. Benchmarking is needed for tool assessment and improvement but is complicated by a lack of gold standards, by extensive resource requirements and by difficulties in sharing personal genomic information. To resolve these issues,…	1	NA	1	1
adaptivegenome/repeatseq	abstract	Accurate human microsatellite genotypes from high-throughput resequencing data using informed error profiles	Nucleic Acids Res	PubMed	23090981	2013	Jan 07	2012/10/24	Highnam-2013-Accurate human microsatellite gen.pdf	Repetitive sequences are biologically and clinically important because they can influence traits and disease, but repeats are challenging to analyse using short-read sequencing technology. We present a tool for genotyping microsatellite repeats called RepeatSeq, which uses Bayesian model selection guided by an empirically derived error model that incorporates sequence and read properties. Next, w…	1	NA	1	1
adarob/express-d	abstract	Fragment assignment in the cloud with eXpress-D	BMC Bioinformatics	PubMed	24314033	2013	Dec 07	2013/12/10	Roberts-2013-Fragment assignment in the cloud.pdf	BACKGROUND: Probabilistic assignment of ambiguously mapped fragments produced by high-throughput sequencing experiments has been demonstrated to greatly improve accuracy in the analysis of RNA-Seq and ChIP-Seq, and is an essential step in many other sequence census experiments. A maximum likelihood method using the expectation-maximization (EM) algorithm for optimization is commonly used to solve…	0	NA	NA	0
aditya-88/ASAP	abstract	Automated Sanger Analysis Pipeline (ASAP): A Tool for Rapidly Analyzing Sanger Sequencing Data with Minimum User Interference	J Biomol Tech	PubMed	27790076	2016	Dec	2016/10/30	Singh-2016-Automated Sanger Analysis Pipeline.pdf	Sanger sequencing platforms, such as applied biosystems instruments, generate chromatogram files. Generally, for 1 region of a sequence, we use both forward and reverse primers to sequence that area, in that way, we have 2 sequences that need to be aligned and a consensus generated before mutation detection studies. This work is cumbersome and takes time, especially if the gene is large with many…	1	NA	1	1
AdmiralenOla/Scoary	abstract	Rapid scoring of genes in microbial pan-genome-wide association studies with Scoary	Genome Biol	PubMed	27887642	2016	Nov 25	2016/11/27	Brynildsrud-2016-Rapid scoring of genes in mic.pdf	Genome-wide association studies (GWAS) have become indispensable in human medicine and genomics, but very few have been carried out on bacteria. Here we introduce Scoary, an ultra-fast, easy-to-use, and widely applicable software tool that scores the components of the pan-genome for associations to observed phenotypic traits while accounting for population stratification, with minimal assumptions…	1	NA	1	1
adrianasupady/fafoom	pdf	Open source molecular modeling	J Mol Graph Model	PubMed	27631126	2016	Sep	2016/09/16	Pirhadi-2016-Open source molecular modeling.pdf	The success of molecular modeling and computational chemistry efforts are, by definition, dependent on quality software applications. Open source software development provides many advantages to users of modeling applications, not the least of which is that the software is free and completely extendable. In this review we categorize, enumerate, and describe available open source software packages…	0	NA	NA	0
adrinjalali/Network-Classifier	abstract	Interpretable per case weighted ensemble method for cancer associations	BMC Genomics	PubMed	27435615	2016	Jul 19	2016/07/21	Jalali-2016-Interpretable per case weighted en.pdf	BACKGROUND: Molecular measurements from cancer patients such as gene expression and DNA methylation can be influenced by several external factors. This makes it harder to reproduce the exact values of measurements coming from different laboratories. Furthermore, some cancer types are very heterogeneous, meaning that there might be different underlying causes for the same type of cancer among diff…	1	NA	1	1
adrlar/CanSNPer	abstract	CanSNPer: a hierarchical genotype classifier of clonal pathogens	Bioinformatics	PubMed	24574113	2014	Jun 15	2014/02/28		SUMMARY: Advances in typing methodologies have recently reformed the field of molecular epidemiology of pathogens. The falling cost of sequencing technologies is creating a deluge of whole genome sequencing data that burdens bioinformatics resources and tool development. In particular, single nucleotide polymorphisms in core genomes of pathogens are recognized as the most important markers for in…	1	NA	1	1
AEBilgrau/DLBCLdata	pdf	HemaClass.org: Online one-by-one microarray normalization and classification of hematological cancers for precision medicine	PLoS ONE	Embase		2016			Falgreen-2016-HemaClass.org_ Online one-by-one.pdf	Background Dozens of omics based cancer classification systems have been introduced with prognostic, diagnostic, and predictive capabilities. However, they often employ complex algorithms and are only applicable on whole cohorts of patients, making them difficult to apply in a personalized clinical setting. Results This prompted us to create hemaClass.org, an online web application providing an e…	1	0	NA	0
aehrc/Mirorr	abstract	Robust inverse-consistent affine CT-MR registration in MRI-assisted and MRI-alone prostate radiation therapy	Med Image Anal	PubMed	25966468	2015	Jul	2015/05/13		BACKGROUND: CT-MR registration is a critical component of many radiation oncology protocols. In prostate external beam radiation therapy, it allows the propagation of MR-derived contours to reference CT images at the planning stage, and it enables dose mapping during dosimetry studies. The use of carefully registered CT-MR atlases allows the estimation of patient specific electron density maps fr…	0	NA	NA	0
aemilius1984/findAS	pdf	Exploration of alternative splicing events in ten different grapevine cultivars	BMC Genomics	Embase Medline		2015			Potenza-2015-Exploration of alternative splici.pdf	Background: The complex dynamics of gene regulation in plants are still far from being fully understood. Among many factors involved, alternative splicing (AS) in particular is one of the least well documented. For many years, AS has been considered of less relevant in plants, especially when compared to animals, however, since the introduction of next generation sequencing techniques the number …	1	1	NA	1
afenley/CAMS	pdf	Calculation and visualization of atomistic mechanical stresses in nanomaterials and biomolecules	PLoS ONE	Embase Medline		2014			Fenley-2014-Calculation and visualization of a.pdf	Many biomolecules have machine-like functions, and accordingly are discussed in terms of mechanical properties like force and motion. However, the concept of stress, a mechanical property that is of fundamental importance in the study of macroscopic mechanics, is not commonly applied in the biomolecular context. We anticipate that microscopical stress analyses of biomolecules and nanomaterials wi…	0	NA	NA	0
afgane/bioblend	abstract	BioBlend.objects: metacomputing with Galaxy	Bioinformatics	PubMed	24928211	2014	Oct	2014/06/15	Leo-2014-BioBlend.objects_ metacomputing with.pdf	SUMMARY: BioBlend.objects is a new component of the BioBlend package, adding an object-oriented interface for the Galaxy REST-based application programming interface. It improves support for metacomputing on Galaxy entities by providing higher-level functionality and allowing users to more easily create programs to explore, query and create Galaxy datasets and workflows. AVAILABILITY AND IMPLEMEN…	0	NA	NA	0
afgane/bioblend	abstract	BioBlend: automating pipeline analyses within Galaxy and CloudMan	Bioinformatics	PubMed	23630176	2013	Jul 01	2013/05/01	Sloggett-2013-BioBlend_ automating pipeline an.pdf	UNLABELLED: We present BioBlend, a unified API in a high-level language (python) that wraps the functionality of Galaxy and CloudMan APIs. BioBlend makes it easy for bioinformaticians to automate end-to-end large data analysis, from scratch, in a way that is highly accessible to collaborators, by allowing them to both provide the required infrastructure and automate complex analyses over large da…	1	NA	1	1
aflevel/GWAlpha	abstract	GWAlpha: genome-wide estimation of additive effects (alpha) based on trait quantile distribution from pool-sequencing experiments	Bioinformatics	PubMed	28003266	2017	Apr 15	2016/12/23	Fournier-Level-2017-GWAlpha_ genome-wide estim.pdf	Motivation: Sequencing pools of individuals (Pool-Seq) is a cost-effective way to gain insight into the genetics of complex traits, but as yet no parametric method has been developed to both test for genetic effects and estimate their magnitude. Here, we propose GWAlpha, a flexible method to obtain parametric estimates of genetic effects genome-wide from Pool-Seq experiments. Results: We showed t…	1	NA	1	1
agaye/proper_extension	abstract	Extending the R Library PROPER to Enable Power Calculations for Isoform-Level Analysis with EBSeq	Front Genet	PubMed	28119735	2016		2017/01/26	Gaye-2016-Extending the R Library PROPER to En.pdf	RNA-Sequencing (RNA-Seq) has become a routine technology for investigating gene expression differences in comparative transcriptomic studies. Differential expression (DE) analysis of the isoforms of genes is just emerging now that expression (read counts) can be estimated with higher accuracy at the isoform level. Estimating the statistical power that can be achieved with a specific number of rep…	1	NA	1	1
agjacome/biomsef	abstract	BIOMedical Search Engine Framework: Lightweight and customized implementation of domain-specific biomedical search engines	Comput Methods Programs Biomed	PubMed	27265049	2016	Jul	2016/06/07		BACKGROUND AND OBJECTIVES: Text mining and semantic analysis approaches can be applied to the construction of biomedical domain-specific search engines and provide an attractive alternative to create personalized and enhanced search experiences. Therefore, this work introduces the new open-source BIOMedical Search Engine Framework for the fast and lightweight development of domain-specific search…	1	NA	1	1
aherbert/GDSC	pdf	FindFoci: A focus detection algorithm with automated parameter training that closely matches human assignments, reduces human inconsistencies and increases speed of analysis	PLoS ONE	Embase Medline		2014			Herbert-2014-FindFoci_ A focus detection algor.pdf	Accurate and reproducible quantification of the accumulation of proteins into foci in cells is essential for data interpretation and for biological inferences. To improve reproducibility, much emphasis has been placed on the preparation of samples, but less attention has been given to reporting and standardizing the quantification of foci. The current standard to quantitate foci in open-source so…	1	1	NA	1
ahmed-fakhry/dive	abstract	Deep models for brain EM image segmentation: novel insights and improved performance	Bioinformatics	PubMed	27153603	2016	Aug 01	2016/05/07	Fakhry-2016-Deep models for brain EM image seg.pdf	MOTIVATION: Accurate segmentation of brain electron microscopy (EM) images is a critical step in dense circuit reconstruction. Although deep neural networks (DNNs) have been widely used in a number of applications in computer vision, most of these models that proved to be effective on image classification tasks cannot be applied directly to EM image segmentation, due to the different objectives o…	1	NA	1	1
ahmohamed/NetPathMiner	abstract	NetPathMiner: R/Bioconductor package for network path mining through gene expression	Bioinformatics	PubMed	25075120	2014	Nov 01	2014/07/31	Mohamed-2014-NetPathMiner_ R_Bioconductor pack.pdf	UNLABELLED: NetPathMiner is a general framework for mining, from genome-scale networks, paths that are related to specific experimental conditions. NetPathMiner interfaces with various input formats including KGML, SBML and BioPAX files and allows for manipulation of networks in three different forms: metabolic, reaction and gene representations. NetPathMiner ranks the obtained paths and applies …	1	NA	1	1
ahproctor/LC50	abstract	Integrated Modeling of Survival Data from Multiple Stressor Ecotoxicology Experiments	Environ Sci Technol	PubMed	28517928	2017	Jun 07	2017/05/19	Proctor-2017-Integrated Modeling of Survival D.pdf	Ecotoxicological assessments often focus on the response of an organism to an individual contaminant under standardized laboratory conditions. Under more ecologically realistic conditions, however, individuals are likely to be exposed to a range of environmental conditions that have the potential to act as additional stressors. Multiple-stressor experiments improve our understanding of an organis…	0	NA	NA	0
ahstram/al3c	abstract	al3c: high-performance software for parameter inference using Approximate Bayesian Computation	Bioinformatics	PubMed	26142186	2015	Nov 01	2015/07/05	Stram-2015-al3c_ high-performance software for.pdf	MOTIVATION: The development of Approximate Bayesian Computation (ABC) algorithms for parameter inference which are both computationally efficient and scalable in parallel computing environments is an important area of research. Monte Carlo rejection sampling, a fundamental component of ABC algorithms, is trivial to distribute over multiple processors but is inherently inefficient. While developme…	0	NA	NA	0
ahwagner/PULP	abstract	Prioritization of retinal disease genes: an integrative approach	Hum Mutat	PubMed	23508994	2013	Jun	2013/03/20	Wagner-2013-Prioritization of retinal disease.pdf	The discovery of novel disease-associated variations in genes is often a daunting task in highly heterogeneous disease classes. We seek a generalizable algorithm that integrates multiple publicly available genomic data sources in a machine-learning model for the prioritization of candidates identified in patients with retinal disease. To approach this problem, we generate a set of feature vectors…	1	NA	1	1
aitgon/LedPred	abstract	LedPred: an R/bioconductor package to predict regulatory sequences using support vector machines	Bioinformatics	PubMed	26628586	2016	Apr 01	2015/12/03		UNLABELLED: Supervised classification based on support vector machines (SVMs) has successfully been used for the prediction of cis-regulatory modules (CRMs). However, no integrated tool using such heterogeneous data as position-specific scoring matrices, ChIP-seq data or conservation scores is currently available. Here, we present LedPred, a flexible SVM workflow that predicts new regulatory sequ…	1	NA	1	1
ajank/Romulus	abstract	Romulus: robust multi-state identification of transcription factor binding sites from DNase-seq data	Bioinformatics	PubMed	27153645	2016	Aug 15	2016/05/07	Jankowski-2016-Romulus_ robust multi-state ide.pdf	MOTIVATION: Computational prediction of transcription factor (TF) binding sites in the genome remains a challenging task. Here, we present Romulus, a novel computational method for identifying individual TF binding sites from genome sequence information and cell-type-specific experimental data, such as DNase-seq. It combines the strengths of previous approaches, and improves robustness by reducin…	1	NA	1	1
ajing/ChemTreeMap	abstract	ChemTreeMap: an interactive map of biochemical similarity in molecular datasets	Bioinformatics	PubMed	27515740	2016	Dec 01	2016/08/16	Lu-2016-ChemTreeMap_ an interactive map of bio.pdf	MOTIVATION: What if you could explain complex chemistry in a simple tree and share that data online with your collaborators? Computational biology often incorporates diverse chemical data to probe a biological question, but the existing tools for chemical data are ill-suited for the very large datasets inherent to bioinformatics. Furthermore, existing visualization methods often require an expert…	0	NA	NA	0
ajm/swiftlink	abstract	SwiftLink: parallel MCMC linkage analysis using multicore CPU and GPU	Bioinformatics	PubMed	23239673	2013	Feb 15	2012/12/15	Medlar-2013-SwiftLink_ parallel MCMC linkage a.pdf	MOTIVATION: Linkage analysis remains an important tool in elucidating the genetic component of disease and has become even more important with the advent of whole exome sequencing, enabling the user to focus on only those genomic regions co-segregating with Mendelian traits. Unfortunately, methods to perform multipoint linkage analysis scale poorly with either the number of markers or with the si…	1	NA	1	1
ajrichards/htsint	abstract	htsint: a Python library for sequencing pipelines that combines data through gene set generation	BMC Bioinformatics	PubMed	26399714	2015	Sep 24	2015/09/25	Richards-2015-htsint_ a Python library for seq.pdf	BACKGROUND: Sequencing technologies provide a wealth of details in terms of genes, expression, splice variants, polymorphisms, and other features. A standard for sequencing analysis pipelines is to put genomic or transcriptomic features into a context of known functional information, but the relationships between ontology terms are often ignored. For RNA-Seq, considering genes and their genetic v…	1	NA	1	1
akloetgen/PARA-suite	abstract	The PARA-suite: PAR-CLIP specific sequence read simulation and processing	PeerJ	PubMed	27812418	2016		2016/11/05	Kloetgen-2016-The PARA-suite_ PAR-CLIP specifi.pdf	BACKGROUND: Next-generation sequencing technologies have profoundly impacted biology over recent years. Experimental protocols, such as photoactivatable ribonucleoside-enhanced cross-linking and immunoprecipitation (PAR-CLIP), which identifies protein-RNA interactions on a genome-wide scale, commonly employ deep sequencing. With PAR-CLIP, the incorporation of photoactivatable nucleosides into nas…	1	NA	1	1
akloetgen/PARA-suite_aligner	abstract	The PARA-suite: PAR-CLIP specific sequence read simulation and processing	PeerJ	PubMed	27812418	2016		2016/11/05	Kloetgen-2016-The PARA-suite_ PAR-CLIP specifi.pdf	BACKGROUND: Next-generation sequencing technologies have profoundly impacted biology over recent years. Experimental protocols, such as photoactivatable ribonucleoside-enhanced cross-linking and immunoprecipitation (PAR-CLIP), which identifies protein-RNA interactions on a genome-wide scale, commonly employ deep sequencing. With PAR-CLIP, the incorporation of photoactivatable nucleosides into nas…	1	NA	1	1
akusok/elmvis	abstract	ELMVIS+: Fast nonlinear visualization technique based on cosine distance and extreme learning machines	Neurocomputing	Embase		2016				This paper presents a fast algorithm and an accelerated toolbox. 11https://github.com/akusok/elmvis for data visualization. The visualization is stated as an assignment problem between data samples and the same number of given visualization points. The mapping function is approximated by an Extreme Learning Machine, which provides an error for a current assignment. This work presents a new mathem…	0	NA	NA	0
alachins/omegaplus	pdf	Scalable linkage-disequilibrium-based selective sweep detection: A performance guide	GigaScience	Embase Medline		2016			Alachiotis-2016-Scalable linkage-disequilibriu.pdf	Background: Linkage disequilibrium is defined as the non-random associations of alleles at different loci, and it occurs when genotypes at the two loci depend on each other. The model of genetic hitchhiking predicts that strong positive selection affects the patterns of linkage disequilibrium around the site of a beneficial allele, resulting in specific motifs of correlation between neutral polym…	1	1	NA	1
alastair-droop/fqtools	abstract	fqtools: an efficient software suite for modern FASTQ file manipulation	Bioinformatics	PubMed	27153699	2016	Jun 15	2016/05/07	Droop-2016-fqtools_ an efficient software suit.pdf	UNLABELLED: Many Next Generation Sequencing analyses involve the basic manipulation of input sequence data before downstream processing (e.g. searching for specific sequences, format conversion or basic file statistics). The rapidly increasing data volumes involved in NGS make any dataset manipulation a time-consuming and error-prone process. I have developed fqtools; a fast and reliable FASTQ fi…	1	NA	1	1
alastair-droop/qsubsec	abstract	qsubsec: a lightweight template system for defining sun grid engine workflows	Bioinformatics	PubMed	26635140	2016	Apr 15	2015/12/05	Droop-2016-qsubsec_ a lightweight template sys.pdf	UNLABELLED: The Sun Grid Engine (SGE) high-performance computing batch queueing system is commonly used in bioinformatics analysis. Creating re-usable scripts for the SGE is a common challenge. The qsubsec template language and interpreter described here allow researchers to easily create generic template definitions that encapsulate a particular computational job, effectively separating the proc…	0	NA	NA	0
albina-a/Web_and_Mobile_applications	pdf	Object-based representation and analysis of light and electron microscopic volume data using Blender	BMC bioinformatics	Medline		2015			Asadulina-2015-Object-based representation and.pdf	BACKGROUND: Rapid improvements in light and electron microscopy imaging techniques and the development of 3D anatomical atlases necessitate new approaches for the visualization and analysis of image data. Pixel-based representations of raw light microscopy data suffer from limitations in the number of channels that can be visualized simultaneously. Complex electron microscopic reconstructions fro…	1	1	NA	1
alcu/sms	abstract	Coil compression in simultaneous multislice functional MRI with concentric ring slice-GRAPPA and SENSE	Magnetic Resonance in Medicine	Embase		2015			Chu-2015-Coil compression in simultaneous mult.pdf	Purpose: Simultaneous multislice (SMS) imaging is a useful way to accelerate functional magnetic resonance imaging (fMRI). As acceleration becomes more aggressive, an increasingly larger number of receive coils are required to separate the slices, which significantly increases the computational burden. We propose a coil compression method that works with concentric ring non-Cartesian SMS imaging …	0	NA	NA	0
alcu/sms	abstract	Coil compression in simultaneous multislice functional MRI with concentric ring slice-GRAPPA and SENSE	Magn Reson Med	PubMed	26507705	2016	Oct	2015/10/29	Chu-2016-Coil compression in simultaneous mult.pdf	PURPOSE: Simultaneous multislice (SMS) imaging is a useful way to accelerate functional magnetic resonance imaging (fMRI). As acceleration becomes more aggressive, an increasingly larger number of receive coils are required to separate the slices, which significantly increases the computational burden. We propose a coil compression method that works with concentric ring non-Cartesian SMS imaging …	0	NA	NA	0
aldenleung/OMTools	abstract	OMTools: a software package for visualizing and processing optical mapping data	Bioinformatics	PubMed	28505226	2017	May 12	2017/05/16	Leung-2017-OMTools_ a software package for vis.pdf	Summary: Optical mapping is a molecular technique capturing specific patterns of fluorescent labels along DNA molecules. It has been widely applied in assisted-scaffolding in sequence assemblies, microbial strain typing, and detection of structural variations. Various computational methods have been developed to analyze optical mapping data. However, existing tools for processing and visualizing …	1	NA	1	1
aldro61/kover	abstract	Predictive computational phenotyping and biomarker discovery using reference-free genome comparisons	BMC Genomics	PubMed	27671088	2016	Sep 26	2016/09/28	Drouin-2016-Predictive computational phenotypi.pdf	BACKGROUND: The identification of genomic biomarkers is a key step towards improving diagnostic tests and therapies. We present a reference-free method for this task that relies on a k-mer representation of genomes and a machine learning algorithm that produces intelligible models. The method is computationally scalable and well-suited for whole genome sequencing studies. RESULTS: The method was …	1	NA	1	1
aleaverfay/swiftlib_javascript	pdf	SwiftLib: Rapid degenerate-codon-library optimization through dynamic programming	Nucleic Acids Research	Embase Medline		2015			Jacobs-2015-SwiftLib_ Rapid degenerate-codon-l.pdf	Degenerate codon (DC) libraries efficiently address the experimental library-size limitations of directed evolution by focusing diversity toward the positions and toward the amino acids (AAs) that are most likely to generate hits; however, manually constructing DC libraries is challenging, error prone and time consuming. This paper provides a dynamic programming solution to the task of finding th…	1	1	NA	1
alekseyenko/Tw2	abstract	Multivariate Welch t-test on distances	Bioinformatics	PubMed	27515741	2016	Dec 01	2016/08/16	Alekseyenko-2016-Multivariate Welch t-test on.pdf	MOTIVATION: Permutational non-Euclidean analysis of variance, PERMANOVA, is routinely used in exploratory analysis of multivariate datasets to draw conclusions about the significance of patterns visualized through dimension reduction. This method recognizes that pairwise distance matrix between observations is sufficient to compute within and between group sums of squares necessary to form the (p…	1	NA	1	1
alexandrovteam/IMS_quality	abstract	Using collective expert judgements to evaluate quality measures of mass spectrometry images	Bioinformatics (Oxford, England)	Medline		2015			Palmer-2015-Using collective expert judgements.pdf	MOTIVATION: Imaging mass spectrometry (IMS) is a maturating technique of molecular imaging. Confidence in the reproducible quality of IMS data is essential for its integration into routine use. However, the predominant method for assessing quality is visual examination, a time consuming, unstandardized and non-scalable approach. So far, the problem of assessing the quality has only been marginall…	0	NA	NA	0
alexandrovteam/IMS_quality	abstract	Using collective expert judgements to evaluate quality measures of mass spectrometry images	Bioinformatics	PubMed	26072506	2015	Jun 15	2015/06/15	Palmer-2015-Using collective expert judgements.pdf	MOTIVATION: Imaging mass spectrometry (IMS) is a maturating technique of molecular imaging. Confidence in the reproducible quality of IMS data is essential for its integration into routine use. However, the predominant method for assessing quality is visual examination, a time consuming, unstandardized and non-scalable approach. So far, the problem of assessing the quality has only been marginall…	0	NA	NA	0
alexandrovteam/pySM	abstract	FDR-controlled metabolite annotation for high-resolution imaging mass spectrometry	Nat Methods	PubMed	27842059	2017	Jan	2016/11/15	Palmer-2017-FDR-controlled metabolite annotati.pdf	High-mass-resolution imaging mass spectrometry promises to localize hundreds of metabolites in tissues, cell cultures, and agar plates with cellular resolution, but it is hampered by the lack of bioinformatics tools for automated metabolite identification. We report pySM, a framework for false discovery rate (FDR)-controlled metabolite annotation at the level of the molecular sum formula, for hig…	1	NA	1	1
alexandrupaler/tqec	abstract	Synthesis of Arbitrary Quantum Circuits to Topological Assembly	Sci Rep	PubMed	27481212	2016	Aug 02	2016/08/03	Paler-2016-Synthesis of Arbitrary Quantum Circ.pdf	Given a quantum algorithm, it is highly nontrivial to devise an efficient sequence of physical gates implementing the algorithm on real hardware and incorporating topological quantum error correction. In this paper, we present a first step towards this goal, focusing on generating correct and simple arrangements of topological structures that correspond to a given quantum circuit and largely negl…	0	NA	NA	0
alexandrutomescu/MixedPerfectPhylogeny	abstract	Complexity and algorithms for finding a perfect phylogeny from mixed tumor samples	IEEE/ACM Trans Comput Biol Bioinform	PubMed	28113405	2016	Oct 13	2017/01/24	Hujdurovic-2016-Complexity and algorithms for.pdf	Recently, Hajirasouliha and Raphael (WABI 2014) proposed a model for deconvoluting mixed tumor samples measured from a collection of high-throughput sequencing reads. This is related to understanding tumor evolution and critical cancer mutations. In short, their formulation asks to split each row of a binary matrix so that the resulting matrix corresponds to a perfect phylogeny and has the minimu…	1	NA	1	1
alexdobin/STAR	pdf	Mapping RNA-seq Reads with STAR	Current Protocols in Bioinformatics	Medline		2015			Dobin-2015-Mapping RNA-seq Reads with STAR.pdf	Mapping of large sets of high-throughput sequencing reads to a reference genome is one of the foundational steps in RNA-seq data analysis. The STAR software package performs this task with high levels of accuracy and speed. In addition to detecting annotated and novel splice junctions, STAR is capable of discovering more complex RNA sequence arrangements, such as chimeric and circular RNA. STAR c…	1	1	NA	1
alexkalderimis/dag-viewer-biojs	abstract	BioJS DAGViewer: A reusable JavaScript component for displaying directed graphs	F1000Res	PubMed	24627804	2014		2014/03/15	Kalderimis-2014-BioJS DAGViewer_ A reusable Ja.pdf	SUMMARY: The DAGViewer BioJS component is a reusable JavaScript component made available as part of the BioJS project and intended to be used to display graphs of structured data, with a particular emphasis on Directed Acyclic Graphs (DAGs). It enables users to embed representations of graphs of data, such as ontologies or phylogenetic trees, in hyper-text documents (HTML). This component is gene…	0	NA	NA	0
alexkalderimis/dag-viewer-biojs	abstract	BioJS DAGViewer: A reusable JavaScript component for displaying directed graphs	F1000Research	Embase		2014			Micklem-2014-BioJS DAGViewer_ A reusable JavaS.pdf	The DAGViewer BioJS component is a reusable JavaScript component made available as part of the BioJS project and intended to be used to display graphs of structured data, with a particular emphasis on Directed Acyclic Graphs (DAGs). It enables users to embed representations of graphs of data, such as ontologies or phylogenetic trees, in hyper-text documents (HTML). This component is generic, sinc…	0	NA	NA	0
alexlicohen/script-toolbox	pdf	NeuroDebian Virtual Machine Deployment Facilitates Trainee-Driven Bedside Neuroimaging Research	Journal of Child Neurology	Embase		2017			Cohen-2017-NeuroDebian Virtual Machine Deploym.pdf	Freely available software, derived from the past 2 decades of neuroimaging research, is significantly more flexible for research purposes than presently available clinical tools. Here, we describe and demonstrate the utility of rapidly deployable analysis software to facilitate trainee-driven translational neuroimaging research. A recipe and video tutorial were created to guide the creation of a …	0	NA	NA	0
alexviiia/dpuc2	abstract	Domain prediction with probabilistic directional context	Bioinformatics	PubMed	28407137	2017	Apr 12	2017/04/14	Ochoa-2017-Domain prediction with probabilisti.pdf	Motivation: Protein domain prediction is one of the most powerful approaches for sequence-based function prediction. While domain instances are typically predicted independently of each other, newer approaches have demonstrated improved performance by rewarding domain pairs that frequently co-occur within sequences. However, most of these approaches have ignored the order in which domains prefere…	1	NA	1	1
algbioi/ppsp	abstract	PhyloPythiaS+: a self-training method for the rapid reconstruction of low-ranking taxonomic bins from metagenomes	PeerJ	PubMed	26870609	2016		2016/02/13	Gregor-2016-PhyloPythiaS+_ a self-training met.pdf	Background. Metagenomics is an approach for characterizing environmental microbial communities in situ, it allows their functional and taxonomic characterization and to recover sequences from uncultured taxa. This is often achieved by a combination of sequence assembly and binning, where sequences are grouped into 'bins' representing taxa of the underlying microbial community. Assignment to low-r…	1	NA	1	1
alibashir/EMMCKmer	abstract	Detecting epigenetic motifs in low coverage and metagenomics settings	BMC Bioinformatics	PubMed	25253358	2014		2014/09/26	Beckmann-2014-Detecting epigenetic motifs in l.pdf	BACKGROUND: It has recently become possible to rapidly and accurately detect epigenetic signatures in bacterial genomes using third generation sequencing data. Monitoring the speed at which a single polymerase inserts a base in the read strand enables one to infer whether a modification is present at that specific site on the template strand. These sites can be challenging to detect in the absenc…	1	NA	1	1
alifahsyamsiyah/learningDL	abstract	Formalizing biomedical concepts from textual definitions	J Biomed Semantics	PubMed	25949785	2015		2015/05/08	Petrova-2015-Formalizing biomedical concepts f.pdf	BACKGROUND: Ontologies play a major role in life sciences, enabling a number of applications, from new data integration to knowledge verification. SNOMED CT is a large medical ontology that is formally defined so that it ensures global consistency and support of complex reasoning tasks. Most biomedical ontologies and taxonomies on the other hand define concepts only textually, without the use of …	1	NA	1	1
alistairewj/peak-detector	pdf	A practical guide to non-invasive foetal electrocardiogram extraction and analysis	Physiological Measurement	Medline		2016			Behar-2016-A practical guide to non-invasive f.pdf	Non-Invasive foetal electrocardiography (NI-FECG) represents an alternative foetal monitoring technique to traditional Doppler ultrasound approaches, that is non-invasive and has the potential to provide additional clinical information. However, despite the significant advances in the field of adult ECG signal processing over the past decades, the analysis of NI-FECG remains challenging and large…	0	NA	NA	0
alistairewj/peak-detector	pdf	Multimodal heart beat detection using signal quality indices	Physiological Measurement	Medline		2015			Johnson-2015-Multimodal heart beat detection u.pdf	The electrocardiogram (ECG) is a well studied signal from which many clinically relevant parameters can be derived, such as heart rate. A key component in the estimation of these parameters is the accurate detection of the R peak in the QRS complex. While corruption of the ECG by movement artefact or sensor failure can result in poor delineation of the R peak, use of synchronously measured signal…	0	NA	NA	0
ALLBio/allbiotc2	pdf	SV-AUTOPILOT: Optimized, automated construction of structural variation discovery and benchmarking pipelines	BMC Genomics	Embase Medline		2015			Leung-2015-SV-AUTOPILOT_ Optimized, automated.pdf	Background: Many tools exist to predict structural variants (SVs), utilizing a variety of algorithms. However, they have largely been developed and tested on human germline or somatic (e.g. cancer) variation. It seems appropriate to exploit this wealth of technology available for humans also for other species. Objectives of this work included: a) Creating an automated, standardized pipeline for S…	1	1	NA	1
allendecid/TreeLink	pdf	Treelink: data integration, clustering and visualization of phylogenetic trees	BMC bioinformatics	Medline		2015			Allende-2015-Treelink_ data integration, clust.pdf	BACKGROUND: Phylogenetic trees are central to a wide range of biological studies. In many of these studies, tree nodes need to be associated with a variety of attributes. For example, in studies concerned with viral relationships, tree nodes are associated with epidemiological information, such as location, age and subtype. Gene trees used in comparative genomics are usually linked with taxonomic…	0	NA	NA	0
AltschulerWu-Lab/PHOCOS	abstract	PHOCOS: inferring multi-feature phenotypic crosstalk networks	Bioinformatics	PubMed	27307643	2016	Jun 15	2016/06/17	Deng-2016-PHOCOS_ inferring multi-feature phen.pdf	MOTIVATION: Quantification of cellular changes to perturbations can provide a powerful approach to infer crosstalk among molecular components in biological networks. Existing crosstalk inference methods conduct network-structure learning based on a single phenotypic feature (e.g. abundance) of a biomarker. These approaches are insufficient for analyzing perturbation data that can contain informat…	1	NA	1	1
Amber-MD/pytraj	pdf	Open source molecular modeling	J Mol Graph Model	PubMed	27631126	2016	Sep	2016/09/16	Pirhadi-2016-Open source molecular modeling.pdf	The success of molecular modeling and computational chemistry efforts are, by definition, dependent on quality software applications. Open source software development provides many advantages to users of modeling applications, not the least of which is that the software is free and completely extendable. In this review we categorize, enumerate, and describe available open source software packages…	0	NA	NA	0
aminallam/karect	abstract	Karect: accurate correction of substitution, insertion and deletion errors for next-generation sequencing data	Bioinformatics	PubMed	26177965	2015	Nov 01	2015/07/17	Allam-2015-Karect_ accurate correction of subs.pdf	MOTIVATION: Next-generation sequencing generates large amounts of data affected by errors in the form of substitutions, insertions or deletions of bases. Error correction based on the high-coverage information, typically improves de novo assembly. Most existing tools can correct substitution errors only; some support insertions and deletions, but accuracy in many cases is low. RESULTS: We present…	1	NA	1	1
amkozlov/sativa	abstract	Phylogeny-aware identification and correction of taxonomically mislabeled sequences	Nucleic Acids Res	PubMed	27166378	2016	Jun 20	2016/05/12	Kozlov-2016-Phylogeny-aware identification and.pdf	Molecular sequences in public databases are mostly annotated by the submitting authors without further validation. This procedure can generate erroneous taxonomic sequence labels. Mislabeled sequences are hard to identify, and they can induce downstream errors because new sequences are typically annotated using existing ones. Furthermore, taxonomic mislabelings in reference sequence databases can…	1	NA	1	1
anand-bhaskar/gap	abstract	Novel probabilistic models of spatial genetic ancestry with applications to stratification correction in genome-wide association studies	Bioinformatics	PubMed	28025204	2017	Mar 15	2016/12/28	Bhaskar-2017-Novel probabilistic models of spa.pdf	Motivation: Genetic variation in human populations is influenced by geographic ancestry due to spatial locality in historical mating and migration patterns. Spatial population structure in genetic datasets has been traditionally analyzed using either model-free algorithms, such as principal components analysis (PCA) and multidimensional scaling, or using explicit spatial probabilistic models of a…	1	NA	1	1
anas-imtiaz/sleep-edfx-toolbox	pdf	An open-source toolbox for standardized use of PhysioNet Sleep EDF Expanded Database	Conference proceedings : ... Annual International Conference of the IEEE Engineering in Medicine and Biology Society. IEEE Engineering in Medicine and Biology Society. Annual Conference	Medline		2015			Imtiaz-2015-An open-source toolbox for standar.pdf	PhysioNet Sleep EDF database has been the most popular source of data used for developing and testing many automatic sleep staging algorithms. However, the recordings from this database has been used in an inconsistent fashion. For example, arbitrary selection of start and end times from long term recordings, data-hypnogram mismatches, different performance metrics and hypnogram conversion from R…	0	NA	NA	0
AndersenLab/VCF-kit	abstract	VCF-kit: assorted utilities for the variant call format	Bioinformatics	PubMed	28093408	2017	May 15	2017/01/18	Cook-2017-VCF-kit_ assorted utilities for the.pdf	Summary: The variant call format (VCF) is a popular standard for storing genetic variation data. As a result, a large collection of tools has been developed that perform diverse analyses using VCF files. However, some tasks common to statistical and population geneticists have not been created yet. To streamline these types of analyses, we created novel tools that analyze or annotate VCF files an…	1	NA	1	1
Anderson-Lab/SNV-DA	pdf	Multivariate models from RNA-Seq SNVs yield candidate molecular targets for biomarker discovery: SNV-DA	BMC Genomics	Embase Medline		2016			Paul-2016-Multivariate models from RNA-Seq SNV.pdf	Background: It has recently been shown that significant and accurate single nucleotide variants (SNVs) can be reliably called from RNA-Seq data. These may provide another source of features for multivariate predictive modeling of disease phenotype for the prioritization of candidate biomarkers. The continuous nature of SNV allele fraction features allows the concurrent investigation of several ge…	1	1	NA	1
andreariba/PheLiM	abstract	Explicit Modeling of siRNA-Dependent On- and Off-Target Repression Improves the Interpretation of Screening Results	Cell Syst	PubMed	28215525	2017	Feb 22	2017/02/22	Riba-2017-Explicit Modeling of siRNA-Dependent.pdf	RNAi is broadly used to map gene regulatory networks, but the identification of genes that are responsible for the observed phenotypes is challenging, as small interfering RNAs (siRNAs) simultaneously downregulate the intended on targets and many partially complementary off targets. Additionally, the scarcity of publicly available control datasets hinders the development and comparative evaluatio…	1	NA	1	1
andreaskapou/BPRMeth	abstract	Higher order methylation features for clustering and prediction in epigenomic studies	Bioinformatics	PubMed	27587656	2016	Sep 01	2016/09/03	Kapourani-2016-Higher order methylation featur.pdf	MOTIVATION: DNA methylation is an intensely studied epigenetic mark, yet its functional role is incompletely understood. Attempts to quantitatively associate average DNA methylation to gene expression yield poor correlations outside of the well-understood methylation-switch at CpG islands. RESULTS: Here, we use probabilistic machine learning to extract higher order features associated with the me…	1	NA	1	1
andrewejaffe/StemCellSVA	abstract	Practical impacts of genomic data "cleaning" on biological discovery using surrogate variable analysis	BMC Bioinformatics	PubMed	26545828	2015	Nov 06	2015/11/08	Jaffe-2015-Practical impacts of genomic data _.pdf	BACKGROUND: Genomic data production is at its highest level and continues to increase, making available novel primary data and existing public data to researchers for exploration. Here we explore the consequences of "batch" correction for biological discovery in two publicly available expression datasets. We consider this to include the estimation of and adjustment for wide-spread systematic hete…	1	NA	1	1
andrewparkermorgan/argyle	abstract	argyle: An R Package for Analysis of Illumina Genotyping Arrays	G3 (Bethesda)	PubMed	26684930	2015	Dec 18	2015/12/20	Morgan-2015-argyle_ An R Package for Analysis.pdf	Genotyping microarrays are an important and widely-used tool in genetics. I present argyle, an R package for analysis of genotyping array data tailored to Illumina arrays. The goal of the argyle package is to provide simple, expressive tools for nonexpert users to perform quality checks and exploratory analyses of genotyping data. To these ends, the package consists of a suite of quality-control …	1	NA	1	1
andronovl/SharpViSu	abstract	SharpViSu: integrated analysis and segmentation of super-resolution microscopy data	Bioinformatics	PubMed	27153691	2016	Jul 15	2016/05/07	Andronov-2016-SharpViSu_ integrated analysis a.pdf	UNLABELLED: We introduce SharpViSu, an interactive open-source software with a graphical user interface, which allows performing processing steps for localization data in an integrated manner. This includes common features and new tools such as correction of chromatic aberrations, drift correction based on iterative cross-correlation calculations, selection of localization events, reconstruction …	1	NA	1	1
angell1117/STAR-genome-browser	abstract	STAR: an integrated solution to management and visualization of sequencing data	Bioinformatics	PubMed	24078702	2013	Dec 15	2013/10/01	Wang-2013-STAR_ an integrated solution to mana.pdf	MOTIVATION: Easily visualization of complex data features is a necessary step to conduct studies on next-generation sequencing (NGS) data. We developed STAR, an integrated web application that enables online management, visualization and track-based analysis of NGS data. RESULTS: STAR is a multilayer web service system. On the client side, STAR leverages JavaScript, HTML5 Canvas and asynchronous …	1	NA	1	1
angular-ui/10https	pdf	The Open Anatomy Browser: A Collaborative Web-Based Viewer for Interoperable Anatomy Atlases	Front Neuroinform	PubMed	28396633	2017		2017/04/12	Halle-2017-The Open Anatomy Browser_ A Collabo.pdf	The Open Anatomy Browser (OABrowser) is an open source, web-based, zero-installation anatomy atlas viewer based on current web browser technologies and evolving anatomy atlas interoperability standards. OABrowser displays three-dimensional anatomical models, image cross-sections of labeled structures and source radiological imaging, and a text-based hierarchy of structures. The viewer includes no…	0	NA	NA	0
antalbalint/Mineotaur	pdf	Mineotaur: A tool for high-content microscopy screen sharing and visual analytics	Genome Biology	Embase Medline		2015			Antal-2015-Mineotaur_ A tool for high-content.pdf	High-throughput/high-content microscopy-based screens are powerful tools for functional genomics, yielding intracellular information down to the level of single-cells for thousands of genotypic conditions. However, accessing their data requires specialized knowledge and most often that data is no longer analyzed after initial publication. We describe Mineotaur (http://www.mineotaur.org ), a open-…	1	1	NA	1
antigenomics/vdjviz	abstract	VDJviz: a versatile browser for immunogenomics data	BMC Genomics	PubMed	27297497	2016	Jun 13	2016/06/15	Bagaev-2016-VDJviz_ a versatile browser for im.pdf	BACKGROUND: The repertoire of T- and B-cell receptor sequences encodes the antigen specificity of adaptive immunity system, determines its present state and guides its ability to mount effective response against encountered antigens in future. High throughput sequencing of immune repertoires (Rep-Seq) is a promising technique that allows to profile millions of antigen receptors of an individual i…	1	NA	1	1
antrec/spectrassembler	abstract	A spectral algorithm for fast de novo layout of uncorrected long nanopore reads	Bioinformatics	PubMed	28605450	2017	Jun 10	2017/06/13	Recanati-2017-A spectral algorithm for fast de.pdf	Motivation: New long read sequencers promise to transform sequencing and genome assembly by producing reads tens of kilobases long. However, their high error rate significantly complicates assembly and requires expensive correction steps to layout the reads using standard assembly engines. Results: We present an original and efficient spectral algorithm to layout the uncorrected nanopore reads, a…	1	NA	1	1
anvaka/VivaGraphJS	pdf	Open source libraries and frameworks for biological data visualisation: A guide for developers	Proteomics	Embase Medline		2015			Wang-2015-Open source libraries and frameworks.pdf	Recent advances in high-throughput experimental techniques have led to an exponential increase in both the size and the complexity of the data sets commonly studied in biology. Data visualisation is increasingly used as the key to unlock this data, going from hypothesis generation to model evaluation and tool implementation. It is becoming more and more the heart of bioinformatics workflows, enab…	0	NA	NA	0
anwala/NicheSimulation	abstract	Selective mutation accumulation: a computational model of the paternal age effect	Bioinformatics	PubMed	27531106	2016	Dec 15	2016/08/18	Whelan-2016-Selective mutation accumulation_ a.pdf	MOTIVATION: As the mean age of parenthood grows, the effect of parental age on genetic disease and child health becomes ever more important. A number of autosomal dominant disorders show a dramatic paternal age effect due to selfish mutations: substitutions that grant spermatogonial stem cells (SSCs) a selective advantage in the testes of the father, but have a deleterious effect in offspring. In…	1	NA	1	1
apcdr/questionnaire	abstract	Open-source electronic data capture system offered increased accuracy and cost-effectiveness compared with paper methods in Africa	J Clin Epidemiol	PubMed	25135245	2014	Dec	2014/08/20	Dillon-2014-Open-source electronic data captur.pdf	OBJECTIVES: Existing electronic data capture options are often financially unfeasible in resource-poor settings or difficult to support technically in the field. To help facilitate large-scale multicenter studies in sub-Saharan Africa, the African Partnership for Chronic Disease Research (APCDR) has developed an open-source electronic questionnaire (EQ). STUDY DESIGN AND SETTING: To assess its re…	0	NA	NA	0
AplenCHOP/affyLumCNA	abstract	Concordance of copy number alterations using a common analytic pipeline for genome-wide analysis of Illumina and Affymetrix genotyping data: a report from the Children's Oncology Group	Cancer Genet	PubMed	26163103	2015	Jul-Aug	2015/07/15	Vujkovic-2015-Concordance of copy number alter.pdf	Copy number alterations (CNAs) are a hallmark of pediatric cancer genomes. An increasing number of research groups use multiple platforms and software packages to detect and analyze CNAs. However, different platforms have experimental and analysis-specific biases that may yield different results. We sought to estimate the concordance of CNAs in children with de novo acute myeloid leukemia between…	1	NA	1	1
appliedbioinformatics/runBNG	abstract	runBNG: A software package for BioNano genomic analysis on the command line	Bioinformatics	PubMed	28605539	2017	Jun 09	2017/06/13	Yuan-2017-runBNG_ A software package for BioNa.pdf	Summary: We developed runBNG, an open-source software package which wraps BioNano genomic analysis tools into a single script that can be run on the command line. runBNG can complete analyses, including quality control of single molecule maps, optical map de novo assembly, comparisons between different optical maps, super-scaffolding and structural variation detection. Compared to existing softwa…	1	NA	1	1
armintoepfer/haploclique	abstract	Viral quasispecies assembly via maximal clique enumeration	PLoS Comput Biol	PubMed	24675810	2014	Mar	2014/03/29	Topfer-2014-Viral quasispecies assembly via ma.pdf	Virus populations can display high genetic diversity within individual hosts. The intra-host collection of viral haplotypes, called viral quasispecies, is an important determinant of virulence, pathogenesis, and treatment outcome. We present HaploClique, a computational approach to reconstruct the structure of a viral quasispecies from next-generation sequencing data as obtained from bulk sequenc…	1	NA	1	1
armsd/aRMSD	abstract	aRMSD: A Comprehensive Tool for Structural Analysis	J Chem Inf Model	PubMed	28191844	2017	Mar 27	2017/02/14	Wagner-2017-aRMSD_ A Comprehensive Tool for St.pdf	A new free tool for structural comparison is presented that combines existing and new features into a single software package. aRMSD incorporates the functions of establishing a pairwise correlation between the atoms of two molecular structures and the calculation of the optimal rotation matrix that minimizes the root-mean-square deviation (RMSD) between the molecules. The complexity of the Hunga…	0	NA	NA	0
arnaudceol/igb-mi-bundle	abstract	The MI bundle: enabling network and structural biology in genome visualization tools	Bioinformatics	PubMed	26209801	2015	Nov 15	2015/07/26	Ceol-2015-The MI bundle_ enabling network and.pdf	UNLABELLED: Prioritization of candidate genes emanating from large-scale screens requires integrated analyses at the genomics, molecular, network and structural biology levels. We have extended the Integrated Genome Browser (IGB) to facilitate these tasks. The graphical user interface greatly simplifies building disease networks and zooming in at atomic resolution to identify variations in molecu…	1	NA	1	1
aromanel/EthSEQ	abstract	EthSEQ: ethnicity annotation from whole exome sequencing data	Bioinformatics	PubMed	28369222	2017	Mar 27	2017/04/04	Romanel-2017-EthSEQ_ ethnicity annotation from.pdf	Summary: Whole exome sequencing (WES) is widely utilized both in translational cancer genomics studies and in the setting of precision medicine. Stratification of individual's ethnicity is fundamental for the correct interpretation of personal genomic variation impact. We implemented EthSEQ to provide reliable and rapid ethnicity annotation from whole exome sequencing individual's data, validated…	1	NA	1	1
arose/ngl	pdf	NGL Viewer: A web application for molecular visualization	Nucleic Acids Research	Embase Medline		2015			Rose-2015-NGL Viewer_ A web application for mo.pdf	The NGL Viewer (http://proteinformatics.charite.de/ngl) is a web application for the visualization of macromolecular structures. By fully adopting capabilities of modern web browsers, such as WebGL, for molecular graphics, the viewer can interactively display large molecular complexes and is also unaffected by the retirement of third-party plug-ins like Flash and Java Applets. Generally, the web …	1	1	NA	1
arose/simpletraj	pdf	Open source molecular modeling	J Mol Graph Model	PubMed	27631126	2016	Sep	2016/09/16	Pirhadi-2016-Open source molecular modeling.pdf	The success of molecular modeling and computational chemistry efforts are, by definition, dependent on quality software applications. Open source software development provides many advantages to users of modeling applications, not the least of which is that the software is free and completely extendable. In this review we categorize, enumerate, and describe available open source software packages…	0	NA	NA	0
arq5x/bed-	pdf	Indel variant analysis of short-read sequencing data with Scalpel	Nature Protocols	Embase Medline		2016			Fang-2016-Indel variant analysis of short-read.pdf	As the second most common type of variation in the human genome, insertions and deletions (indels) have been linked to many diseases, but the discovery of indels of more than a few bases in size from short-read sequencing data remains challenging. Scalpel (http://scalpel.sourceforge.net) is an open-source software for reliable indel detection based on the microassembly technique. It has been succ…	1	0	NA	0
arq5x/bedtools2	pdf	Genome-wide transposon screening and quantitative insertion site sequencing for cancer gene discovery in mice	Nature Protocols	Embase Medline		2017			Friedrich-2017-Genome-wide transposon screenin.pdf	Transposon-mediated forward genetics screening in mice has emerged as a powerful tool for cancer gene discovery. It pinpoints cancer drivers that are difficult to find with other approaches, thus complementing the sequencing-based census of human cancer genes. We describe here a large series of mouse lines for insertional mutagenesis that are compatible with two transposon systems, PiggyBac and S…	1	0	NA	0
arq5x/bedtools2	pdf	Indel variant analysis of short-read sequencing data with Scalpel	Nature Protocols	Embase Medline		2016			Fang-2016-Indel variant analysis of short-read.pdf	As the second most common type of variation in the human genome, insertions and deletions (indels) have been linked to many diseases, but the discovery of indels of more than a few bases in size from short-read sequencing data remains challenging. Scalpel (http://scalpel.sourceforge.net) is an open-source software for reliable indel detection based on the microassembly technique. It has been succ…	1	0	NA	0
arq5x/bedtools2	pdf	Whole genome de novo assemblies of three divergent strains of rice, Oryza sativa, document novel gene space of aus and indica	Genome Biology	Medline		2014			Schatz-2014-Whole genome de novo assemblies of.pdf	BACKGROUND: The use of high throughput genome-sequencing technologies has uncovered a large extent of structural variation in eukaryotic genomes that makes important contributions to genomic diversity and phenotypic variation. When the genomes of different strains of a given organism are compared, whole genome resequencing data are typically aligned to an established reference sequence. However, …	1	0	NA	0
arq5x/bits	abstract	Binary Interval Search: a scalable algorithm for counting interval intersections	Bioinformatics	PubMed	23129298	2013	Jan 01	2012/11/07	Layer-2013-Binary Interval Search_ a scalable.pdf	MOTIVATION: The comparison of diverse genomic datasets is fundamental to understand genome biology. Researchers must explore many large datasets of genome intervals (e.g. genes, sequence alignments) to place their experimental results in a broader context and to make new discoveries. Relationships between genomic datasets are typically measured by identifying intervals that intersect, that is, th…	1	NA	1	1
arq5x/Hydra	abstract	Population-based structural variation discovery with Hydra-Multi	Bioinformatics	PubMed	25527832	2015	Apr 15	2014/12/21	Lindberg-2015-Population-based structural vari.pdf	UNLABELLED: Current strategies for SNP and INDEL discovery incorporate sequence alignments from multiple individuals to maximize sensitivity and specificity. It is widely accepted that this approach also improves structural variant (SV) detection. However, multisample SV analysis has been stymied by the fundamental difficulties of SV calling, e.g. library insert size variability, SV alignment sig…	1	NA	1	1
arq5x/lumpy-sv	abstract	LUMPY: a probabilistic framework for structural variant discovery	Genome Biol	PubMed	24970577	2014	Jun 26	2014/06/28	Layer-2014-LUMPY_ a probabilistic framework fo.pdf	Comprehensive discovery of structural variation (SV) from whole genome sequencing data requires multiple detection signals including read-pair, split-read, read-depth and prior knowledge. Owing to technical challenges, extant SV discovery algorithms either use one signal in isolation, or at best use two sequentially. We present LUMPY, a novel SV discovery framework that naturally integrates multi…	1	NA	1	1
arq5x/nanopore-scripts	pdf	A single chromosome assembly of Bacteroides fragilis strain BE1 from Illumina and MinION nanopore sequencing data	GigaScience	Embase Medline		2015			Risse-2015-A single chromosome assembly of Bac.pdf	Background: Second and third generation sequencing technologies have revolutionised bacterial genomics. Short-read Illumina reads result in cheap but fragmented assemblies, whereas longer reads are more expensive but result in more complete genomes. The Oxford Nanopore MinION device is a revolutionary mobile sequencer that can produce thousands of long, single molecule reads. Results: We sequence…	1	0	NA	0
arq5x/piledriver	pdf	RNA editing by T7 RNA polymerase bypasses InDel mutations causing unexpected phenotypic changes	Nucleic Acids Research	Embase Medline		2015			Wons-2015-RNA editing by T7 RNA polymerase byp.pdf	DNA-dependent T7 RNA polymerase (T7 RNAP) is the most powerful tool for both gene expression and in vitro transcription. By using a Next Generation Sequencing (NGS) approach we have analyzed the polymorphism of a T7 RNAP-generated mRNA pool of the mboIIM2 gene. We find that the enzyme displays a relatively high level of template-dependent transcriptional infidelity. The nucleotide misincorporatio…	1	0	NA	0
arq5x/poretools	abstract	Poretools: a toolkit for analyzing nanopore sequence data	Bioinformatics	PubMed	25143291	2014	Dec 01	2014/08/22	Loman-2014-Poretools_ a toolkit for analyzing.pdf	MOTIVATION: Nanopore sequencing may be the next disruptive technology in genomics, owing to its ability to detect single DNA molecules without prior amplification, lack of reliance on expensive optical components, and the ability to sequence long fragments. The MinION from Oxford Nanopore Technologies (ONT) is the first nanopore sequencer to be commercialized and is now available to early-access …	1	NA	1	1
arrayexpress/ae-interface	pdf	Modeling sample variables with an Experimental Factor Ontology	Bioinformatics (Oxford, England)	Medline		2010			Malone-2010-Modeling sample variables with an.pdf	MOTIVATION: Describing biological sample variables with ontologies is complex due to the cross-domain nature of experiments. Ontologies provide annotation solutions; however, for cross-domain investigations, multiple ontologies are needed to represent the data. These are subject to rapid change, are often not interoperable and present complexities that are a barrier to biological resource users. …	1	1	NA	1
articles/adding-collaborators-to-a-personal-repository	pdf	A Quick Introduction to Version Control with Git and GitHub	PLoS Comput Biol	PubMed	26785377	2016	Jan	2016/01/20	Blischak-2016-A Quick Introduction to Version.pdf		0	NA	NA	0
articles/cloning-a-repository	pdf	A Quick Introduction to Version Control with Git and GitHub	PLoS Comput Biol	PubMed	26785377	2016	Jan	2016/01/20	Blischak-2016-A Quick Introduction to Version.pdf		0	NA	NA	0
articles/create-a-repo	pdf	A Quick Introduction to Version Control with Git and GitHub	PLoS Comput Biol	PubMed	26785377	2016	Jan	2016/01/20	Blischak-2016-A Quick Introduction to Version.pdf		0	NA	NA	0
articles/fork-a-repo	pdf	A Quick Introduction to Version Control with Git and GitHub	PLoS Comput Biol	PubMed	26785377	2016	Jan	2016/01/20	Blischak-2016-A Quick Introduction to Version.pdf		0	NA	NA	0
articles/fork-a-repo	pdf	Ten Simple Rules for Taking Advantage of Git and GitHub	PLoS Computational Biology	Embase		2016			Perez-Riverol-2016-Ten Simple Rules for Taking.pdf		0	NA	NA	0
articles/fork-a-repo	pdf	Ten Simple Rules for Taking Advantage of Git and GitHub	PLoS Comput Biol	PubMed	27415786	2016	Jul	2016/07/16	Perez-Riverol-2016-Ten Simple Rules for Taking.pdf		0	NA	NA	0
articles/generating-ssh-keys	pdf	A Quick Introduction to Version Control with Git and GitHub	PLoS Comput Biol	PubMed	26785377	2016	Jan	2016/01/20	Blischak-2016-A Quick Introduction to Version.pdf		0	NA	NA	0
articles/good-resources-for-learning-git-and-github	pdf	Ten Simple Rules for Taking Advantage of Git and GitHub	PLoS Computational Biology	Embase		2016			Perez-Riverol-2016-Ten Simple Rules for Taking.pdf		0	NA	NA	0
articles/good-resources-for-learning-git-and-github	pdf	Ten Simple Rules for Taking Advantage of Git and GitHub	PLoS Comput Biol	PubMed	27415786	2016	Jul	2016/07/16	Perez-Riverol-2016-Ten Simple Rules for Taking.pdf		0	NA	NA	0
articles/helping-people-contribute-to-your-project	pdf	Ten Simple Rules for Taking Advantage of Git and GitHub	PLoS Computational Biology	Embase		2016			Perez-Riverol-2016-Ten Simple Rules for Taking.pdf		0	NA	NA	0
articles/helping-people-contribute-to-your-project	pdf	Ten Simple Rules for Taking Advantage of Git and GitHub	PLoS Comput Biol	PubMed	27415786	2016	Jul	2016/07/16	Perez-Riverol-2016-Ten Simple Rules for Taking.pdf		0	NA	NA	0
articles/searching-code	pdf	Ten Simple Rules for Taking Advantage of Git and GitHub	PLoS Computational Biology	Embase		2016			Perez-Riverol-2016-Ten Simple Rules for Taking.pdf		0	NA	NA	0
articles/searching-code	pdf	Ten Simple Rules for Taking Advantage of Git and GitHub	PLoS Comput Biol	PubMed	27415786	2016	Jul	2016/07/16	Perez-Riverol-2016-Ten Simple Rules for Taking.pdf		0	NA	NA	0
articles/using-pull-requests	pdf	A Quick Introduction to Version Control with Git and GitHub	PLoS Comput Biol	PubMed	26785377	2016	Jan	2016/01/20	Blischak-2016-A Quick Introduction to Version.pdf		0	NA	NA	0
articles/using-pull-requests	pdf	Scikit-image: Image processing in python	PeerJ	Embase		2014			Van Der Walt-2014-Scikit-image_ Image processi.pdf	Scikit-image is an image processing library that implements algorithms and utilities for use in research, education and industry applications. It is released under the liberal Modified BSD open source license, provides a well-documented API in the Python programming language, and is developed by an active, international team of collaborators. In this paper we highlight the advantages of open sour…	0	NA	NA	0
artipago/Non-parametric-algorithm-to-isolate-chunks-in-respons	abstract	Non-parametric Algorithm to Isolate Chunks in Response Sequences	Front Behav Neurosci	PubMed	27708565	2016		2016/10/07	Alamia-2016-Non-parametric Algorithm to Isolat.pdf	Chunking consists in grouping items of a sequence into small clusters, named chunks, with the assumed goal of lessening working memory load. Despite extensive research, the current methods used to detect chunks, and to identify different chunking strategies, remain discordant and difficult to implement. Here, we propose a simple and reliable method to identify chunks in a sequence and to determin…	0	NA	NA	0
ArtPoon/kamphir	pdf	Phylodynamic inference with kernel ABC and its application to HIV epidemiology	Molecular Biology and Evolution	Embase Medline		2015			Poon-2015-Phylodynamic inference with kernel A.pdf	The shapes of phylogenetic trees relating virus populations are determined by the adaptation of viruses within each host, and by the transmission of viruses among hosts. Phylodynamic inference attempts to reverse this flow of information, estimating parameters of these processes from the shape of a virus phylogeny reconstructed from a sample of genetic sequences from the epidemic. A key challenge…	1	1	NA	1
arx-deidentifier/pruning-benchmark	pdf	Efficient and effective pruning strategies for health data de-identification	BMC medical informatics and decision making	Medline		2016			Prasser-2016-Efficient and effective pruning s.pdf	BACKGROUND: Privacy must be protected when sensitive biomedical data is shared, e.g. for research purposes. Data de-identification is an important safeguard, where datasets are transformed to meet two conflicting objectives: minimizing re-identification risks while maximizing data quality. Typically, de-identification methods search a solution space of possible data transformations to find a good…	0	NA	NA	0
aryeelab/guideseq	pdf	Open-source guideseq software for analysis of GUIDE-seq data	Nature Biotechnology	Embase		2016			Tsai-2016-Open-source guideseq software for an.pdf		0	NA	NA	0
aryeelab/umi	pdf	Open-source guideseq software for analysis of GUIDE-seq data	Nature Biotechnology	Embase		2016			Tsai-2016-Open-source guideseq software for an.pdf		0	NA	NA	0
asad/ReactionDecoder	abstract	Reaction Decoder Tool (RDT): extracting features from chemical reactions	Bioinformatics	PubMed	27153692	2016	Jul 01	2016/05/07	Rahman-2016-Reaction Decoder Tool (RDT)_ extra.pdf	UNLABELLED: Extracting chemical features like Atom-Atom Mapping (AAM), Bond Changes (BCs) and Reaction Centres from biochemical reactions helps us understand the chemical composition of enzymatic reactions. Reaction Decoder is a robust command line tool, which performs this task with high accuracy. It supports standard chemical input/output exchange formats i.e. RXN/SMILES, computes AAM, highligh…	1	NA	1	1
aschlosberg/CompressGV	abstract	DEFLATE compression algorithm corrects for overestimation of phylogenetic diversity by Grantham approach to single-nucleotide polymorphism classification	Int J Mol Sci	PubMed	24828207	2014	May 13	2014/05/16	Schlosberg-2014-DEFLATE compression algorithm.pdf	Improvements in speed and cost of genome sequencing are resulting in increasing numbers of novel non-synonymous single nucleotide polymorphisms (nsSNPs) in genes known to be associated with disease. The large number of nsSNPs makes laboratory-based classification infeasible and familial co-segregation with disease is not always possible. In-silico methods for classification or triage are thus uti…	1	NA	1	1
asenior/Jpeg-Redaction-Library	pdf	Block selective redaction for minimizing loss during de-identification of burned in text in irreversibly compressed JPEG medical images	Journal of Medical Imaging	Embase		2015			Clunie-2015-Block selective redaction for mini.pdf	Deidentification of medical images requires attention to both header information as well as the pixel data itself, in which burned-in text may be present. If the pixel data to be deidentified is stored in a compressed form, traditionally it is decompressed, identifying text is redacted, and if necessary, pixel data are recompressed. Decompression without recompression may result in images of exce…	0	NA	NA	0
ash-dieback-crowdsource/data	pdf	Crowdsourcing genomic analyses of ash and ash dieback - power to the people	Gigascience	PubMed	23587306	2013	Feb 12	2013/04/17	Maclean-2013-Crowdsourcing genomic analyses of.pdf	Ash dieback is a devastating fungal disease of ash trees that has swept across Europe and recently reached the UK. This emergent pathogen has received little study in the past and its effect threatens to overwhelm the ash population. In response to this we have produced some initial genomics datasets and taken the unusual step of releasing them to the scientific community for analysis without fir…	0	NA	NA	0
AstraZeneca-NGS/disambiguate	abstract	Disambiguate: An open-source application for disambiguating two species in next generation sequencing data from grafted samples	F1000Res	PubMed	27990269	2016		2017/02/02	Ahdesmaki-2016-Disambiguate_ An open-source ap.pdf	Grafting of cell lines and primary tumours is a crucial step in the drug development process between cell line studies and clinical trials. Disambiguate is a program for computationally separating the sequencing reads of two species derived from grafted samples. Disambiguate operates on DNA or RNA-seq alignments to the two species and separates the components at very high sensitivity and specific…	1	NA	1	1
AstraZeneca-NGS/VarDict	abstract	Tumor genetic shift post standard of care therapy	Molecular Cancer Therapeutics	Embase		2015			B51.abstract?sid=b814d144-f835-4c3a-82c5-cdb5dc71693a	Our current understanding of the mutation spectrum of relapse/refractory patients is limited. Public sequencing efforts have focused, by design, on diagnostic (pre-treatment) biopsies, while re-biopsy of patients who are refractory to first line therapy or who relapse on treatment is not standard protocol. Many gold standard algorithms used to call mutations perform poorly in ultra-deep sequencin…	1	NA	0	0
AstraZeneca-NGS/VarDictJava	abstract	Optimizing the detection of subclonal somatic variants with VarDict	Cancer Research	Embase		2016				Detection of somatic variants in tumor tissues is far from a solved problem. Heterogenous tumor materials complicate variant assessment in low frequency subclonal populations, which can play an important role in the development of drug resistance. Loss of heterozygosity, copy number variation and other ploidy changes can further change the expected distribution of variant metrics. We demonstrate …	1	NA	1	1
atenyi/ChainRank	abstract	ChainRank, a chain prioritisation method for contextualisation of biological networks	BMC Bioinformatics	PubMed	26729273	2016	Jan 05	2016/01/06	Tenyi-2016-ChainRank, a chain prioritisation m.pdf	BACKGROUND: Advances in high throughput technologies and growth of biomedical knowledge have contributed to an exponential increase in associative data. These data can be represented in the form of complex networks of biological associations, which are suitable for systems analyses. However, these networks usually lack both, context specificity in time and space as well as the distinctive borders…	1	NA	1	1
atfrank/PCASA	abstract	A rapid solvent accessible surface area estimator for coarse grained molecular simulations	J Comput Chem	PubMed	28419507	2017	Jun 05	2017/04/19	Wei-2017-A rapid solvent accessible surface ar.pdf	The rapid and accurate calculation of solvent accessible surface area (SASA) is extremely useful in the energetic analysis of biomolecules. For example, SASA models can be used to estimate the transfer free energy associated with biophysical processes, and when combined with coarse-grained simulations, can be particularly useful for accounting for solvation effects within the framework of implici…	0	NA	NA	0
atks/vt	pdf	SeqMule: automated pipeline for analysis of human exome/genome sequencing data	Scientific reports	Medline		2015			Guo-2015-SeqMule_ automated pipeline for analy.pdf	Next-generation sequencing (NGS) technology has greatly helped us identify disease-contributory variants for Mendelian diseases. However, users are often faced with issues such as software compatibility, complicated configuration, and no access to high-performance computing facility. Discrepancies exist among aligners and variant callers. We developed a computational pipeline, SeqMule, to perform…	1	0	NA	0
atks/vt	abstract	Unified representation of genetic variants	Bioinformatics	PubMed	25701572	2015	Jul 01	2015/02/24	Tan-2015-Unified representation of genetic var.pdf	UNLABELLED: A genetic variant can be represented in the Variant Call Format (VCF) in multiple different ways. Inconsistent representation of variants between variant callers and analyses will magnify discrepancies between them and complicate variant filtering and duplicate removal. We present a software tool vt normalize that normalizes representation of genetic variants in the VCF. We formally d…	1	NA	1	1
Atticus29/HeFPipe_rpos	abstract	HeFPipe: a complete analytical pipeline for heterozygosity-fitness correlation studies	Mol Ecol Resour	PubMed	24034598	2014	Jan	2013/09/17	Fisher-2014-HeFPipe_ a complete analytical pip.pdf	As the body of heterozygosity-fitness correlation (HFC) research grows, more and increasingly complicated tests have become an integral part of a typical HFC analysis (Chapman et al. 2009). Currently, no software is available to undertake conversion between the file formats required to conduct all of these tests and to conduct the main regression analyses at the core of all HFCs. Heterozygosity-F…	1	NA	1	0
aubombarely/Organelle_PBA	abstract	Organelle_PBA, a pipeline for assembling chloroplast and mitochondrial genomes from PacBio DNA sequencing data	BMC Genomics	PubMed	28061749	2017	Jan 07	2017/01/08	Soorni-2017-Organelle_PBA, a pipeline for asse.pdf	BACKGROUND: The development of long-read sequencing technologies, such as single-molecule real-time (SMRT) sequencing by PacBio, has produced a revolution in the sequencing of small genomes. Sequencing organelle genomes using PacBio long-read data is a cost effective, straightforward approach. Nevertheless, the availability of simple-to-use software to perform the assembly from raw reads is limit…	1	NA	1	1
audy/stitch	pdf	Comparison of sequencing utility programs	Open Bioinformatics Journal	Embase		2013			Aronesty-2013-Comparison of sequencing utility.pdf	High throughput sequencing (HTS) has resulted in extreme growth rates of sequencing data. At our lab, we generate terabytes of data every day. It is usually seen as required for data output to be "cleaned" and processed in various ways prior to use for common tasks such as variant calling, expression quantification and assembly. Two common tasks associated with HTS are adapter trimming and paired…	1	0	NA	0
Autodesk/bionano-wetLabAccelerator	pdf	Wet Lab Accelerator: A Web-Based Application Democratizing Laboratory Automation for Synthetic Biology	ACS Synthetic Biology	Medline		2017			Bates-2017-Wet Lab Accelerator_ A Web-Based Ap.pdf	Wet Lab Accelerator (WLA) is a cloud-based tool that allows a scientist to conduct biology via robotic control without the need for any programming knowledge. A drag and drop interface provides a convenient and user-friendly method of generating biological protocols. Graphically developed protocols are turned into programmatic instruction lists required to conduct experiments at the cloud laborat…	0	NA	NA	0
avigailtaylor/gntat14	abstract	GeneNet Toolbox for MATLAB: a flexible platform for the analysis of gene connectivity in biological networks	Bioinformatics	PubMed	25319962	2015	Feb 01	2014/10/17	Taylor-2015-GeneNet Toolbox for MATLAB_ a flex.pdf	SUMMARY: We present GeneNet Toolbox for MATLAB (also available as a set of standalone applications for Linux). The toolbox, available as command-line or with a graphical user interface, enables biologists to assess connectivity among a set of genes of interest ('seed-genes') within a biological network of their choosing. Two methods are implemented for calculating the significance of connectivity…	1	NA	1	1
axot/GLP	abstract	Mining Discriminative Patterns from Graph Data with Multiple Labels and Its Application to Quantitative Structure-Activity Relationship (QSAR) Models	J Chem Inf Model	PubMed	26549421	2015	Dec 28	2015/11/10	Shao-2015-Mining Discriminative Patterns from.pdf	Graph data are becoming increasingly common in machine learning and data mining, and its application field pervades to bioinformatics and cheminformatics. Accordingly, as a method to extract patterns from graph data, graph mining recently has been studied and developed rapidly. Since the number of patterns in graph data is huge, a central issue is how to efficiently collect informative patterns s…	0	NA	NA	0
ayl/vaextractor	pdf	Validation of the total visual acuity extraction algorithm (TOVA) for automated extraction of visual acuity data from free text, unstructured clinical records	Translational Vision Science and Technology	Embase		2017			Baughman-2017-Validation of the total visual a.pdf	Purpose: With increasing volumes of electronic health record data, algorithm-driven extraction may aid manual extraction. Visual acuity often is extracted manually in vision research. The total visual acuity extraction algorithm (TOVA) is presented and validated for automated extraction of visual acuity from free text, unstructured clinical notes. Methods: Consecutive inpatient ophthalmology note…	0	NA	NA	0
AZCompTox/AZOrange	pdf	Open source molecular modeling	J Mol Graph Model	PubMed	27631126	2016	Sep	2016/09/16	Pirhadi-2016-Open source molecular modeling.pdf	The success of molecular modeling and computational chemistry efforts are, by definition, dependent on quality software applications. Open source software development provides many advantages to users of modeling applications, not the least of which is that the software is free and completely extendable. In this review we categorize, enumerate, and describe available open source software packages…	0	NA	NA	0
azofeifa/Tfit	abstract	A generative model for the behavior of RNA polymerase	Bioinformatics	PubMed	27663494	2017	Jan 15	2016/11/01	Azofeifa-2017-A generative model for the behav.pdf	MOTIVATION: Transcription by RNA polymerase is a highly dynamic process involving multiple distinct points of regulation. Nascent transcription assays are a relatively new set of high throughput techniques that measure the location of actively engaged RNA polymerase genome wide. Hence, nascent transcription is a rich source of information on the regulation of RNA polymerase activity. To fully dis…	1	NA	1	1
azub/matrix2viz	pdf	Interactive Exploration, Analysis, and Visualization of Complex Phenome–Genome Datasets with ASPIREdb	Human Mutation	Embase Medline		2016			Tan-2016-Interactive Exploration, Analysis, an.pdf	Identifying variants causal for complex genetic disorders is challenging. With the advent of whole-exome and whole-genome sequencing, computational tools are needed to explore and analyze the list of variants for further validation. Correlating genetic variants with subject phenotype is crucial for the interpretation of the disease-causing mutations. Often such work is done by teams of researcher…	1	0	NA	0
b-brankovics/grabb	abstract	GRAbB: Selective Assembly of Genomic Regions, a New Niche for Genomic Research	PLoS Comput Biol	PubMed	27308864	2016	Jun	2016/06/17	Brankovics-2016-GRAbB_ Selective Assembly of G.pdf	GRAbB (Genomic Region Assembly by Baiting) is a new program that is dedicated to assemble specific genomic regions from NGS data. This approach is especially useful when dealing with multi copy regions, such as mitochondrial genome and the rDNA repeat region, parts of the genome that are often neglected or poorly assembled, although they contain interesting information from phylogenetic or epidem…	1	NA	1	1
b-cell-immunology/sciReptor	pdf	sciReptor: analysis of single-cell level immunoglobulin repertoires	BMC bioinformatics	Medline		2016			Imkeller-2016-sciReptor_ analysis of single-ce.pdf	CONCLUSION: sciReptor is a flexible framework for standardized sequence analysis of antigen receptor repertoires on single-cell level. The relational database allows easy data sharing and downstream analyses as well as immediate comparisons between different data sets. BACKGROUND: The sequencing of immunoglobulin (Ig) transcripts from single B cells yields essential information about Ig heavy:lig…	1	1	NA	1
bacak/TrAP	abstract	Point estimates in phylogenetic reconstructions	Bioinformatics	PubMed	25161244	2014	Sep 01	2014/08/28	Benner-2014-Point estimates in phylogenetic re.pdf	MOTIVATION: The construction of statistics for summarizing posterior samples returned by a Bayesian phylogenetic study has so far been hindered by the poor geometric insights available into the space of phylogenetic trees, and ad hoc methods such as the derivation of a consensus tree makeup for the ill-definition of the usual concepts of posterior mean, while bootstrap methods mitigate the absenc…	1	NA	1	1
bacanusa/FIQT	abstract	A simple yet accurate correction for winner's curse can predict signals discovered in much larger genome scans	Bioinformatics	PubMed	27187203	2016	Sep 01	2016/05/18	Bigdeli-2016-A simple yet accurate correction.pdf	MOTIVATION: For genetic studies, statistically significant variants explain far less trait variance than 'sub-threshold' association signals. To dimension follow-up studies, researchers need to accurately estimate 'true' effect sizes at each SNP, e.g. the true mean of odds ratios (ORs)/regression coefficients (RRs) or Z-score noncentralities. Naive estimates of effect sizes incur winner's curse b…	0	NA	NA	0
BaderLab/EnrichmentMapApp	pdf	Enrichment Map - a Cytoscape app to visualize and explore OMICs pathway enrichment results	F1000Research	Embase		2014			Bader-2014-Enrichment Map - a Cytoscape app to.pdf	High-throughput OMICs experiments generate signals for millions of entities (i.e. genes, proteins, metabolites or any measurable biological entity) in the cell. In an effort to summarize and explore these signals, expression results are examined in the context of known pathways and processes, through enrichment analysis to generate a set of pathways and processes that is significantly enriched. D…	1	1	NA	1
baderzone/biopartsbuilder	abstract	BioPartsBuilder: a synthetic biology tool for combinatorial assembly of biological parts	Bioinformatics	PubMed	26568632	2016	Mar 15	2015/11/17	Yang-2016-BioPartsBuilder_ a synthetic biology.pdf	UNLABELLED: Combinatorial assembly of DNA elements is an efficient method for building large-scale synthetic pathways from standardized, reusable components. These methods are particularly useful because they enable assembly of multiple DNA fragments in one reaction, at the cost of requiring that each fragment satisfies design constraints. We developed BioPartsBuilder as a biologist-friendly web …	1	NA	1	1
baderzone/biopartsdb	abstract	BioPartsDB: a synthetic biology workflow web-application for education and research	Bioinformatics	PubMed	27412090	2016	Nov 15	2016/07/15	Stracquadanio-2016-BioPartsDB_ a synthetic bio.pdf	Synthetic biology has become a widely used technology, and expanding applications in research, education and industry require progress tracking for team-based DNA synthesis projects. Although some vendors are beginning to supply multi-kilobase sequence-verified constructs, synthesis workflows starting with short oligos remain important for cost savings and pedagogical benefit. We developed BioPar…	1	NA	1	1
bagrow/linkcom	pdf	Functional module identification in protein interaction networks by interaction patterns	Bioinformatics (Oxford, England)	Medline		2014			Wang-2014-Functional module identification in.pdf	MOTIVATION: Identifying functional modules in protein-protein interaction (PPI) networks may shed light on cellular functional organization and thereafter underlying cellular mechanisms. Many existing module identification algorithms aim to detect densely connected groups of proteins as potential modules. However, based on this simple topological criterion of 'higher than expected connectivity', …	1	0	NA	0
baliga-lab/cmonkey2	abstract	Bicluster Sampled Coherence Metric (BSCM) provides an accurate environmental context for phenotype predictions	BMC Syst Biol	PubMed	25881257	2015		2015/04/17	Danziger-2015-Bicluster Sampled Coherence Metr.pdf	BACKGROUND: Biclustering is a popular method for identifying under which experimental conditions biological signatures are co-expressed. However, the general biclustering problem is NP-hard, offering room to focus algorithms on specific biological tasks. We hypothesize that conditional co-regulation of genes is a key factor in determining cell phenotype and that accurately segregating conditions …	1	NA	1	0
baliga-lab/cmonkey2	abstract	cMonkey2: Automated, systematic, integrated detection of co-regulated gene modules for any organism	Nucleic Acids Res	PubMed	25873626	2015	Jul 27	2015/04/16	Reiss-2015-cMonkey2_ Automated, systematic, in.pdf	The cMonkey integrated biclustering algorithm identifies conditionally co-regulated modules of genes (biclusters). cMonkey integrates various orthogonal pieces of information which support evidence of gene co-regulation, and optimizes biclusters to be supported simultaneously by one or more of these prior constraints. The algorithm served as the cornerstone for constructing the first global, pred…	1	NA	1	1
baliga-lab/network_portal	pdf	Network portal: A database for storage, analysis and visualization of biological networks	Nucleic Acids Research	Embase Medline		2014			Turkarslan-2014-Network portal_ A database for.pdf	The ease of generating high-throughput data has enabled investigations into organismal complexity at the systems level through the inference of networks of interactions among the various cellular components (genes, RNAs, proteins and metabolites). The wider scientific community, however, currently has limited access to tools for network inference, visualization and analysis because these tasks of…	1	1	NA	1
ballesterus/UPhO	abstract	A New Orthology Assessment Method for Phylogenomic Data: Unrooted Phylogenetic Orthology	Mol Biol Evol	PubMed	27189539	2016	Aug	2016/05/18	Ballesteros-2016-A New Orthology Assessment Me.pdf	Current sequencing technologies are making available unprecedented amounts of genetic data for a large variety of species including nonmodel organisms. Although many phylogenomic surveys spend considerable time finding orthologs from the wealth of sequence data, these results do not transcend the original study and after being processed for specific phylogenetic purposes these orthologs do not be…	1	NA	1	1
baoe/AlignGraph	abstract	AlignGraph: algorithm for secondary de novo genome assembly guided by closely related references	Bioinformatics	PubMed	24932000	2014	Jun 15	2014/06/17	Bao-2014-AlignGraph_ algorithm for secondary d.pdf	MOTIVATION: De novo assemblies of genomes remain one of the most challenging applications in next-generation sequencing. Usually, their results are incomplete and fragmented into hundreds of contigs. Repeats in genomes and sequencing errors are the main reasons for these complications. With the rapidly growing number of sequenced genomes, it is now feasible to improve assemblies by guiding them w…	1	NA	1	1
barbagroup/pygbe	pdf	Probing protein orientation near charged nanosurfaces for simulation-assisted biosensor design	The Journal of chemical physics	Medline		2015			Cooper-2015-Probing protein orientation near c.pdf	Protein-surface interactions are ubiquitous in biological processes and bioengineering, yet are not fully understood. In biosensors, a key factor determining the sensitivity and thus the performance of the device is the orientation of the ligand molecules on the bioactive device surface. Adsorption studies thus seek to determine how orientation can be influenced by surface preparation, varying su…	0	NA	NA	0
barricklab/nsAA-kit	pdf	Rapid and Inexpensive Evaluation of Nonstandard Amino Acid Incorporation in Escherichia coli	ACS Synthetic Biology	Medline		2017			Monk-2017-Rapid and Inexpensive Evaluation of.pdf	By introducing engineered tRNA and aminoacyl-tRNA synthetase pairs into an organism, its genetic code can be expanded to incorporate nonstandard amino acids (nsAAs). The performance of these orthogonal translation systems (OTSs) varies greatly, however, with respect to the efficiency and accuracy of decoding a reassigned codon as the nsAA. To enable rapid and systematic comparisons of these criti…	1	1	NA	1
BartBroeckx/Mendelian	abstract	An heuristic filtering tool to identify phenotype-associated genetic variants applied to human intellectual disability and canine coat colors	BMC Bioinformatics	PubMed	26597515	2015	Nov 19	2015/11/26	Broeckx-2015-An heuristic filtering tool to id.pdf	BACKGROUND: Identification of one or several disease causing variant(s) from the large collection of variants present in an individual is often achieved by the sequential use of heuristic filters. The recent development of whole exome sequencing enrichment designs for several non-model species created the need for a species-independent, fast and versatile analysis tool, capable of tackling a wide…	1	NA	1	1
bartongroup/AlmostSignificant	abstract	AlmostSignificant: simplifying quality control of high-throughput sequencing data	Bioinformatics	PubMed	27559158	2016	Dec 15	2016/08/26	Ward-2016-AlmostSignificant_ simplifying quali.pdf	MOTIVATION: The current generation of DNA sequencing technologies produce a large amount of data quickly. All of these data need to pass some form of quality control (QC) processing and checking before they can be used for any analysis. The large number of samples that are run through Illumina sequencing machines makes the process of QC an onerous and time-consuming task that requires multiple pi…	1	NA	1	1
BatzoglouLabSU/SIMLR	pdf	Visualization and analysis of single-cell RNA-seq data by kernel-based similarity learning	Nature Methods	Embase		2017			Wang-2017-Visualization and analysis of single.pdf	We present single-cell interpretation via multikernel learning (SIMLR), an analytic framework and software which learns a similarity measure from single-cell RNA-seq data in order to perform dimension reduction, clustering and visualization. On seven published data sets, we benchmark SIMLR against state-of-the-art methods. We show that SIMLR is scalable and greatly enhances clustering performance…	1	1	NA	1
baudisgroup/CNARA	abstract	CNARA: reliability assessment for genomic copy number profiles	BMC Genomics	PubMed	27733115	2016	Oct 12	2016/10/14	Ai-2016-CNARA_ reliability assessment for geno.pdf	BACKGROUND: DNA copy number profiles from microarray and sequencing experiments sometimes contain wave artefacts which may be introduced during sample preparation and cannot be removed completely by existing preprocessing methods. Besides, large derivative log ratio spread (DLRS) of the probes correlating with poor DNA quality is sometimes observed in genome screening experiments and may lead to …	1	NA	1	1
BauerLab/ngsane	abstract	NGSANE: a lightweight production informatics framework for high-throughput data analysis	Bioinformatics	PubMed	24470576	2014	May 15	2014/01/29	Buske-2014-NGSANE_ a lightweight production in.pdf	SUMMARY: The initial steps in the analysis of next-generation sequencing data can be automated by way of software 'pipelines'. However, individual components depreciate rapidly because of the evolving technology and analysis methods, often rendering entire versions of production informatics pipelines obsolete. Constructing pipelines from Linux bash commands enables the use of hot swappable modula…	1	NA	1	1
bbarker/FALCON	abstract	A robust and efficient method for estimating enzyme complex abundance and metabolic flux from expression data	Comput Biol Chem	PubMed	26381164	2015	Dec	2015/09/19	Barker-2015-A robust and efficient method for.pdf	A major theme in constraint-based modeling is unifying experimental data, such as biochemical information about the reactions that can occur in a system or the composition and localization of enzyme complexes, with high-throughput data including expression data, metabolomics, or DNA sequencing. The desired result is to increase predictive capability and improve our understanding of metabolism. Th…	1	NA	1	1
bbcf/bbcflib	pdf	HTSstation: A web application and open-access libraries for high-throughput sequencing data analysis	PLoS ONE	Embase Medline		2014			David-2014-HTSstation_ A web application and o.pdf	The HTSstation analysis portal is a suite of simple web forms coupled to modular analysis pipelines for various applications of High-Throughput Sequencing including ChIP-seq, RNA-seq, 4C-seq and re-sequencing. HTSstation offers biologists the possibility to rapidly investigate their HTS data using an intuitive web application with heuristically pre-defined parameters. A number of open-source soft…	1	1	NA	1
bbcf/bbcfutils	pdf	HTSstation: A web application and open-access libraries for high-throughput sequencing data analysis	PLoS ONE	Embase Medline		2014			David-2014-HTSstation_ A web application and o.pdf	The HTSstation analysis portal is a suite of simple web forms coupled to modular analysis pipelines for various applications of High-Throughput Sequencing including ChIP-seq, RNA-seq, 4C-seq and re-sequencing. HTSstation offers biologists the possibility to rapidly investigate their HTS data using an intuitive web application with heuristically pre-defined parameters. A number of open-source soft…	1	1	NA	1
bbci/wyrm	abstract	Wyrm: A Brain-Computer Interface Toolbox in Python	Neuroinformatics	PubMed	26001643	2015	Oct	2015/05/24	Venthur-2015-Wyrm_ A Brain-Computer Interface.pdf	In the last years Python has gained more and more traction in the scientific community. Projects like NumPy, SciPy, and Matplotlib have created a strong foundation for scientific computing in Python and machine learning packages like scikit-learn or packages for data analysis like Pandas are building on top of it. In this paper we present Wyrm ( https://github.com/bbci/wyrm ), an open source BCI …	0	NA	NA	0
bcgsc/abyss	abstract	Sealer: a scalable gap-closing application for finishing draft genomes	BMC Bioinformatics	PubMed	26209068	2015	Jul 25	2015/07/26	Paulino-2015-Sealer_ a scalable gap-closing ap.pdf	BACKGROUND: While next-generation sequencing technologies have made sequencing genomes faster and more affordable, deciphering the complete genome sequence of an organism remains a significant bioinformatics challenge, especially for large genomes. Low sequence coverage, repetitive elements and short read length make de novo genome assembly difficult, often resulting in sequence and/or fragment "…	1	NA	1	1
bcgsc/kollector	abstract	Kollector: transcript-informed, targeted de novo assembly of gene loci	Bioinformatics	PubMed	28186221	2017	Feb 10	2017/02/12	Kucuk-2017-Kollector_ transcript-informed, tar.pdf	Motivation: Despite considerable advancements in sequencing and computing technologies, de novo assembly of whole eukaryotic genomes is still a time-consuming task that requires a significant amount of computational resources and expertise. A targeted assembly approach to perform local assembly of sequences of interest remains a valuable option for some applications. This is especially true for g…	1	NA	1	1
bcgsc/ntCard	abstract	ntCard: a streaming algorithm for cardinality estimation in genomics data	Bioinformatics	PubMed	28453674	2017	May 01	2017/04/30	Mohamadi-2017-ntCard_ a streaming algorithm fo.pdf	Motivation: Many bioinformatics algorithms are designed for the analysis of sequences of some uniform length, conventionally referred to as k -mers. These include de Bruijn graph assembly methods and sequence alignment tools. An efficient algorithm to enumerate the number of unique k -mers, or even better, to build a histogram of k -mer frequencies would be desirable for these tools and their dow…	1	NA	1	1
bcil/VOE	abstract	Visual Omics Explorer (VOE): a cross-platform portal for interactive data visualization	Bioinformatics	PubMed	27153572	2016	Jul 01	2016/05/07	Kim-2016-Visual Omics Explorer (VOE)_ a cross-.pdf	MOTIVATION: Given the abundance of genome sequencing and omics data, an opprtunity and challenge in bioinformatics relates to data mining and visualization. The majority of current bioinformatics visualizations are implemented either as multi-tier web server applications that require significant maintenance effort, or as client software that presumes technical expertise for installation. Here we …	1	NA	1	1
BCM-DLDCC/Acquire	pdf	Acquire: an open-source comprehensive cancer biobanking system	Bioinformatics (Oxford, England)	Medline		2015			Dowst-2015-Acquire_ an open-source comprehensi.pdf	RESULTS: To support the complex data management needs and workflows of several such biobanks, we developed Acquire. It is a robust, secure, web-based, database-backed open-source system that supports all major needs of a modern cancer biobank. Its modules allow for i) up-to-the-minute 'scoreboard' and graphical reporting of collections; ii) end user roles and permissions; iii) specimen inventory …	0	NA	NA	0
BD2KGenomics/toil-scripts	pdf	Toil enables reproducible, open source, big biomedical data analyses	Nature Biotechnology	Embase		2017			Vivian-2017-Toil enables reproducible, open so.pdf		0	NA	NA	0
BeaconProjectAtVirginiaTech/beacon_network_inference	abstract	A Machine Learning Approach to Predict Gene Regulatory Networks in Seed Development in Arabidopsis	Front Plant Sci	PubMed	28066488	2016		2017/01/10	Ni-2016-A Machine Learning Approach to Predict.pdf	Gene regulatory networks (GRNs) provide a representation of relationships between regulators and their target genes. Several methods for GRN inference, both unsupervised and supervised, have been developed to date. Because regulatory relationships consistently reprogram in diverse tissues or under different conditions, GRNs inferred without specific biological contexts are of limited applicabilit…	1	NA	1	1
bebeklab/dysprog	abstract	FREQUENT SUBGRAPH MINING OF PERSONALIZED SIGNALING PATHWAY NETWORKS GROUPS PATIENTS WITH FREQUENTLY DYSREGULATED DISEASE PATHWAYS AND PREDICTS PROGNOSIS	Pac Symp Biocomput	PubMed	27896993	2016		2016/11/30	Durmaz-2016-FREQUENT SUBGRAPH MINING OF PERSON.pdf	MOTIVATION: Large scale genomics studies have generated comprehensive molecular characterization of numerous cancer types. Subtypes for many tumor types have been established; however, these classifications are based on molecular characteristics of a small gene sets with limited power to detect dysregulation at the patient level. We hypothesize that frequent graph mining of pathways to gather pat…	1	NA	1	1
becklab/SexLinked	abstract	Systematic Analysis of Sex-Linked Molecular Alterations and Therapies in Cancer	Sci Rep	PubMed	26755347	2016	Jan 12	2016/01/13	Ma-2016-Systematic Analysis of Sex-Linked Mole.pdf	Though patient sex influences response to cancer treatments, little is known of the molecular causes, and cancer therapies are generally given irrespective of patient sex. We assessed transcriptomic differences in tumors from men and women spanning 17 cancer types, and we assessed differential expression between tumor and normal samples stratified by sex across 7 cancers. We used the LincsCloud p…	1	NA	1	1
BEETL/BEETL	abstract	BEETL-fastq: a searchable compressed archive for DNA reads	Bioinformatics	PubMed	24950811	2014	Oct	2014/06/22	Janin-2014-BEETL-fastq_ a searchable compresse.pdf	MOTIVATION: FASTQ is a standard file format for DNA sequencing data, which stores both nucleotides and quality scores. A typical sequencing study can easily generate hundreds of gigabytes of FASTQ files, while public archives such as ENA and NCBI and large international collaborations such as the Cancer Genome Atlas can accumulate many terabytes of data in this format. Compression tools such as g…	1	NA	0	0
BEETL/BEETL	abstract	Large-scale compression of genomic sequence databases with the Burrows-Wheeler transform	Bioinformatics	PubMed	22556365	2012	Jun 01	2012/05/05	Cox-2012-Large-scale compression of genomic se.pdf	MOTIVATION: The Burrows-Wheeler transform (BWT) is the foundation of many algorithms for compression and indexing of text data, but the cost of computing the BWT of very large string collections has prevented these techniques from being widely applied to the large sets of sequences often encountered as the outcome of DNA sequencing experiments. In previous work, we presented a novel algorithm tha…	1	NA	0	0
beiko-lab/gengis	abstract	GenGIS 2: geospatial analysis of traditional and genetic biodiversity, with new gradient algorithms and an extensible plugin framework	PLoS ONE	PubMed	23922841	2013		2013/08/08	Parks-2013-GenGIS 2_ geospatial analysis of tr.pdf	GenGIS is free and open source software designed to integrate biodiversity data with a digital map and information about geography and habitat. While originally developed with microbial community analyses and phylogeography in mind, GenGIS has been applied to a wide range of datasets. A key feature of GenGIS is the ability to test geographic axes that can correspond to routes of migration or grad…	0	NA	NA	0
BenaroyaResearch/gxbrowser	pdf	A curated transcriptomic dataset collection relevant to embryonic development associated with in vitro fertilization in healthy individuals and patients with polycystic ovary syndrome	F1000Research	Embase		2017			Mackeh-2017-A curated transcriptomic dataset c.pdf	The collection of large-scale datasets available in public repositories is rapidly growing and providing opportunities to identify and fill gaps in different fields of biomedical research. However, users of these datasets should be able to selectively browse datasets related to their field of interest. Here we made available a collection of transcriptome datasets related to human follicular cells…	0	NA	NA	0
BenaroyaResearch/gxbrowser	abstract	An interactive web application for the dissemination of human systems immunology data	J Transl Med	PubMed	26088622	2015	Jun 19	2015/06/20	Speake-2015-An interactive web application for.pdf	BACKGROUND: Systems immunology approaches have proven invaluable in translational research settings. The current rate at which large-scale datasets are generated presents unique challenges and opportunities. Mining aggregates of these datasets could accelerate the pace of discovery, but new solutions are needed to integrate the heterogeneous data types with the contextual information that is nece…	1	NA	1	1
bendermh/RombergLab	pdf	Open source posturography	Acta Oto-Laryngologica	Embase Medline		2016			Rey-Martinez-2016-Open source posturography.pdf	Conclusion: The proposed validation goal of 0.9 in intra-class correlation coefficient was reached with the results of this study. With the obtained results we consider that the developed software (RombergLab) is a validated balance assessment software. The reliability of this software is dependent of the used force platform technical specifications. Objective: Develop and validate a posturograph…	0	NA	NA	0
bene51/EduSPIM	pdf	Software framework for controlling unsupervised scientific instruments	PLoS ONE	Embase		2016			Schmid-2016-Software framework for controlling.pdf	Science outreach and communication are gaining more and more importance for conveying the meaning of today's research to the general public. Public exhibitions of scientific instruments can provide hands-on experience with technical advances and their applications in the life sciences. The software of such devices, however, is oftentimes not appropriate for this purpose. In this study, we describ…	0	NA	NA	0
bene51/eduSPIM	pdf	Software framework for controlling unsupervised scientific instruments	PLoS ONE	Embase		2016			Schmid-2016-Software framework for controlling.pdf	Science outreach and communication are gaining more and more importance for conveying the meaning of today's research to the general public. Public exhibitions of scientific instruments can provide hands-on experience with technical advances and their applications in the life sciences. The software of such devices, however, is oftentimes not appropriate for this purpose. In this study, we describ…	0	NA	NA	0
benjjneb/dada2	abstract	DADA2: High-resolution sample inference from Illumina amplicon data	Nat Methods	PubMed	27214047	2016	Jul	2016/05/24	Callahan-2016-DADA2_ High-resolution sample in.pdf	We present the open-source software package DADA2 for modeling and correcting Illumina-sequenced amplicon errors (https://github.com/benjjneb/dada2). DADA2 infers sample sequences exactly and resolves differences of as little as 1 nucleotide. In several mock communities, DADA2 identified more real variants and output fewer spurious sequences than other methods. We applied DADA2 to vaginal samples…	1	NA	1	1
BenLangmead/bsmooth-align	pdf	CRCDA--Comprehensive resources for cancer NGS data analysis	Database : the journal of biological databases and curation	Medline		2015			Thangam-2015-CRCDA--Comprehensive resources fo.pdf	Next generation sequencing (NGS) innovations put a compelling landmark in life science and changed the direction of research in clinical oncology with its productivity to diagnose and treat cancer. The aim of our portal comprehensive resources for cancer NGS data analysis (CRCDA) is to provide a collection of different NGS tools and pipelines under diverse classes with cancer pathways and databas…	1	0	NA	0
benliemory/adaptiveHM	abstract	Improving Hierarchical Models Using Historical Data with Applications in High-Throughput Genomics Data Analysis	Statistics in Biosciences	Embase		2016				Modern high-throughput biotechnologies such as microarray and next-generation sequencing produce a massive amount of information for each sample assayed. However, in a typical high-throughput experiment, only limited amount of data are observed for each individual feature, thus the classical “large p, small n” problem. Bayesian hierarchical model, capable of borrowing strength across features wit…	0	NA	NA	0
benliemory/IPBT	abstract	Bayesian inference with historical data-based informative priors improves detection of differentially expressed genes	Bioinformatics	PubMed	26519502	2016	Mar 01	2015/11/01	Li-2016-Bayesian inference with historical dat.pdf	MOTIVATION: Modern high-throughput biotechnologies such as microarray are capable of producing a massive amount of information for each sample. However, in a typical high-throughput experiment, only limited number of samples were assayed, thus the classical 'large p, small n' problem. On the other hand, rapid propagation of these high-throughput technologies has resulted in a substantial collecti…	1	NA	1	1
bergsmat/de	pdf	Clip: The command-line interface to phoenix NLME	Journal of Pharmacokinetics and Pharmacodynamics	Embase		2015			Perri-2015-Clip_ The command-line interface to.pdf	Objective: Phoenix NLME [1] is a module of the Phoenix platform that performs population PK/PD modeling and simulation. The main objective of this work is to develop a command-line alternative to the graphical interface of Phoenix NLME that fully harnesses the power of Phoenix NLME from the command line. Methods: A Python [2] based command-line environment was developed that provides an easy-to-u…	0	NA	NA	0
bergsmat/de	pdf	Combination of R ''shiny'' and application programming interface (API) to create a browser based visualization tool for FDA public database	Journal of Pharmacokinetics and Pharmacodynamics	Embase		2015			Lin-2015-Combination of R ''shiny'' and applic.pdf	Objectives: In June 2014, FDA launched Open FDA, featuring an Application Programming Interface (API) which allows high-value, publically-available data to be accessed easily by software developers. Currently, the FDA Adverse Event Reporting system (FAERS), Recall Enterprise System (RES), and Standard Product Labels (SPL) are available for drug-related searches. The ''Shiny'' package by R Studio …	0	NA	NA	0
bergsmat/de	pdf	Evaluating the performance of different expectation maximization algorithms in handling complex pharmacometric models	Journal of Pharmacokinetics and Pharmacodynamics	Embase		2015			Liu-2015-Evaluating the performance of differe.pdf	Objectives: To evaluate and compare the performance of currentgeneration expectation maximization (EM) algorithms in modeling complex population pharmacokinetic (popPK) problems. Methods: Data set (observation number 1000-2000, subject number 100-200) was simulated based on published/unpublished PK data of a novel anti-cancer drug DB-67. Three different popPK models were selected for algorithm ev…	0	NA	NA	0
bergsmat/de	pdf	Extending R studio's functionality to accelerate modeler workflows via shiny applications	Journal of Pharmacokinetics and Pharmacodynamics	Embase		2015			Pastoor-2015-Extending R studio's functionalit.pdf	Objectives: The Rstudio IDE [1] has become a staple in most R user's workflows. It provides information regarding your active evironment, includes key functionality such as syntax highlighting, code completion, and plot rendering, and is available on all platforms, including server environments. There are, however, a number of limitations, such as only being available in one window at a time, loc…	0	NA	NA	0
bergsmat/de	pdf	Ggplot-shiny: A shiny app that facilitates data manipulation and exploration	Journal of Pharmacokinetics and Pharmacodynamics	Embase		2015			Mouksassi-2015-Ggplot-shiny_ A shiny app that.pdf	Objectives: The objectives of developing this Shiny application were twofold: (1) to develop an application that enables non-R users to manipulate their data and to produce rich graphics using modern R packages ggplot2 and dplyr. and (2) to provide a reference extensible application that demonstrates many of the elements required for future applications in our field. Methods: The shiny applicatio…	0	NA	NA	0
bergsmat/de	pdf	Implementing FDA specifications in R for submission of analysis datasets	Journal of Pharmacokinetics and Pharmacodynamics	Embase		2015			Bergsma-2015-Implementing FDA specifications i.pdf	Objectives: Pharmacometric analysis datasets are subject to considerable formatting requirements for submission to the FDA [1, 2]. Our objective was to create a utility in the R programming language [3] to generate an integrated deliverable conforming to FDA guidance. Methods: We developed a function define [4] that processes a list of file paths. Files are copied to a user-identified output dire…	0	NA	NA	0
bergsmat/de	pdf	Leveraging biomarkers, clinical endpoints, and exposure-response modeling and simulation to optimize phase 3 dose selection	Journal of Pharmacokinetics and Pharmacodynamics	Embase		2015			Gopalakrishnan-2015-Leveraging biomarkers, cli.pdf	Objective: A key goal of early clinical development programs is to optimize Phase 3 dose selection in order to maximize the benefit-risk of the drug. The main objective of this research is to leverage the relationship between biomarkers, clinical endpoints and exposure response modeling for making go/no-go decisions in early clinical development and improve the selection of target doses. Methods:…	0	NA	NA	0
bergsmat/de	pdf	PBPK modeling to guide experimental design in drug development	Journal of Pharmacokinetics and Pharmacodynamics	Embase		2015			Dickschen-2015-PBPK modeling to guide experime.pdf	Objectives: One targetable hallmark of cancer is resisting cell death [1]. Here, targeting the death receptor (DR) with tumor necrosis factor (TNF)-related apoptosis inducing ligands (TRAIL) represents a promising approach [2, 3]. Physiologically-based pharmacokinetic and pharmacodynamic (PBPK/PD) modelling provides a powerful tool to guide further experiments and assess risks for clinical develo…	0	NA	NA	0
bergsmat/de	pdf	Phxnlme: An R package that faciliates pharmacometrics workflow of phoenix NLME analyses	Journal of Pharmacokinetics and Pharmacodynamics	Embase		2015			Lim-2015-Phxnlme_ An R package that faciliates.pdf	Objectives: Visualization, modeling, simulation, and reporting are integral parts of the pharmacometrics workflow. Currently, tools such as Xpose [1], metrumrg [2] and saemix [3] provide population model building support by faciliating this process, for NONMEM and Monolix respectively, via an R interface. The goal of this project was to build a comprehensive and flexible platform for the implemen…	0	NA	NA	0
bergsmat/de	pdf	PMXSTAN: An R library to facilitate PKPD modeling with Stan	Journal of Pharmacokinetics and Pharmacodynamics	Embase		2015			Xiong-2015-PMXSTAN_ An R library to facilitate.pdf	Objectives: Using Bayesian approach to make statistical inferences is gaining popularity in recent years. Stan, a probabilistic programming language that implements efficient Hamiltonian Monte Carlo method, attracts more and more users, pharmacometricians in particular. Our objective is to provide a tool (PMXstan, an R library) to facilitate practical Bayesian PKPD modeling and simulation using S…	0	NA	NA	0
bergsmat/de	pdf	Quantitative Model Diagrams (QMD): A new perspective in model evaluation	Journal of Pharmacokinetics and Pharmacodynamics	Embase		2015			Guiastrennec-2015-Quantitative Model Diagrams.pdf	Objectives: To facilitate model communication and evaluation through intuitive visual representation of their structure, parameter values and uncertainty. Methods: An open source R package (R 3.2.0) was developed for the translation of model structure from NONMEM output and scaling of parameters into diagrams, using the packages DiagrammeR [1] and GraphViz [2] for plotting. QMD were generated by …	0	NA	NA	0
bergsmat/de	pdf	SASR (survival analysis using “shiny” R): A browser based survival analysis visualization tool using R “shiny”	Journal of Pharmacokinetics and Pharmacodynamics	Embase		2015			Liu-2015-SASR (survival analysis using “shiny”.pdf	Objectives: A browser based app named “SASR” (Survival Analysis using “Shiny” R) was developed using R packages “shiny” and “survival” to allow interactive web based modeling of survival analysis. Methods: “Shiny”, a free R package for developing interactive web apps, has been used for data visualization, summarization and communication. To date, few “Shiny” apps have been created to visualize su…	0	NA	NA	0
bergsmat/de	pdf	Simple, automatic noncompartmental analysis: The PKNCA R package	Journal of Pharmacokinetics and Pharmacodynamics	Embase		2015			Denney-2015-Simple, automatic noncompartmental.pdf	Objective: Noncompartmental analysis (NCA) of pharmacokinetic (PK) data has typically been the realm of specialized software that does not integrate easily with data workflows. The goal of this project was to build an NCA analysis engine in R that can perform required calculations, plotting, and summarization. Methods: Standard methods for NCA were implemented with the algorithms in Gabrielsson a…	0	NA	NA	0
bernatgel/karyoploter_tutorial	abstract	karyoploteR: an R/Bioconductor package to plot customizable genomes displaying arbitrary data	Bioinformatics	PubMed	28575171	2017	May 29	2017/06/03	Gel-2017-karyoploteR_ an R_Bioconductor packag.pdf	Motivation: Data visualization is a crucial tool for data exploration, analysis and interpretation. For the visualization of genomic data there lacks a tool to create customizable non-circular plots of whole genomes from any species. Results: We have developed karyoploteR, an R/Bioconductor package to create linear chromosomal representations of any genome with genomic annotations and experimenta…	1	NA	1	1
bewt85/PySnpSites	pdf	SNP-sites: Rapid efficient extraction of SNPs from multi-FASTA alignments	Microbial Genomics	Embase		2016			Page-2016-SNP-sites_ Rapid efficient extractio.pdf	Rapidly decreasing genome sequencing costs have led to a proportionate increase in the number of samples used in prokaryotic population studies. Extracting single nucleotide polymorphisms (SNPs) from a large whole genome alignment is now a routine task, but existing tools have failed to scale efficiently with the increased size of studies. These tools are slow, memory inefficient and are installe…	1	1	NA	1
bfosso/MetaShot	abstract	MetaShot: an accurate workflow for taxon classification of host-associated microbiome from shotgun metagenomic data	Bioinformatics	PubMed	28130230	2017	Jun 01	2017/01/29	Fosso-2017-MetaShot_ an accurate workflow for.pdf	Summary: Shotgun metagenomics by high-throughput sequencing may allow deep and accurate characterization of host-associated total microbiomes, including bacteria, viruses, protists and fungi. However, the analysis of such sequencing data is still extremely challenging in terms of both overall accuracy and computational efficiency, and current methodologies show substantial variability in misclass…	1	NA	1	1
BgeeDB/confidence-information-ontology	abstract	The Confidence Information Ontology: a step towards a standard for asserting confidence in annotations	Database (Oxford)	PubMed	25957950	2015		2015/05/11	Bastian-2015-The Confidence Information Ontolo.pdf	Biocuration has become a cornerstone for analyses in biology, and to meet needs, the amount of annotations has considerably grown in recent years. However, the reliability of these annotations varies; it has thus become necessary to be able to assess the confidence in annotations. Although several resources already provide confidence information about the annotations that they produce, a standard…	1	NA	1	1
BGIRED/RED-ML	abstract	RED-ML: a novel, effective RNA editing detection method based on machine learning	Gigascience	PubMed	28328004	2017	May 01	2017/03/23	Xiong-2017-RED-ML_ a novel, effective RNA edit.pdf	With the advancement of second generation sequencing techniques, our ability to detect and quantify RNA editing on a global scale has been vastly improved. As a result, RNA editing is now being studied under a growing number of biological conditions so that its biochemical mechanisms and functional roles can be further understood. However, a major barrier that prevents RNA editing from being a ro…	1	NA	1	1
bglnelissen/slideToolkit	pdf	SlideToolkit: an assistive toolset for the histological quantification of whole slide images	PLoS ONE	PubMed	25372389	2014		2014/11/06	Nelissen-2014-SlideToolkit_ an assistive tools.pdf	The demand for accurate and reproducible phenotyping of a disease trait increases with the rising number of biobanks and genome wide association studies. Detailed analysis of histology is a powerful way of phenotyping human tissues. Nonetheless, purely visual assessment of histological slides is time-consuming and liable to sampling variation and optical illusions and thereby observer variation, …	1	1	NA	1
bgruening/galaxy-rna-workbench	abstract	The RNA workbench: best practices for RNA and high-throughput sequencing bioinformatics in Galaxy	Nucleic Acids Res	PubMed	28582575	2017	Jun 05	2017/06/06	Gruning-2017-The RNA workbench_ best practices.pdf	RNA-based regulation has become a major research topic in molecular biology. The analysis of epigenetic and expression data is therefore incomplete if RNA-based regulation is not taken into account. Thus, it is increasingly important but not yet standard to combine RNA-centric data and analysis tools with other types of experimental data such as RNA-seq or ChIP-seq. Here, we present the RNA workb…	1	NA	1	1
bgruening/galaxytools	pdf	Open source molecular modeling	J Mol Graph Model	PubMed	27631126	2016	Sep	2016/09/16	Pirhadi-2016-Open source molecular modeling.pdf	The success of molecular modeling and computational chemistry efforts are, by definition, dependent on quality software applications. Open source software development provides many advantages to users of modeling applications, not the least of which is that the software is free and completely extendable. In this review we categorize, enumerate, and describe available open source software packages…	0	NA	NA	0
BGSU-RNA/ConformationalChange	abstract	DETECTING CONFORMATIONAL DIFFERENCES BETWEEN RNA 3D STRUCTURES	JP J Biostat	PubMed	27330250	2015	Dec	2016/06/23	Rahrig-2015-DETECTING CONFORMATIONAL DIFFERENC.pdf	A method is described for detecting local conformational differences between two 3D structures of the same RNA molecule. These could be distinct 3D structures of the same molecule from the same organism, or homologous molecules from different organisms. In this approach, we detect the variability that exists among the relative translation and rotation operations that are needed to superimpose loc…	1	NA	1	1
bhaibeka/predictionet	pdf	Predictive networks: A flexible, open source, web application for integration and analysis of human gene networks	Nucleic Acids Research	Embase Medline		2012			Haibe-Kains-2012-Predictive networks_ A flexib.pdf	Genomics provided us with an unprecedented quantity of data on the genes that are activated or repressed in a wide range of phenotypes. We have increasingly come to recognize that defining the networks and pathways underlying these phenotypes requires both the integration of multiple data types and the development of advanced computational methods to infer relationships between the genes and to e…	1	0	NA	0
bhklab/genefu	abstract	Genefu: an R/Bioconductor package for computation of gene expression-based signatures in breast cancer	Bioinformatics	PubMed	26607490	2016	Apr 01	2015/11/27		UNLABELLED: Breast cancer is one of the most frequent cancers among women. Extensive studies into the molecular heterogeneity of breast cancer have produced a plethora of molecular subtype classification and prognosis prediction algorithms, as well as numerous gene expression signatures. However, reimplementation of these algorithms is a tedious but important task to enable comparison of existing…	1	NA	1	1
bianjiang/rcna	pdf	CollaborationViz: Interactive visual exploration of biomedical research collaboration networks	PLoS ONE	Embase Medline		2014			Bian-2014-CollaborationViz_ Interactive visual.pdf	Social network analysis (SNA) helps us understand patterns of interaction between social entities. A number of SNA studies have shed light on the characteristics of research collaboration networks (RCNs). Especially, in the Clinical Translational Science Award (CTSA) community, SNA provides us a set of effective tools to quantitatively assess research collaborations and the impact of CTSA. Howeve…	0	NA	NA	0
bianjiang/rcna	pdf	Social network analysis of biomedical research collaboration networks in a CTSA institution	J Biomed Inform	PubMed	24560679	2014	Dec	2014/02/25	Bian-2014-Social network analysis of biomedica.pdf	BACKGROUND: The popularity of social networks has triggered a number of research efforts on network analyses of research collaborations in the Clinical and Translational Science Award (CTSA) community. Those studies mainly focus on the general understanding of collaboration networks by measuring common network metrics. More fundamental questions about collaborations still remain unanswered such a…	0	NA	NA	0
biasmv/pv	pdf	3Dmol.js: molecular visualization with WebGL	Bioinformatics (Oxford, England)	Medline		2015			Rego-2015-3Dmol.js_ molecular visualization wi.pdf	UNLABELLED: 3Dmol.js is a modern, object-oriented JavaScript library that uses the latest web technologies to provide interactive, hardware-accelerated three-dimensional representations of molecular data without the need to install browser plugins or Java. 3Dmol.js provides a full featured API for developers as well as a straightforward declarative interface that lets users easily share and embed…	0	NA	NA	0
biasmv/pv	pdf	Extension of research data repository system to support direct compute access to biomedical datasets: enhancing Dataverse to support large datasets	Annals of the New York Academy of Sciences	Embase		2017			McKinney-2017-Extension of research data repos.pdf	Access to experimental X-ray diffraction image data is important for validation and reproduction of macromolecular models and indispensable for the development of structural biology processing methods. In response to the evolving needs of the structural biology community, we recently established a diffraction data publication system, the Structural Biology Data Grid (SBDG, data.sbgrid.org), to pr…	0	NA	NA	0
biasmv/pv	pdf	Integrating genomic information with protein sequence and 3D atomic level structure at the RCSB protein data bank	Bioinformatics	PubMed	27551105	2016	Dec 15	2016/08/24	Prlic-2016-Integrating genomic information wit.pdf	The Protein Data Bank (PDB) now contains more than 120,000 three-dimensional (3D) structures of biological macromolecules. To allow an interpretation of how PDB data relates to other publicly available annotations, we developed a novel data integration platform that maps 3D structural information across various datasets. This integration bridges from the human genome across protein sequence to 3D…	1	0	NA	0
biasmv/pv	pdf	Open source molecular modeling	J Mol Graph Model	PubMed	27631126	2016	Sep	2016/09/16	Pirhadi-2016-Open source molecular modeling.pdf	The success of molecular modeling and computational chemistry efforts are, by definition, dependent on quality software applications. Open source software development provides many advantages to users of modeling applications, not the least of which is that the software is free and completely extendable. In this review we categorize, enumerate, and describe available open source software packages…	0	NA	NA	0
BIDS-Apps/mindboggle	pdf	Mindboggling morphometry of human brains	PLoS Computational Biology	Embase		2017			Klein-2017-Mindboggling morphometry of human b.pdf	Mindboggle (http://mindboggle.info) is an open source brain morphometry platform that takes in preprocessed T1-weighted MRI data and outputs volume, surface, and tabular data containing label, feature, and shape information for further analysis. In this article, we document the software and demonstrate its use in studies of shape variation in healthy and diseased humans. The number of different s…	0	NA	NA	0
bids/colormap	pdf	Mindboggling morphometry of human brains	PLoS Computational Biology	Embase		2017			Klein-2017-Mindboggling morphometry of human b.pdf	Mindboggle (http://mindboggle.info) is an open source brain morphometry platform that takes in preprocessed T1-weighted MRI data and outputs volume, surface, and tabular data containing label, feature, and shape information for further analysis. In this article, we document the software and demonstrate its use in studies of shape variation in healthy and diseased humans. The number of different s…	0	NA	NA	0
BiGCAT-UM/ilmnQC_Module	pdf	A user-friendly workflow for analysis of Illumina gene expression bead array data available at the arrayanalysis.org portal	BMC Genomics	Embase		2015			Eijssen-2015-A user-friendly workflow for anal.pdf	Background: Illumina whole-genome expression bead arrays are a widely used platform for transcriptomics. Most of the tools available for the analysis of the resulting data are not easily applicable by less experienced users. ArrayAnalysis.org provides researchers with an easy-to-use and comprehensive interface to the functionality of R and Bioconductor packages for microarray data analysis. As a …	1	0	NA	0
bigdatagenomics/adam	pdf	Ten Simple Rules for Taking Advantage of Git and GitHub	PLoS Computational Biology	Embase		2016			Perez-Riverol-2016-Ten Simple Rules for Taking.pdf		0	NA	NA	0
bigdatagenomics/adam	pdf	Ten Simple Rules for Taking Advantage of Git and GitHub	PLoS Comput Biol	PubMed	27415786	2016	Jul	2016/07/16	Perez-Riverol-2016-Ten Simple Rules for Taking.pdf		0	NA	NA	0
bigwiv/BlastGraph	abstract	BlastGraph: a comparative genomics tool based on BLAST and graph algorithms	Bioinformatics	PubMed	24068035	2013	Dec 15	2013/09/27	Ye-2013-BlastGraph_ a comparative genomics too.pdf	UNLABELLED: BlastGraph is an interactive Java program for comparative genome analysis based on Basic Local Alignment Search Tool (BLAST), graph clustering and data visualization. The software generates clusters of sequences of multiple genomes from all-to-all BLAST results and visualizes the results in graph plots together with related information such as sequence features, gene conservation and …	1	NA	1	1
bihealth/hlama	abstract	HLA-MA: Simple yet powerful matching of samples using HLA typing results	Bioinformatics	PubMed	28334360	2017	Mar 09	2017/03/24	Messerschmidt-2017-HLA-MA_ Simple yet powerful.pdf	Summary: We propose the simple method HLA-MA for consistency checking in pipelines operating on human HTS data. The method is based on the HLA typing result of the state-of-the-art method OptiType. Provided that there is sufficient coverage of the HLA loci, comparing HLA types allows for simple, fast, and robust matching of samples from whole genome, exome, and RNA-seq data. Our approach uses inf…	1	NA	1	1
bikalabs/bika	pdf	MetaLIMS, a simple open-source laboratory information management system for small metagenomic labs	Gigascience	PubMed	28430964	2017	Jun 01	2017/04/22	Heinle-2017-MetaLIMS, a simple open-source lab.pdf	Background: As the cost of sequencing continues to fall, smaller groups increasingly initiate and manage larger sequencing projects and take on the complexity of data storage for high volumes of samples. This has created a need for low-cost laboratory information management systems (LIMS) that contain flexible fields to accommodate the unique nature of individual labs. Many labs do not have a ded…	0	NA	NA	0
BilkentCompGen/GateKeeper	abstract	GateKeeper: A New Hardware Architecture for Accelerating Pre-Alignment in DNA Short Read Mapping	Bioinformatics	PubMed	28575161	2017	May 31	2017/06/03	Alser-2017-GateKeeper_ A New Hardware Architec.pdf	Motivation: High throughput DNA sequencing (HTS) technologies generate an excessive number of small DNA segments -called short reads - that cause significant computational burden. To analyze the entire genome, each of the billions of short reads must be mapped to a reference genome based on the similarity between a read and "candidate" locations in that reference genome. The similarity measuremen…	1	NA	1	1
BilkentCompGen/VALOR	abstract	Discovery of large genomic inversions using long range information	BMC Genomics	PubMed	28073353	2017	Jan 10	2017/01/12	Eslami Rasekh-2017-Discovery of large genomic.pdf	BACKGROUND: Although many algorithms are now available that aim to characterize different classes of structural variation, discovery of balanced rearrangements such as inversions remains an open problem. This is mainly due to the fact that breakpoints of such events typically lie within segmental duplications or common repeats, which reduces the mappability of short reads. The algorithms develope…	1	NA	1	1
billgreenwald/pgltools	abstract	Pgltools: a genomic arithmetic tool suite for manipulation of Hi-C peak and other chromatin interaction data	BMC Bioinformatics	PubMed	28388874	2017	Apr 07	2017/04/09	Greenwald-2017-Pgltools_ a genomic arithmetic.pdf	BACKGROUND: Genomic interaction studies use next-generation sequencing (NGS) to examine the interactions between two loci on the genome, with subsequent bioinformatics analyses typically including annotation, intersection, and merging of data from multiple experiments. While many file types and analysis tools exist for storing and manipulating single locus NGS data, there is currently no file sta…	1	NA	1	1
billyhw/GSALightning	abstract	GSA-Lightning: ultra-fast permutation-based gene set analysis	Bioinformatics	PubMed	27296982	2016	Oct 01	2016/06/15		UNLABELLED: The computational speed of many gene set analysis methods can be slow due to the computationally demanding permutation step. This article introduces GSA-Lightning, a fast implementation of permutation-based gene set analysis. GSA-Lightning achieves significant speedup compared with existing methods, particularly when the number of gene sets and permutations are large. AVAILABILITY AND…	1	NA	1	1
binarybottle/nestedsulcusfeatures_HBM2011	pdf	Mindboggling morphometry of human brains	PLoS Computational Biology	Embase		2017			Klein-2017-Mindboggling morphometry of human b.pdf	Mindboggle (http://mindboggle.info) is an open source brain morphometry platform that takes in preprocessed T1-weighted MRI data and outputs volume, surface, and tabular data containing label, feature, and shape information for further analysis. In this article, we document the software and demonstrate its use in studies of shape variation in healthy and diseased humans. The number of different s…	0	NA	NA	0
binarybottle/roygbiv	pdf	Mindboggling morphometry of human brains	PLoS Computational Biology	Embase		2017			Klein-2017-Mindboggling morphometry of human b.pdf	Mindboggle (http://mindboggle.info) is an open source brain morphometry platform that takes in preprocessed T1-weighted MRI data and outputs volume, surface, and tabular data containing label, feature, and shape information for further analysis. In this article, we document the software and demonstrate its use in studies of shape variation in healthy and diseased humans. The number of different s…	0	NA	NA	0
binderh/CoxBoost	abstract	A weighting approach for judging the effect of patient strata on high-dimensional risk prediction signatures	BMC Bioinformatics	PubMed	26374641	2015	Sep 15	2015/09/17	Weyer-2015-A weighting approach for judging th.pdf	BACKGROUND: High-dimensional molecular measurements, e.g. gene expression data, can be linked to clinical time-to-event endpoints by Cox regression models and regularized estimation approaches, such as componentwise boosting, and can incorporate a large number of covariates as well as provide variable selection. If there is heterogeneity due to known patient subgroups, a stratified Cox model allo…	1	NA	1	1
BinXia/PETs	abstract	PETs: A Stable and Accurate Predictor of Protein-Protein Interacting Sites Based on Extremely-Randomized Trees	IEEE Trans Nanobioscience	PubMed	26529772	2015	Dec	2015/11/04	Xia-2015-PETs_ A Stable and Accurate Predictor.pdf	Protein-protein interaction (PPI) plays crucial roles in the performance of various biological processes. A variety of methods are dedicated to identify whether proteins have interaction residues, but it is often more crucial to recognize each amino acid. In practical applications, the stability of a prediction model is as important as its accuracy. However, random sampling, which is widely used …	1	NA	1	1
bio-devel/infinity	abstract	Infinity: An In-Silico Tool for Genome-Wide Prediction of Specific DNA Matrices in miRNA Genomic Loci	PLoS ONE	PubMed	27082112	2016		2016/04/16	Falcone-2016-Infinity_ An In-Silico Tool for G.pdf	MOTIVATION: miRNAs are potent regulators of gene expression and modulate multiple cellular processes in physiology and pathology. Deregulation of miRNAs expression has been found in various cancer types, thus, miRNAs may be potential targets for cancer therapy. However, the mechanisms through which miRNAs are regulated in cancer remain unclear. Therefore, the identification of transcriptional fac…	1	NA	1	1
bio-ontology-research-group/walking-rdf-and-owl	abstract	Neuro-symbolic representation learning on biological knowledge graphs	Bioinformatics	PubMed	28449114	2017	Apr 25	2017/04/28	Alshahrani-2017-Neuro-symbolic representation.pdf	Motivation: Biological data and knowledge bases increasingly rely on Semantic Web technologies and the use of knowledge graphs for data integration, retrieval and federated queries. In the past years, feature learning methods that are applicable to graph-structured data are becoming available, but have not yet widely been applied and evaluated on structured biological knowledge. Results: We devel…	0	NA	NA	0
bio2rdf/bio2rdf-mapping	pdf	Ontology-Based Querying with Bio2RDF's Linked Open Data	J Biomed Semantics	PubMed	23735196	2013	Apr 15	2013/06/06	Callahan-2013-Ontology-Based Querying with Bio.pdf	BACKGROUND: A key activity for life scientists in this post "-omics" age involves searching for and integrating biological data from a multitude of independent databases. However, our ability to find relevant data is hampered by non-standard web and database interfaces backed by an enormous variety of data formats. This heterogeneity presents an overwhelming barrier to the discovery and reuse of …	1	1	NA	1
bio2rdf/bio2rdf-scripts	pdf	Ontology-Based Querying with Bio2RDF's Linked Open Data	J Biomed Semantics	PubMed	23735196	2013	Apr 15	2013/06/06	Callahan-2013-Ontology-Based Querying with Bio.pdf	BACKGROUND: A key activity for life scientists in this post "-omics" age involves searching for and integrating biological data from a multitude of independent databases. However, our ability to find relevant data is hampered by non-standard web and database interfaces backed by an enormous variety of data formats. This heterogeneity presents an overwhelming barrier to the discovery and reuse of …	1	1	NA	1
bioasp/caspo	abstract	caspo: a toolbox for automated reasoning on the response of logical signaling networks families	Bioinformatics	PubMed	28065903	2017	Mar 15	2017/01/10	Videla-2017-caspo_ a toolbox for automated rea.pdf	Summary: We introduce the caspo toolbox, a python package implementing a workflow for reasoning on logical networks families. Our software allows researchers to (i) a family of logical networks derived from a given topology and explaining the experimental response to various perturbations; (ii) all logical networks in a given family by their input-output behaviors; (iii) the response of the syste…	0	NA	NA	0
biocoder/SBEToolbox	abstract	SBEToolbox: A Matlab Toolbox for Biological Network Analysis	Evol Bioinform Online	PubMed	24027418	2013		2013/09/13	Konganti-2013-SBEToolbox_ A Matlab Toolbox for.pdf	We present SBEToolbox (Systems Biology and Evolution Toolbox), an open-source Matlab toolbox for biological network analysis. It takes a network file as input, calculates a variety of centralities and topological metrics, clusters nodes into modules, and displays the network using different graph layout algorithms. Straightforward implementation and the inclusion of high-level functions allow the…	1	NA	1	1
BioComputingUP/CAGI-p16-assessment	pdf	Performance of in silico tools for the evaluation of p16INK4a (CDKN2A) variants in CAGI	Hum Mutat	PubMed	28440912	2017	Apr 25	2017/04/26	Carraro-2017-Performance of in silico tools fo.pdf	Correct phenotypic interpretation of variants of unknown significance for cancer-associated genes is a diagnostic challenge as genetic screenings gain in popularity in the next-generation sequencing era. The Critical Assessment of Genome Interpretation (CAGI) experiment aims to test and define the state of the art of genotype-phenotype interpretation. Here, we present the assessment of the CAGI p…	1	1	NA	1
BioComputingUP/Victor	pdf	The Victor C++ library for protein representation and advanced manipulation	Bioinformatics	PubMed	25414364	2015	Apr 01	2014/11/22	Hirsh-2015-The Victor C++ library for protein.pdf	MOTIVATION: Protein sequence and structure representation and manipulation require dedicated software libraries to support methods of increasing complexity. Here, we describe the VIrtual Constrution TOol for pRoteins (Victor) C++ library, an open source platform dedicated to enabling inexperienced users to develop advanced tools and gathering contributions from the community. The provided applica…	1	1	NA	1
bioconda/guidelines	pdf	BioContainers: An open-source and community-driven framework for software standardization	Bioinformatics	PubMed	28379341	2017	Mar 30	2017/04/06	Leprevost-2017-BioContainers_ An open-source a.pdf	Motivation: BioContainers (biocontainers.pro) is an open-source and community-driven framework which provides platform independent executable environments for bioinformatics software. BioContainers allows labs of all sizes to easily install bioinformatics software, maintain multiple versions of the same software and combine tools into powerful analysis pipelines. BioContainers is based on popular…	1	1	NA	0
Bioconductor-mirror/chimeraviz	abstract	chimeraviz: A tool for visualizing chimeric RNA	Bioinformatics	PubMed	28525538	2017	May 19	2017/05/20		Summary: Advances in high-throughput RNA sequencing have enabled more efficient detection of fusion transcripts, but the technology and associated software used for fusion detection from sequencing data often yield a high false discovery rate. Good prioritization of the results is important, and this can be helped by a visualization framework that automatically integrates RNA data with known geno…	1	NA	1	1
BioContainers/auto-mulled	pdf	BioContainers: An open-source and community-driven framework for software standardization	Bioinformatics	PubMed	28379341	2017	Mar 30	2017/04/06	Leprevost-2017-BioContainers_ An open-source a.pdf	Motivation: BioContainers (biocontainers.pro) is an open-source and community-driven framework which provides platform independent executable environments for bioinformatics software. BioContainers allows labs of all sizes to easily install bioinformatics software, maintain multiple versions of the same software and combine tools into powerful analysis pipelines. BioContainers is based on popular…	1	1	NA	1
BioContainers/containers	pdf	BioContainers: An open-source and community-driven framework for software standardization	Bioinformatics	PubMed	28379341	2017	Mar 30	2017/04/06	Leprevost-2017-BioContainers_ An open-source a.pdf	Motivation: BioContainers (biocontainers.pro) is an open-source and community-driven framework which provides platform independent executable environments for bioinformatics software. BioContainers allows labs of all sizes to easily install bioinformatics software, maintain multiple versions of the same software and combine tools into powerful analysis pipelines. BioContainers is based on popular…	1	1	NA	1
biocore/deblur	abstract	Deblur Rapidly Resolves Single-Nucleotide Community Sequence Patterns	mSystems	PubMed	28289731	2017	Mar-Apr	2017/03/16	Amir-2017-Deblur Rapidly Resolves Single-Nucle.pdf	High-throughput sequencing of 16S ribosomal RNA gene amplicons has facilitated understanding of complex microbial communities, but the inherent noise in PCR and DNA sequencing limits differentiation of closely related bacteria. Although many scientific questions can be addressed with broad taxonomic profiles, clinical, food safety, and some ecological applications require higher specificity. Here…	1	NA	1	1
biocore/gneiss	abstract	Balance Trees Reveal Microbial Niche Differentiation	mSystems	PubMed	28144630	2017	Jan-Feb	2017/02/02	Morton-2017-Balance Trees Reveal Microbial Nic.pdf	Advances in sequencing technologies have enabled novel insights into microbial niche differentiation, from analyzing environmental samples to understanding human diseases and informing dietary studies. However, identifying the microbial taxa that differentiate these samples can be challenging. These issues stem from the compositional nature of 16S rRNA gene data (or, more generally, taxon or func…	1	NA	1	1
biocore/qiime	pdf	prepare_taxa_charts.pyA Python program to automate generation of publication ready taxonomic pie chart images from QIIME	Genomics Data	Embase		2017			Lakhujani-2017-prepare_taxa_charts.pyA Python.pdf	QIIME (Quantitative Insights Into Microbial Ecology) is one of the most popular open-source bioinformatics suite for performing metagenome, 16S rRNA amplicon and Internal Transcribed Spacer (ITS) data analysis. Although, it is very comprehensive and powerful tool, it lacks a method to provide publication ready taxonomic pie charts. The script plot_taxa_summary.py bundled with QIIME generate a htm…	1	0	NA	0
biodev/HitWalker2	abstract	HitWalker2: visual analytics for precision medicine and beyond	Bioinformatics	PubMed	26708334	2016	Apr 15	2015/12/29	Bottomly-2016-HitWalker2_ visual analytics for.pdf	UNLABELLED: The lack of visualization frameworks to guide interpretation and facilitate discovery is a potential bottleneck for precision medicine, systems genetics and other studies. To address this we have developed an interactive, reproducible, web-based prioritization approach that builds on our earlier work. HitWalker2 is highly flexible and can utilize many data types and prioritization met…	1	NA	1	1
biofuture/Ublastx_stageone	abstract	ARGs-OAP: online analysis pipeline for antibiotic resistance genes detection from metagenomic data using an integrated structured ARG-database	Bioinformatics	PubMed	27153579	2016	Aug 01	2016/05/07		MOTIVATION: Environmental dissemination of antibiotic resistance genes (ARGs) has become an increasing concern for public health. Metagenomics approaches can effectively detect broad profiles of ARGs in environmental samples; however, the detection and subsequent classification of ARG-like sequences are time consuming and have been severe obstacles in employing metagenomic methods. We sought to a…	1	NA	1	1
bioh4x/NeatFreq	abstract	NeatFreq: reference-free data reduction and coverage normalization for De Novo sequence assembly	BMC Bioinformatics	PubMed	25407910	2014	Nov 19	2014/11/20	McCorrison-2014-NeatFreq_ reference-free data.pdf	BACKGROUND: Deep shotgun sequencing on next generation sequencing (NGS) platforms has contributed significant amounts of data to enrich our understanding of genomes, transcriptomes, amplified single-cell genomes, and metagenomes. However, deep coverage variations in short-read data sets and high sequencing error rates of modern sequencers present new computational challenges in data interpretatio…	1	NA	1	1
bioinfo-cnb/bionmf-gpu	abstract	NMF-mGPU: non-negative matrix factorization on multi-GPU systems	BMC Bioinformatics	PubMed	25887585	2015	Feb 13	2015/04/19	Mejia-Roa-2015-NMF-mGPU_ non-negative matrix f.pdf	BACKGROUND: In the last few years, the Non-negative Matrix Factorization ( NMF ) technique has gained a great interest among the Bioinformatics community, since it is able to extract interpretable parts from high-dimensional datasets. However, the computing time required to process large data matrices may become impractical, even for a parallel application running on a multiprocessors cluster. In…	0	NA	NA	0
bioinfo-ut/GenomeTester4	abstract	FastGT: an alignment-free method for calling common SNVs directly from raw sequencing reads	Sci Rep	PubMed	28566690	2017	May 31	2017/06/02	Pajuste-2017-FastGT_ an alignment-free method.pdf	We have developed a computational method that counts the frequencies of unique k-mers in FASTQ-formatted genome data and uses this information to infer the genotypes of known variants. FastGT can detect the variants in a 30x genome in less than 1 hour using ordinary low-cost server hardware. The overall concordance with the genotypes of two Illumina "Platinum" genomes is 99.96%, and the concordan…	1	NA	1	1
bioinfo-ut/StrainSeeker	abstract	StrainSeeker: fast identification of bacterial strains from raw sequencing reads using user-provided guide trees	PeerJ	PubMed	28533988	2017		2017/05/24	Roosaare-2017-StrainSeeker_ fast identificatio.pdf	BACKGROUND: Fast, accurate and high-throughput identification of bacterial isolates is in great demand. The present work was conducted to investigate the possibility of identifying isolates from unassembled next-generation sequencing reads using custom-made guide trees. RESULTS: A tool named StrainSeeker was developed that constructs a list of specific k-mers for each node of any given Newick-for…	1	NA	1	1
bioinfo0706/MTGIpick	abstract	MTGIpick allows robust identification of genomic islands from a single genome	Brief Bioinform	PubMed	28025178	2016	Dec 26	2016/12/28	Dai-2016-MTGIpick allows robust identification.pdf	Genomic islands (GIs) that are associated with microbial adaptations and carry sequence patterns different from that of the host are sporadically distributed among closely related species. This bias can dominate the signal of interest in GI detection. However, variations still exist among the segments of the host, although no uniform standard exists regarding the best methods of discriminating GI…	1	NA	1	1
bioinfogenome/GSP	abstract	GSP: a web-based platform for designing genome-specific primers in polyploids	Bioinformatics	PubMed	27153733	2016	Aug 01	2016/05/07		MOTIVATION: The sequences among subgenomes in a polyploid species have high similarity, making it difficult to design genome-specific primers for sequence analysis. RESULTS: We present GSP, a web-based platform to design genome-specific primers that distinguish subgenome sequences in a polyploid genome. GSP uses BLAST to extract homeologous sequences of the subgenomes in existing databases, perfo…	1	NA	1	1
bioinfomaticsCSU/BOSS	abstract	BOSS: a novel scaffolding algorithm based on an optimized scaffold graph	Bioinformatics	PubMed	27634951	2017	Jan 15	2016/09/17	Luo-2017-BOSS_ a novel scaffolding algorithm b.pdf	MOTIVATION: While aiming to determine orientations and orders of fragmented contigs, scaffolding is an essential step of assembly pipelines and can make assembly results more complete. Most existing scaffolding tools adopt scaffold graph approaches. However, due to repetitive regions in genome, sequencing errors and uneven sequencing depth, constructing an accurate scaffold graph is still a chall…	1	NA	1	1
bioinfomaticsCSU/EPGA2	abstract	EPGA2: memory-efficient de novo assembler	Bioinformatics	PubMed	26315905	2015	Dec 15	2015/09/01	Luo-2015-EPGA2_ memory-efficient de novo assem.pdf	MOTIVATION: In genome assembly, as coverage of sequencing and genome size growing, most current softwares require a large memory for handling a great deal of sequence data. However, most researchers usually cannot meet the requirements of computing resources which prevent most current softwares from practical applications. RESULTS: In this article, we present an update algorithm called EPGA2, whi…	1	NA	1	1
bioinform/longislnd	abstract	LongISLND: in silico sequencing of lengthy and noisy datatypes	Bioinformatics	PubMed	27667791	2016	Dec 15	2016/09/27		LongISLND is a software package designed to simulate sequencing data according to the characteristics of third generation, single-molecule sequencing technologies. The general software architecture is easily extendable, as demonstrated by the emulation of Pacific Biosciences (PacBio) multi-pass sequencing with P5 and P6 chemistries, producing data in FASTQ, H5, and the latest PacBio BAM format. W…	1	NA	1	1
bioinform/metasv	abstract	MetaSV: an accurate and integrative structural-variant caller for next generation sequencing	Bioinformatics	PubMed	25861968	2015	Aug 15	2015/04/12	Mohiyuddin-2015-MetaSV_ an accurate and integr.pdf	UNLABELLED: Structural variations (SVs) are large genomic rearrangements that vary significantly in size, making them challenging to detect with the relatively short reads from next-generation sequencing (NGS). Different SV detection methods have been developed; however, each is limited to specific kinds of SVs with varying accuracy and resolution. Previous works have attempted to combine differe…	1	NA	1	1
bioinform/varsim	pdf	A Survey of Computational Tools to Analyze and Interpret Whole Exome Sequencing Data	International Journal of Genomics	Embase		2016			Hintzsche-2016-A Survey of Computational Tools.pdf	Whole Exome Sequencing (WES) is the application of the next-generation technology to determine the variations in the exome and is becoming a standard approach in studying genetic variants in diseases. Understanding the exomes of individuals at single base resolution allows the identification of actionable mutations for disease treatment and management. WES technologies have shifted the bottleneck…	0	NA	NA	0
bioinform/varsim	abstract	VarSim: a high-fidelity simulation and validation framework for high-throughput genome sequencing with cancer applications	Bioinformatics	PubMed	25524895	2015	May 01	2014/12/20	Mu-2015-VarSim_ a high-fidelity simulation and.pdf	SUMMARY: VarSim is a framework for assessing alignment and variant calling accuracy in high-throughput genome sequencing through simulation or real data. In contrast to simulating a random mutation spectrum, it synthesizes diploid genomes with germline and somatic mutations based on a realistic model. This model leverages information such as previously reported mutations to make the synthetic gen…	1	NA	1	1
bioinformatics-centre/bayesembler	abstract	Bayesian transcriptome assembly	Genome Biol	PubMed	25367074	2014		2014/11/05	Maretty-2014-Bayesian transcriptome assembly.pdf	RNA sequencing allows for simultaneous transcript discovery and quantification, but reconstructing complete transcripts from such data remains difficult. Here, we introduce Bayesembler, a novel probabilistic method for transcriptome assembly built on a Bayesian model of the RNA sequencing process. Under this model, samples from the posterior distribution over transcripts and their abundance value…	1	NA	1	1
bioinformatics-centre/kaiju	pdf	Fast and sensitive taxonomic classification for metagenomics with Kaiju	Nature Communications	Embase Medline		2016			Menzel-2016-Fast and sensitive taxonomic class.pdf	Metagenomics emerged as an important field of research not only in microbial ecology but also for human health and disease, and metagenomic studies are performed on increasingly larger scales. While recent taxonomic classification programs achieve high speed by comparing genomic k-mers, they often lack sensitivity for overcoming evolutionary divergence, so that large fractions of the metagenomic …	1	1	NA	1
bioinformatics-gao/CASE-BBB-prediction-Data	abstract	Predict drug permeability to blood-brain-barrier from clinical phenotypes: drug side effects and drug indications	Bioinformatics	PubMed	27993785	2017	Mar 15	2016/12/21	Gao-2017-Predict drug permeability to blood-br.pdf	Motivation: Blood-Brain-Barrier (BBB) is a rigorous permeability barrier for maintaining homeostasis of Central Nervous System (CNS). Determination of compound's permeability to BBB is prerequisite in CNS drug discovery. Existing computational methods usually predict drug BBB permeability from chemical structure and they generally apply to small compounds passing BBB through passive diffusion. As…	0	NA	NA	0
bioinformatics-ptp/Zanardi	pdf	zanardi: an open-source pipeline for multiple-species genomic analysis of SNP array data	Animal genetics	Medline		2017			Marras-2017-zanardi_ an open-source pipeline f.pdf		1	1	NA	1
bioinformatics-ua/scaleus	abstract	SCALEUS: Semantic Web Services Integration for Biomedical Applications	J Med Syst	PubMed	28214993	2017	Apr	2017/02/20	Sernadela-2017-SCALEUS_ Semantic Web Services.pdf	In recent years, we have witnessed an explosion of biological data resulting largely from the demands of life science research. The vast majority of these data are freely available via diverse bioinformatics platforms, including relational databases and conventional keyword search applications. This type of approach has achieved great results in the last few years, but proved to be unfeasible whe…	1	NA	1	1
BioinformaticsFMRP/f1000_TCGA_Workflow	pdf	TCGA Workflow: Analyze cancer genomics and epigenomics data using Bioconductor packages [version 1; referees: 1 approved, 1 approved with reservations]	F1000Research	Embase		2016			Silva-2016-TCGA Workflow_ Analyze cancer genom.pdf	Biotechnological advances in sequencing have led to an explosion of publicly available data via large international consortia such as The Cancer Genome Atlas (TCGA), The Encyclopedia of DNA Elements (ENCODE), and The NIH Roadmap Epigenomics Mapping Consortium (Roadmap). These projects have provided unprecedented opportunities to interrogate the epigenome of cultured cancer cell lines as well as n…	0	NA	NA	0
BioInterchange/Ontologies	abstract	GFVO: the Genomic Feature and Variation Ontology	PeerJ	PubMed	26019997	2015		2015/05/29	Baran-2015-GFVO_ the Genomic Feature and Varia.pdf	Falling costs in genomic laboratory experiments have led to a steady increase of genomic feature and variation data. Multiple genomic data formats exist for sharing these data, and whilst they are similar, they are addressing slightly different data viewpoints and are consequently not fully compatible with each other. The fragmentation of data format specifications makes it hard to integrate and …	1	NA	1	1
biojava/biojava	abstract	BioJava-ModFinder: identification of protein modifications in 3D structures from the Protein Data Bank	Bioinformatics	PubMed	28334105	2017	Feb 17	2017/03/24	Gao-2017-BioJava-ModFinder_ identification of.pdf	Summary: We developed a new software tool, BioJava-ModFinder, for identifying protein modifications observed in 3D structures archived in the Protein Data Bank (PDB). Information on more than 400 types of protein modifications were collected and curated from annotations in PDB, RESID, and PSI-MOD. We divided these modifications into three categories: modified residues, attachment modifications, a…	1	NA	0	0
biojava/biojava	abstract	Detection of circular permutations within protein structures using CE-CP	Bioinformatics (Oxford, England)	Medline		2015			Bliven-2015-Detection of circular permutations.pdf	MOTIVATION: Circular permutation is an important type of protein rearrangement. Natural circular permutations have implications for protein function, stability and evolution. Artificial circular permutations have also been used for protein studies. However, such relationships are difficult to detect for many sequence and structure comparison algorithms and require special consideration. RESULTS: …	1	NA	0	0
biojava/biojava	abstract	Detection of circular permutations within protein structures using CE-CP	Bioinformatics	PubMed	25505094	2015	Apr 15	2014/12/17	Bliven-2015-Detection of circular permutations.pdf	MOTIVATION: Circular permutation is an important type of protein rearrangement. Natural circular permutations have implications for protein function, stability and evolution. Artificial circular permutations have also been used for protein studies. However, such relationships are difficult to detect for many sequence and structure comparison algorithms and require special consideration. RESULTS: …	1	NA	0	0
biojs/biojs	abstract	FeatureViewer, a BioJS component for visualization of position-based annotations in protein sequences	F1000Res	PubMed	24741440	2014		2014/04/18	Garcia-2014-FeatureViewer, a BioJS component f.pdf	SUMMARY: FeatureViewer is a BioJS component that lays out, maps, orients, and renders position-based annotations for protein sequences. This component is highly flexible and customizable, allowing the presentation of annotations by rows, all centered, or distributed in non-overlapping tracks. It uses either lines or shapes for sites and rectangles for regions. The result is a powerful visualizati…	1	NA	0	0
biojs/biojs	abstract	KEGGViewer, a BioJS component to visualize KEGG Pathways	F1000Res	PubMed	24715980	2014		2014/04/10	Villaveces-2014-KEGGViewer, a BioJS component.pdf	SUMMARY: Signaling pathways provide essential information on complex regulatory processes within the cell. They are moreover widely used to interpret and integrate data from large-scale studies, such as expression or functional screens. We present KEGGViewer a BioJS component to visualize KEGG pathways and to allow their visual integration with functional data. AVAILABILITY: KEGGViewer is an open…	1	NA	0	0
biojs/biojs	abstract	PPI layouts: BioJS components for the display of Protein-Protein Interactions	F1000Res	PubMed	25075288	2014		2014/07/31	Salazar-2014-PPI layouts_ BioJS components for.pdf	SUMMARY: We present two web-based components for the display of Protein-Protein Interaction networks using different self-organizing layout methods: force-directed and circular. These components conform to the BioJS standard and can be rendered in an HTML5-compliant browser without the need for third-party plugins. We provide examples of interaction networks and how the components can be used to …	1	NA	0	0
biojs/biojs	abstract	PsicquicGraph, a BioJS component to visualize molecular interactions from PSICQUIC servers	F1000Res	PubMed	25075287	2014		2014/07/31	Villaveces-2014-PsicquicGraph, a BioJS compone.pdf	SUMMARY: Protein interaction networks have become an essential tool in large-scale data analysis, integration, and the visualization of high-throughput data in the context of complex cellular networks. Many individual databases are available that provide information on binary interactions of proteins and small molecules. Community efforts such as PSICQUIC aim to unify and standardize information …	1	NA	0	0
biojs/biojs	abstract	BioJS DAGViewer: A reusable JavaScript component for displaying directed graphs	F1000Res	PubMed	24627804	2014		2014/03/15	Kalderimis-2014-BioJS DAGViewer_ A reusable Ja.pdf	SUMMARY: The DAGViewer BioJS component is a reusable JavaScript component made available as part of the BioJS project and intended to be used to display graphs of structured data, with a particular emphasis on Directed Acyclic Graphs (DAGs). It enables users to embed representations of graphs of data, such as ontologies or phylogenetic trees, in hyper-text documents (HTML). This component is gene…	0	NA	NA	0
biojs/biojs	abstract	BioJS DAGViewer: A reusable JavaScript component for displaying directed graphs	F1000Research	Embase		2014			Micklem-2014-BioJS DAGViewer_ A reusable JavaS.pdf	The DAGViewer BioJS component is a reusable JavaScript component made available as part of the BioJS project and intended to be used to display graphs of structured data, with a particular emphasis on Directed Acyclic Graphs (DAGs). It enables users to embed representations of graphs of data, such as ontologies or phylogenetic trees, in hyper-text documents (HTML). This component is generic, sinc…	0	NA	NA	0
biojs/biojs	abstract	HeatMapViewer: interactive display of 2D data in biology	F1000Res	PubMed	24860644	2014		2014/05/27	Yachdav-2014-HeatMapViewer_ interactive displa.pdf	SUMMARY: The HeatMapViewer is a BioJS component that lays-out and renders two-dimensional (2D) plots or heat maps that are ideally suited to visualize matrix formatted data in biology such as for the display of microarray experiments or the outcome of mutational studies and the study of SNP-like sequence variants. It can be easily integrated into documents and provides a powerful, interactive way…	0	NA	NA	0
biojs/biojs	abstract	BioJS: an open source standard for biological visualisation - its status in 2014	F1000Res	PubMed	25075290	2014		2014/07/31	Corpas-2014-BioJS_ an open source standard for.pdf	BioJS is a community-based standard and repository of functional components to represent biological information on the web. The development of BioJS has been prompted by the growing need for bioinformatics visualisation tools to be easily shared, reused and discovered. Its modular architecture makes it easy for users to find a specific functionality without needing to know how it has been built, …	1	NA	1	1
biolab/red	abstract	Gene network inference by probabilistic scoring of relationships from a factorized model of interactions	Bioinformatics	PubMed	24931990	2014	Jun 15	2014/06/17	Zitnik-2014-Gene network inference by probabil.pdf	MOTIVATION: Epistasis analysis is an essential tool of classical genetics for inferring the order of function of genes in a common pathway. Typically, it considers single and double mutant phenotypes and for a pair of genes observes whether a change in the first gene masks the effects of the mutation in the second gene. Despite the recent emergence of biotechnology techniques that can provide gen…	1	NA	1	1
BiologicalRecordsCentre/Odonata_traits	abstract	Morphological and geographical traits of the british odonata	Biodivers Data J	PubMed	24855438	2014		2014/05/24	Powney-2014-Morphological and geographical tra.pdf	Trait data are fundamental for many aspects of ecological research, particularly for modeling species response to environmental change. We synthesised information from the literature (mainly field guides) and direct measurements from museum specimens, providing a comprehensive dataset of 26 attributes, covering the 43 resident species of Odonata in Britain. Traits included in this database range …	0	NA	NA	0
biomathman/pycellerator	abstract	Pycellerator: an arrow-based reaction-like modelling language for biological simulations	Bioinformatics	PubMed	26504142	2016	Feb 15	2015/10/28		MOTIVATION: We introduce Pycellerator, a Python library for reading Cellerator arrow notation from standard text files, conversion to differential equations, generating stand-alone Python solvers, and optionally running and plotting the solutions. All of the original Cellerator arrows, which represent reactions ranging from mass action, Michales-Menten-Henri (MMH) and Gene-Regulation (GRN) to Mon…	1	NA	1	1
BioMedIA/IRTK	pdf	Brain extraction using label propagation and group agreement: Pincram	PLoS ONE	Embase Medline		2015			Heckemann-2015-Brain extraction using label pr.pdf	Accurately delineating the brain on magnetic resonance (MR) images of the head is a prerequisite for many neuroimaging methods. Most existing methods exhibit disadvantages in that they are laborious, yield inconsistent results, and/or require training data to closely match the data to be processed. Here, we present pincram, an automatic, versatile method for accurately labelling the adult brain o…	0	NA	NA	0
BioMedIA/IRTK	pdf	Fast Volume Reconstruction from Motion Corrupted Stacks of 2D Slices	IEEE Transactions on Medical Imaging	Embase Medline		2015			Kainz-2015-Fast Volume Reconstruction from Mot.pdf	Capturing an enclosing volume of moving subjects and organs using fast individual image slice acquisition has shown promise in dealing with motion artefacts. Motion between slice acquisitions results in spatial inconsistencies that can be resolved by slice-to-volume reconstruction (SVR) methods to provide high quality 3D image data. Existing algorithms are, however, typically very slow, specialis…	0	NA	NA	0
biomedinfo/sugar	pdf	SUGAR: Graphical user interface-based data refiner for high-throughput DNA sequencing	BMC Genomics	Embase Medline		2014			Sato-2014-SUGAR_ Graphical user interface-base.pdf	Background: Next-generation sequencers (NGSs) have become one of the main tools for current biology. To obtain useful insights from the NGS data, it is essential to control low-quality portions of the data affected by technical errors such as air bubbles in sequencing fluidics. Results: We develop a software SUGAR (subtile-based GUI-assisted refiner) which can handle ultra-high-throughput data wi…	1	1	NA	1
biomonika/linkyx	pdf	Fully automated pipeline for detection of sex linked genes using RNA-Seq data	BMC bioinformatics	Medline		2015			Michalovova-2015-Fully automated pipeline for.pdf	BACKGROUND: Sex chromosomes present a genomic region which to some extent, differs between the genders of a single species. Reliable high-throughput methods for detection of sex chromosomes specific markers are needed, especially in species where genome information is limited. Next generation sequencing (NGS) opens the door for identification of unique sequences or searching for nucleotide polymo…	1	1	NA	1
biond/largenet2	pdf	Largenet2: an object-oriented programming library for simulating large adaptive networks	Bioinformatics	PubMed	23162057	2013	Jan 15	2012/11/20	Zschaler-2013-Largenet2_ an object-oriented pr.pdf	SUMMARY: The largenet2 C++ library provides an infrastructure for the simulation of large dynamic and adaptive networks with discrete node and link states. AVAILABILITY: The library is released as free software. It is available at http://biond.github.com/largenet2. Largenet2 is licensed under the Creative Commons Attribution-NonCommercial 3.0 Unported License. CONTACT: gerd@biond.org	0	NA	NA	0
bioops/crowdnodnet	abstract	Crowdsourcing the nodulation gene network discovery environment	BMC Bioinformatics	PubMed	27230384	2016	May 26	2016/05/28	Li-2016-Crowdsourcing the nodulation gene netw.pdf	BACKGROUND: The Legumes (Fabaceae) are an economically and ecologically important group of plant species with the conspicuous capacity for symbiotic nitrogen fixation in root nodules, specialized plant organs containing symbiotic microbes. With the aim of understanding the underlying molecular mechanisms leading to nodulation, many efforts are underway to identify nodulation-related genes and det…	1	NA	1	1
biopatrec/biopatrec	pdf	Combining two open source tools for neural computation (BioPatRec and Netlab) improves movement classification for prosthetic control	BMC research notes	Medline		2016			Prahm-2016-Combining two open source tools for.pdf	BACKGROUND: Controlling a myoelectric prosthesis for upper limbs is increasingly challenging for the user as more electrodes and joints become available. Motion classification based on pattern recognition with a multi-electrode array allows multiple joints to be controlled simultaneously. Previous pattern recognition studies are difficult to compare, because individual research groups use their o…	0	NA	NA	0
bioperl/Bio-Community	pdf	The Bio-Community Perl toolkit for microbial ecology	Bioinformatics (Oxford, England)	Medline		2014			Angly-2014-The Bio-Community Perl toolkit for.pdf	The development of bioinformatic solutions for microbial ecology in Perl is limited by the lack of modules to represent and manipulate microbial community profiles from amplicon and meta-omics studies. Here we introduce Bio-Community, an open-source, collaborative toolkit that extends BioPerl. Bio-Community interfaces with commonly used programs using various file formats, including BIOM, and pro…	1	1	NA	1
biopro/genix	pdf	Genix: A new online automated pipeline for bacterial genome annotation	FEMS Microbiology Letters	Embase		2016			Kremer-2016-Genix_ A new online automated pipe.pdf	Next-generation sequencing has significantly reduced the cost of genome-sequencing projects, resulting in an expressive increase in the availability of genomic data in public databases. The cheaper and easier is to sequence new genomes, the more accurate the annotation steps have to be to avoid both the loss of information and the accumulation of erroneous features that may affect the accuracy of…	1	1	NA	1
BioprocessdesignLab/COSMOS	abstract	An Efficient and Very Accurate Method for Calculating Steady-State Sensitivities in Metabolic Reaction Systems	IEEE/ACM Trans Comput Biol Bioinform	PubMed	26357045	2014	Nov-Dec	2015/09/12	Shiraishi-2014-An Efficient and Very Accurate.pdf	Stability and sensitivity analyses of biological systems require the ad hocwriting of computer code, which is highly dependent on the particular model and burdensome for large systems. We propose a very accurate strategy to overcome this challenge. Its core concept is the conversion of the model into the format of biochemical systems theory (BST), which greatly facilitates the computation of sens…	0	NA	NA	0
bioprojects/orderedPainting	abstract	Efficient inference of recombination hot regions in bacterial genomes	Mol Biol Evol	PubMed	24586045	2014	Jun	2014/03/04	Yahara-2014-Efficient inference of recombinati.pdf	In eukaryotes, detailed surveys of recombination rates have shown variation at multiple genomic scales and the presence of "hotspots" of highly elevated recombination. In bacteria, studies of recombination rate variation are less developed, in part because there are few analysis methods that take into account the clonal context within which bacterial evolution occurs. Here, we focus in particular…	1	NA	1	1
biopython/biopython	pdf	A simple grid implementation with Berkeley Open Infrastructure for Network Computing using BLAST as a model	PeerJ	Embase		2016			Pinthong-2016-A simple grid implementation wit.pdf	Development of high-throughput technologies, such as Next-generation sequencing, allows thousands of experiments to be performed simultaneously while reducing resource requirement. Consequently, a massive amount of experiment data is now rapidly generated. Nevertheless, the data are not readily usable or meaningful until they are further analysed and interpreted. Due to the size of the data, a hi…	1	0	NA	0
biopython/biopython	pdf	Ten Simple Rules for Taking Advantage of Git and GitHub	PLoS Computational Biology	Embase		2016			Perez-Riverol-2016-Ten Simple Rules for Taking.pdf		0	NA	NA	0
biopython/biopython	pdf	Ten Simple Rules for Taking Advantage of Git and GitHub	PLoS Comput Biol	PubMed	27415786	2016	Jul	2016/07/16	Perez-Riverol-2016-Ten Simple Rules for Taking.pdf		0	NA	NA	0
biopython/blob	pdf	A simple grid implementation with Berkeley Open Infrastructure for Network Computing using BLAST as a model	PeerJ	Embase		2016			Pinthong-2016-A simple grid implementation wit.pdf	Development of high-throughput technologies, such as Next-generation sequencing, allows thousands of experiments to be performed simultaneously while reducing resource requirement. Consequently, a massive amount of experiment data is now rapidly generated. Nevertheless, the data are not readily usable or meaningful until they are further analysed and interpreted. Due to the size of the data, a hi…	1	0	NA	0
biorack/omaat	abstract	OpenMSI Arrayed Analysis Toolkit: Analyzing Spatially Defined Samples Using Mass Spectrometry Imaging	Anal Chem	PubMed	28467051	2017	Jun 06	2017/05/04	de Raad-2017-OpenMSI Arrayed Analysis Toolkit_.pdf	Mass spectrometry imaging (MSI) has primarily been applied in localizing biomolecules within biological matrices. Although well-suited, the application of MSI for comparing thousands of spatially defined spotted samples has been limited. One reason for this is a lack of suitable and accessible data processing tools for the analysis of large arrayed MSI sample sets. The OpenMSI Arrayed Analysis To…	0	NA	NA	0
BIOS-IMASL/Azahar	abstract	Azahar: a PyMOL plugin for construction, visualization and analysis of glycan molecules	J Comput Aided Mol Des	PubMed	27549814	2016	Aug	2016/08/24	Arroyuelo-2016-Azahar_ a PyMOL plugin for cons.pdf	Glycans are key molecules in many physiological and pathological processes. As with other molecules, like proteins, visualization of the 3D structures of glycans adds valuable information for understanding their biological function. Hence, here we introduce Azahar, a computing environment for the creation, visualization and analysis of glycan molecules. Azahar is implemented in Python and works a…	1	NA	1	1
biosemantics/glossaries	pdf	OTO: Ontology Term Organizer	BMC bioinformatics	Medline		2015			Huang-2015-OTO_ Ontology Term Organizer.pdf	BACKGROUND: The need to create controlled vocabularies such as ontologies for knowledge organization and access has been widely recognized in various domains. Despite the indispensable need of thorough domain knowledge in ontology construction, most software tools for ontology construction are designed for knowledge engineers and not for domain experts to use. The differences in the opinions of d…	1	0	NA	0
biosemantics/oto	pdf	OTO: Ontology Term Organizer	BMC bioinformatics	Medline		2015			Huang-2015-OTO_ Ontology Term Organizer.pdf	BACKGROUND: The need to create controlled vocabularies such as ontologies for knowledge organization and access has been widely recognized in various domains. Despite the indispensable need of thorough domain knowledge in ontology construction, most software tools for ontology construction are designed for knowledge engineers and not for domain experts to use. The differences in the opinions of d…	1	1	NA	1
biosinodx/SCcaller	abstract	Accurate identification of single-nucleotide variants in whole-genome-amplified single cells	Nat Methods	PubMed	28319112	2017	May	2017/03/21	Dong-2017-Accurate identification of single-nu.pdf	Mutation analysis in single-cell genomes is prone to artifacts associated with cell lysis and whole-genome amplification. Here we addressed these issues by developing single-cell multiple displacement amplification (SCMDA) and a general-purpose single-cell-variant caller, SCcaller (https://github.com/biosinodx/SCcaller/). By comparing SCMDA-amplified single cells with unamplified clones from the …	1	NA	1	1
BiostatQian/ASAFE	abstract	ASAFE: ancestry-specific allele frequency estimation	Bioinformatics	PubMed	27153656	2016	Jul 15	2016/05/07	Zhang-2016-ASAFE_ ancestry-specific allele fre.pdf	UNLABELLED: In a genome-wide association study (GWAS) of an admixed population, such as Hispanic Americans, ancestry-specific allele frequencies can inform the design of a replication GWAS. We derive an EM algorithm to estimate ancestry-specific allele frequencies for a bi-allelic marker given genotypes and local ancestries on a 3-way admixed population, when the phase of each admixed individual'…	1	NA	1	1
BioToolsLeeds/FlexiCoClusteringPackage	abstract	Flexible model-based clustering of mixed binary and continuous data: application to genetic regulation and cancer	Nucleic Acids Res	PubMed	27994031	2017	Apr 20	2016/12/21	Zainul Abidin-2017-Flexible model-based cluste.pdf	Clustering is used widely in 'omics' studies and is often tackled with standard methods, e.g. hierarchical clustering. However, the increasing need for integration of multiple data sets leads to a requirement for clustering methods applicable to mixed data types, where the straightforward application of standard methods is not necessarily the best approach. A particularly common problem involves …	1	NA	1	1
bissana/Vigi4Med-Scraper	pdf	Vigi4Med scraper: A framework for web forum structured data extraction and semantic representation	PLoS ONE	Embase		2017			Audeh-2017-Vigi4Med scraper_ A framework for w.pdf	The extraction of information from social media is an essential yet complicated step for data analysis in multiple domains. In this paper, we present Vigi4Med Scraper, a generic open source framework for extracting structured data from web forums. Our framework is highly configurable; using a configuration file, the user can freely choose the data to extract from any web forum. The extracted data…	0	NA	NA	0
BitSeq/BitSeqVB_benchmarking	abstract	Fast and accurate approximate inference of transcript expression from RNA-seq data	Bioinformatics	PubMed	26315907	2015	Dec 15	2015/09/01	Hensman-2015-Fast and accurate approximate inf.pdf	MOTIVATION: Assigning RNA-seq reads to their transcript of origin is a fundamental task in transcript expression estimation. Where ambiguities in assignments exist due to transcripts sharing sequence, e.g. alternative isoforms or alleles, the problem can be solved through probabilistic inference. Bayesian methods have been shown to provide accurate transcript abundance estimates compared with com…	1	NA	1	1
bjornwallner/DockQ	abstract	DockQ: A Quality Measure for Protein-Protein Docking Models	PLoS ONE	PubMed	27560519	2016		2016/08/26	Basu-2016-DockQ_ A Quality Measure for Protein.pdf	The state-of-the-art to assess the structural quality of docking models is currently based on three related yet independent quality measures: Fnat, LRMS, and iRMS as proposed and standardized by CAPRI. These quality measures quantify different aspects of the quality of a particular docking model and need to be viewed together to reveal the true quality, e.g. a model with relatively poor LRMS (>10…	1	NA	1	1
bjornwallner/ProQ_scripts	abstract	ProQ2: estimation of model accuracy implemented in Rosetta	Bioinformatics	PubMed	26733453	2016	May 01	2016/01/07	Uziela-2016-ProQ2_ estimation of model accurac.pdf	MOTIVATION: Model quality assessment programs are used to predict the quality of modeled protein structures. They can be divided into two groups depending on the information they are using: ensemble methods using consensus of many alternative models and methods only using a single model to do its prediction. The consensus methods excel in achieving high correlations between prediction and true qu…	1	NA	1	1
bjpop/HiTIME	abstract	High-resolution twin-ion metabolite extraction (HiTIME) mass spectrometry: nontargeted detection of unknown drug metabolites by isotope labeling, liquid chromatography mass spectrometry, and automated high-performance computing	Anal Chem	PubMed	25818563	2015	Apr 21	2015/03/31	Leeming-2015-High-resolution twin-ion metaboli.pdf	The metabolic fate of a compound can often determine the success of a new drug lead. Thus, significant effort is directed toward identifying the metabolites formed from a given molecule. Here, an automated and nontargeted procedure is introduced for detecting drug metabolites without authentic metabolite standards via the use of stable isotope labeling, liquid chromatography mass spectrometry (LC…	0	NA	NA	0
bkainz/fetalReconstruction	pdf	Fast Volume Reconstruction from Motion Corrupted Stacks of 2D Slices	IEEE Transactions on Medical Imaging	Embase Medline		2015			Kainz-2015-Fast Volume Reconstruction from Mot.pdf	Capturing an enclosing volume of moving subjects and organs using fast individual image slice acquisition has shown promise in dealing with motion artefacts. Motion between slice acquisitions results in spatial inconsistencies that can be resolved by slice-to-volume reconstruction (SVR) methods to provide high quality 3D image data. Existing algorithms are, however, typically very slow, specialis…	0	NA	NA	0
bkehr/popins	abstract	PopIns: population-scale detection of novel sequence insertions	Bioinformatics	PubMed	25926346	2016	Apr 01	2015/05/01		MOTIVATION: The detection of genomic structural variation (SV) has advanced tremendously in recent years due to progress in high-throughput sequencing technologies. Novel sequence insertions, insertions without similarity to a human reference genome, have received less attention than other types of SVs due to the computational challenges in their detection from short read sequencing data, which i…	1	NA	1	1
blab/nextflu	abstract	nextflu: real-time tracking of seasonal influenza virus evolution in humans	Bioinformatics	PubMed	26115986	2015	Nov 01	2015/06/28	Neher-2015-nextflu_ real-time tracking of seas.pdf	UNLABELLED: Seasonal influenza viruses evolve rapidly, allowing them to evade immunity in their human hosts and reinfect previously infected individuals. Similarly, vaccines against seasonal influenza need to be updated frequently to protect against an evolving virus population. We have thus developed a processing pipeline and browser-based visualization that allows convenient exploration and ana…	1	NA	1	1
blachlylab/mucor	abstract	MuCor: mutation aggregation and correlation	Bioinformatics	PubMed	26803155	2016	May 15	2016/01/24	Kroll-2016-MuCor_ mutation aggregation and cor.pdf	MOTIVATION: There are many tools for variant calling and effect prediction, but little to tie together large sample groups. Aggregating, sorting and summarizing variants and effects across a cohort is often done with ad hoc scripts that must be re-written for every new project. In response, we have written MuCor, a tool to gather variants from a variety of input formats (including multiple files …	1	NA	1	1
blackrim/treePL	abstract	treePL: divergence time estimation using penalized likelihood for large phylogenies	Bioinformatics	PubMed	22908216	2012	Oct 15	2012/08/22	Smith-2012-treePL_ divergence time estimation.pdf	UNLABELLED: Ever larger phylogenies are being constructed due to the explosion of genetic data and development of high-performance phylogenetic reconstruction algorithms. However, most methods for calculating divergence times are limited to datasets that are orders of magnitude smaller than recently published large phylogenies. Here, we present an algorithm and implementation of a divergence time…	1	NA	1	1
blancahimes/taffeta	abstract	Vitamin d effects on the airway smooth muscle cell transcriptome of fatal asthma patients	American Journal of Respiratory and Critical Care Medicine	Embase		2014			ajrccm-conference.2014.189.1_MeetingAbstracts.A4951	Rationale: Previous studies suggest that children with severe asthma have lower levels of Vitamin D than children with moderate asthma. Further, among children with severe asthma, airway smooth muscle (ASM) mass has been found to be inversely related to vitamin D levels. We sought to understand the effects of vitamin D on the ASM transcriptome of patients with severe asthma. Methods: Human ASM ce…	1	NA	0	0
blancahimes/taffeta	abstract	Vitamin d modulates expression of the airway smooth muscle transcriptome in fatal asthma	American Journal of Respiratory and Critical Care Medicine	Embase		2015			ajrccm-conference.2015.191.1_MeetingAbstracts.A2471	Rationale: Some asthma patients remain poorly controlled by conventional therapies and experience more life-threatening exacerbations. Vitamin D, as an adjunct therapy, may improve disease control in severe asthma patients since vitamin D enhances glucocorticoid responsiveness and mitigates airway smooth muscle (ASM) hyperplasia. We sought to characterize differences in transcriptome responsivene…	1	NA	0	0
blaxterlab/blobology	abstract	Blobology: exploring raw genome data for contaminants, symbionts and parasites using taxon-annotated GC-coverage plots	Front Genet	PubMed	24348509	2013		2013/12/19	Kumar-2013-Blobology_ exploring raw genome dat.pdf	Generating the raw data for a de novo genome assembly project for a target eukaryotic species is relatively easy. This democratization of access to large-scale data has allowed many research teams to plan to assemble the genomes of non-model organisms. These new genome targets are very different from the traditional, inbred, laboratory-reared model organisms. They are often small, and cannot be i…	1	NA	1	1
bli25wisc/RSEM	pdf	Mapping RNA-seq Reads with STAR	Current Protocols in Bioinformatics	Medline		2015			Dobin-2015-Mapping RNA-seq Reads with STAR.pdf	Mapping of large sets of high-throughput sequencing reads to a reference genome is one of the foundational steps in RNA-seq data analysis. The STAR software package performs this task with high levels of accuracy and speed. In addition to detecting annotated and novel splice junctions, STAR is capable of discovering more complex RNA sequence arrangements, such as chimeric and circular RNA. STAR c…	1	0	NA	0
blob/07a3989629	pdf	Fractal MapReduce decomposition of sequence alignment	Algorithms Mol Biol	PubMed	22551205	2012	May 02	2012/05/04	Almeida-2012-Fractal MapReduce decomposition o.pdf	BACKGROUND: The dramatic fall in the cost of genomic sequencing, and the increasing convenience of distributed cloud computing resources, positions the MapReduce coding pattern as a cornerstone of scalable bioinformatics algorithm development. In some cases an algorithm will find a natural distribution via use of map functions to process vectorized components, followed by a reduce of aggregate in…	1	0	NA	0
blob/07a39896293a57ecdeec571335ae782bb56	pdf	Fractal MapReduce decomposition of sequence alignment	Algorithms Mol Biol	PubMed	22551205	2012	May 02	2012/05/04	Almeida-2012-Fractal MapReduce decomposition o.pdf	BACKGROUND: The dramatic fall in the cost of genomic sequencing, and the increasing convenience of distributed cloud computing resources, positions the MapReduce coding pattern as a cornerstone of scalable bioinformatics algorithm development. In some cases an algorithm will find a natural distribution via use of map functions to process vectorized components, followed by a reduce of aggregate in…	1	0	NA	0
BlueBrain/NeuroM	pdf	Reconstructing the brain: from image stacks to neuron synthesis	Brain Informatics	Embase		2016			Shillcock-2016-Reconstructing the brain_ from.pdf	Large-scale brain initiatives such as the US BRAIN initiative and the European Human Brain Project aim to marshall a vast amount of data and tools for the purpose of furthering our understanding of brains. Fundamental to this goal is that neuronal morphologies must be seamlessly reconstructed and aggregated on scales up to the whole rodent brain. The experimental labor needed to manually produce …	0	NA	NA	0
bm2-lab/MetaTopics	abstract	MetaTopics: an integration tool to analyze microbial community profile by topic model	BMC Genomics	PubMed	28198670	2017	Jan 25	2017/02/16	Yan-2017-MetaTopics_ an integration tool to an.pdf	BACKGROUND: Deciphering taxonomical structures based on high dimensional sequencing data is still challenging in metagenomics study. Moreover, the common workflow processed in this field fails to identify microbial communities and their effect on a specific disease status. Even the relationships and interactions between different bacteria in a microbial community keep unknown. RESULTS: MetaTopics…	1	NA	1	1
bmuchmore/CymeR	abstract	CymeR: cytometry analysis using KNIME, docker and R	Bioinformatics	PubMed	27998935	2017	Mar 01	2016/12/22	Muchmore-2017-CymeR_ cytometry analysis using.pdf	Summary: Here we present open-source software for the analysis of high-dimensional cytometry data using state of the art algorithms. Importantly, use of the software requires no programming ability, and output files can either be interrogated directly in CymeR or they can be used downstream with any other cytometric data analysis platform. Also, because we use Docker to integrate the multitude of…	1	NA	1	1
boboppie/RSSS	abstract	A comparative study of RNA-seq analysis strategies	Brief Bioinform	PubMed	25788326	2015	Nov	2015/03/20	Janes-2015-A comparative study of RNA-seq anal.pdf	Three principal approaches have been proposed for inferring the set of transcripts expressed in RNA samples using RNA-seq. The simplest approach uses curated annotations, which assumes the transcripts in a sample are a subset of the transcripts listed in a curated database. A more ambitious method involves aligning reads to a reference genome and using the alignments to infer the transcript struc…	1	NA	1	1
BoevaLab/SV-Bay	abstract	SV-Bay: structural variant detection in cancer genomes using a Bayesian approach with correction for GC-content and read mappability	Bioinformatics	PubMed	26740523	2016	Apr 01	2016/01/08	Iakovishina-2016-SV-Bay_ structural variant de.pdf	MOTIVATION: Whole genome sequencing of paired-end reads can be applied to characterize the landscape of large somatic rearrangements of cancer genomes. Several methods for detecting structural variants with whole genome sequencing data have been developed. So far, none of these methods has combined information about abnormally mapped read pairs connecting rearranged regions and associated global …	1	NA	1	1
Bohdan-Khomtchouk/fastheatmap	abstract	shinyheatmap: Ultra fast low memory heatmap web interface for big data genomics	PLoS ONE	PubMed	28493881	2017		2017/05/12	Khomtchouk-2017-shinyheatmap_ Ultra fast low m.pdf	BACKGROUND: Transcriptomics, metabolomics, metagenomics, and other various next-generation sequencing (-omics) fields are known for their production of large datasets, especially across single-cell sequencing studies. Visualizing such big data has posed technical challenges in biology, both in terms of available computational resources as well as programming acumen. Since heatmaps are used to dep…	1	NA	1	1
Bohdan-Khomtchouk/Microscope	abstract	MicroScope: ChIP-seq and RNA-seq software analysis suite for gene expression heatmaps	BMC Bioinformatics	PubMed	27659774	2016	Sep 22	2016/09/24	Khomtchouk-2016-MicroScope_ ChIP-seq and RNA-s.pdf	BACKGROUND: Heatmaps are an indispensible visualization tool for examining large-scale snapshots of genomic activity across various types of next-generation sequencing datasets. However, traditional heatmap software do not typically offer multi-scale insight across multiple layers of genomic analysis (e.g., differential expression analysis, principal component analysis, gene ontology analysis, an…	1	NA	1	1
Bohdan-Khomtchouk/shinyheatmap	abstract	shinyheatmap: Ultra fast low memory heatmap web interface for big data genomics	PLoS ONE	PubMed	28493881	2017		2017/05/12	Khomtchouk-2017-shinyheatmap_ Ultra fast low m.pdf	BACKGROUND: Transcriptomics, metabolomics, metagenomics, and other various next-generation sequencing (-omics) fields are known for their production of large datasets, especially across single-cell sequencing studies. Visualizing such big data has posed technical challenges in biology, both in terms of available computational resources as well as programming acumen. Since heatmaps are used to dep…	1	NA	1	1
borenstein-lab/CoMiDA	abstract	An algorithm for designing minimal microbial communities with desired metabolic capacities	Bioinformatics	PubMed	27153571	2016	Jul 01	2016/05/07	Eng-2016-An algorithm for designing minimal mi.pdf	MOTIVATION: Recent efforts to manipulate various microbial communities, such as fecal microbiota transplant and bioreactor systems' optimization, suggest a promising route for microbial community engineering with numerous medical, environmental and industrial applications. However, such applications are currently restricted in scale and often rely on mimicking or enhancing natural communities, ca…	1	NA	1	1
borisvassilev/lir	abstract	Language-Agnostic Reproducible Data Analysis Using Literate Programming	PLoS ONE	PubMed	27711123	2016		2016/10/07	Vassilev-2016-Language-Agnostic Reproducible D.pdf	A modern biomedical research project can easily contain hundreds of analysis steps and lack of reproducibility of the analyses has been recognized as a severe issue. While thorough documentation enables reproducibility, the number of analysis programs used can be so large that in reality reproducibility cannot be easily achieved. Literate programming is an approach to present computer programs to…	1	NA	1	1
bornea/APOSTL	abstract	APOSTL: An Interactive Galaxy Pipeline for Reproducible Analysis of Affinity Proteomics Data	J Proteome Res	PubMed	27680298	2016	Dec 02	2016/10/22	Kuenzi-2016-APOSTL_ An Interactive Galaxy Pipe.pdf	With continuously increasing scale and depth of coverage in affinity proteomics (AP-MS) data, the analysis and visualization is becoming more challenging. A number of tools have been developed to identify high-confidence interactions; however, a cohesive and intuitive pipeline for analysis and visualization is still needed. Here we present Automated Processing of SAINT Templated Layouts (APOSTL),…	1	NA	1	1
boscoh/inmembrane	abstract	Inmembrane, a bioinformatic workflow for annotation of bacterial cell-surface proteomes	Source Code Biol Med	PubMed	23506117	2013	Mar 19	2013/03/20	Perry-2013-Inmembrane, a bioinformatic workflo.pdf	BACKGROUND: The annotation of surface exposed bacterial membrane proteins is an important step in interpretation and validation of proteomic experiments. In particular, proteins detected by cell surface protease shaving experiments can indicate exposed regions of membrane proteins that may contain antigenic determinants or constitute vaccine targets in pathogenic bacteria. RESULTS: Inmembrane is …	1	NA	1	1
Bose-Lab/Improved-Detection-of-Cancer-Genes	abstract	Statistically identifying tumor suppressors and oncogenes from pan-cancer genome-sequencing data	Bioinformatics	PubMed	26209800	2015	Nov 15	2015/07/26	Kumar-2015-Statistically identifying tumor sup.pdf	MOTIVATION: Several tools exist to identify cancer driver genes based on somatic mutation data. However, these tools do not account for subclasses of cancer genes: oncogenes, which undergo gain-of-function events, and tumor suppressor genes (TSGs) which undergo loss-of-function. A method which accounts for these subclasses could improve performance while also suggesting a mechanism of action for …	1	NA	1	1
boto/boto	pdf	RBioCloud: A Light-Weight Framework for Bioconductor and R-based Jobs on the Cloud	IEEE/ACM transactions on computational biology and bioinformatics / IEEE, ACM	Medline		2015			Varghese-2015-RBioCloud_ A Light-Weight Framew.pdf	Large-scale ad hoc analytics of genomic data is popular using the R-programming language supported by over 700 software packages provided by Bioconductor. More recently, analytical jobs are benefitting from on-demand computing and storage, their scalability and their low maintenance cost, all of which are offered by the cloud. While biologists and bioinformaticists can take an analytical job and …	1	0	NA	0
bougui505/SOM	abstract	An automatic tool to analyze and cluster macromolecular conformations based on self-organizing maps	Bioinformatics	PubMed	25543048	2015	May 01	2014/12/30	Bouvier-2015-An automatic tool to analyze and.pdf	MOTIVATION: Sampling the conformational space of biological macromolecules generates large sets of data with considerable complexity. Data-mining techniques, such as clustering, can extract meaningful information. Among them, the self-organizing maps (SOMs) algorithm has shown great promise; in particular since its computation time rises only linearly with the size of the data set. Whereas SOMs a…	1	NA	1	1
boutroslab/caRpools	abstract	caRpools: an R package for exploratory data analysis and documentation of pooled CRISPR/Cas9 screens	Bioinformatics	PubMed	26508755	2016	Feb 15	2015/10/29	Winter-2016-caRpools_ an R package for explora.pdf	MOTIVATION: Genetic screens by CRISPR/Cas9-mediated genome engineering have become a powerful tool for functional genomics. However, there is currently a lack of end-to-end software pipelines to analyze CRISPR/Cas9 screens based on next generation sequencing. RESULTS: The CRISPR-AnalyzeR for pooled screens (caRpools) is an R package for exploratory data analysis that provides a complete workflow …	1	NA	1	1
boutroslab/cld	abstract	CRISPR library designer (CLD): software for multispecies design of single guide RNA libraries	Genome Biol	PubMed	27013184	2016	Mar 24	2016/03/26	Heigwer-2016-CRISPR library designer (CLD)_ so.pdf	BACKGROUND: Genetic screens using CRISPR/Cas9 are a powerful method for the functional analysis of genomes. RESULTS: Here we describe CRISPR library designer (CLD), an integrated bioinformatics application for the design of custom single guide RNA (sgRNA) libraries for all organisms with annotated genomes. CLD is suitable for the design of libraries using modified CRISPR enzymes and targeting non…	1	NA	1	1
boutroslab/HTSvis	abstract	HTSvis: a web app for exploratory data analysis and visualization of arrayed high-throughput screens	Bioinformatics	PubMed	28505270	2017	May 15	2017/05/16	Scheeder-2017-HTSvis_ a web app for explorator.pdf	Summary: Arrayed high-throughput screens (HTS) cover a broad range of applications using RNAi or small molecules as perturbations and specialized software packages for statistical analysis have become available. However, exploratory data analysis and integration of screening results has remained challenging due to the size of the data sets and the lack of user-friendly tools for interpretation an…	1	NA	1	1
bowhan/piPipes	pdf	Noncoding RNA: Current Deep Sequencing Data Analysis Approaches and Challenges	Human Mutation	Embase		2016			Veneziano-2016-Noncoding RNA_ Current Deep Seq.pdf	One of the most significant biological discoveries of the last decade is represented by the reality that the vast majority of the transcribed genomic output comprises diverse classes of noncoding RNAs (ncRNAs) that may play key roles and/or be affected by many biochemical cellular processes (i.e., RNA editing), with implications in human health and disease. With 90% of the human genome being tran…	0	NA	NA	0
bowhan/piPipes	abstract	piPipes: a set of pipelines for piRNA and transposon analysis via small RNA-seq, RNA-seq, degradome- and CAGE-seq, ChIP-seq and genomic DNA sequencing	Bioinformatics	PubMed	25342065	2015	Feb 15	2014/10/25	Han-2015-piPipes_ a set of pipelines for piRNA.pdf	MOTIVATION: PIWI-interacting RNAs (piRNAs), 23-36 nt small silencing RNAs, repress transposon expression in the metazoan germ line, thereby protecting the genome. Although high-throughput sequencing has made it possible to examine the genome and transcriptome at unprecedented resolution, extracting useful information from gigabytes of sequencing data still requires substantial computational skill…	1	NA	1	1
BrainardLab/AOAutomontaging	pdf	Multi-modal automatic montaging of adaptive optics retinal images	Biomedical Optics Express	Embase		2016			Chen-2016-Multi-modal automatic montaging of a.pdf	We present a fully automated adaptive optics (AO) retinal image montaging algorithm using classic scale invariant feature transform with random sample consensus for outlier removal. Our approach is capable of using information from multiple AO modalities (confocal, split detection, and dark field) and can accurately detect discontinuities in the montage. The algorithm output is compared to manual…	0	NA	NA	0
BrainModes/TVB-empirical-data-pipeline	abstract	An automated pipeline for constructing personalized virtual brains from multimodal neuroimaging data	NeuroImage	PubMed	25837600	2015	Aug 15	2015/04/04	Schirner-2015-An automated pipeline for constr.pdf	Large amounts of multimodal neuroimaging data are acquired every year worldwide. In order to extract high-dimensional information for computational neuroscience applications standardized data fusion and efficient reduction into integrative data structures are required. Such self-consistent multimodal data sets can be used for computational brain modeling to constrain models with individual measur…	0	NA	NA	0
braunb/traxtile-public	abstract	Traxtile: Interactive editing of cell tracks in time-lapse images	BioTechniques	PubMed	26260086	2015	Aug	2014/01/01	Braun-2015-Traxtile_ Interactive editing of ce.pdf	Time-lapse imaging can be used to quantify how cells move, divide, and die over time and under defined culture conditions. Open source software packages such as CellProfiler, Icy, and Fiji provide robust and convenient interfaces for performing such analyses. However, object tracking algorithms are imperfect, and validation of significant events is often required. This is challenging, as CellProf…	1	NA	1	1
brendanofallon/SNPSVM	abstract	A support vector machine for identification of single-nucleotide polymorphisms from next-generation sequencing data	Bioinformatics	PubMed	23620357	2013	Jun 01	2013/04/27	O'Fallon-2013-A support vector machine for ide.pdf	MOTIVATION: Accurate determination of single-nucleotide polymorphisms (SNPs) from next-generation sequencing data is a significant challenge facing bioinformatics researchers. Most current methods use mechanistic models that assume nucleotides aligning to a given reference position are sampled from a binomial distribution. While such methods are sensitive, they are often unable to discriminate er…	0	NA	NA	0
brentp/combined-pvalues	abstract	Comb-p: software for combining, analyzing, grouping and correcting spatially correlated P-values	Bioinformatics	PubMed	22954632	2012	Nov 15	2012/09/08	Pedersen-2012-Comb-p_ software for combining.pdf	SUMMARY: comb-p is a command-line tool and a python library that manipulates BED files of possibly irregularly spaced P-values and (1) calculates auto-correlation, (2) combines adjacent P-values, (3) performs false discovery adjustment, (4) finds regions of enrichment (i.e. series of adjacent low P-values) and (5) assigns significance to those regions. In addition, tools are provided for visualiz…	0	NA	NA	0
brentp/cyvcf2	abstract	cyvcf2: fast, flexible variant analysis with Python	Bioinformatics	PubMed	28165109	2017	Feb 06	2017/02/07	Pedersen-2017-cyvcf2_ fast, flexible variant a.pdf	Motivation: Variant call format (VCF) files document the genetic variation observed after DNA sequencing, alignment and variant calling of a sample cohort. Given the complexity of the VCF format as well as the diverse variant annotations and genotype metadata, there is a need for fast, flexible methods enabling intuitive analysis of the variant data within VCF and BCF files. Results: We introduce…	1	NA	1	1
brentp/gobe	abstract	Gobe: an interactive, web-based tool for comparative genomic visualization	Bioinformatics	PubMed	21296748	2011	Apr 01	2011/02/08	Pedersen-2011-Gobe_ an interactive, web-based.pdf	UNLABELLED: Gobe is a web-based tool for viewing comparative genomic data. It supports viewing multiple genomic regions simultaneously. Its simple text format and flash-based rendering make it an interactive, exploratory research tool. Gobe can be used without installation through our web service, or downloaded and customized with stylesheets and javascript callback functions. AVAILABILITY: Gobe …	1	NA	1	1
brentp/methylcode	pdf	CRCDA--Comprehensive resources for cancer NGS data analysis	Database : the journal of biological databases and curation	Medline		2015			Thangam-2015-CRCDA--Comprehensive resources fo.pdf	Next generation sequencing (NGS) innovations put a compelling landmark in life science and changed the direction of research in clinical oncology with its productivity to diagnose and treat cancer. The aim of our portal comprehensive resources for cancer NGS data analysis (CRCDA) is to provide a collection of different NGS tools and pipelines under diverse classes with cancer pathways and databas…	1	0	NA	0
brentp/methylcode	abstract	MethylCoder: software pipeline for bisulfite-treated sequences	Bioinformatics	PubMed	21724594	2011	Sep 01	2011/07/05	Pedersen-2011-MethylCoder_ software pipeline f.pdf	MOTIVATION: MethylCoder is a software program that generates per-base methylation data given a set of bisulfite-treated reads. It provides the option to use either of two existing short-read aligners, each with different strengths. It accounts for soft-masked alignments and overlapping paired-end reads. MethylCoder outputs data in text and binary formats in addition to the final alignment in SAM …	1	NA	1	1
brentp/vcfanno	abstract	Vcfanno: fast, flexible annotation of genetic variants	Genome Biol	PubMed	27250555	2016	Jun 01	2016/06/03	Pedersen-2016-Vcfanno_ fast, flexible annotati.pdf	The integration of genome annotations is critical to the identification of genetic variants that are relevant to studies of disease or other traits. However, comprehensive variant annotation with diverse file formats is difficult with existing methods. Here we describe vcfanno, which flexibly extracts and summarizes attributes from multiple annotation files and integrates the annotations within t…	1	NA	1	1
bretglun/fwqpbo	pdf	Multi-scale graph-cut algorithm for efficient water-fat separation	Magnetic Resonance in Medicine	Embase		2016			Berglund-2016-Multi-scale graph-cut algorithm.pdf	Purpose: To improve the accuracy and robustness to noise in water-fat separation by unifying the multiscale and graph cut based approaches to B0-correction. Methods: A previously proposed water-fat separation algorithm that corrects for B0 field inhomogeneity in 3D by a single quadratic pseudo-Boolean optimization (QPBO) graph cut was incorporated into a multi-scale framework, where field map sol…	0	NA	NA	0
brettbode/wxmacmolplt	pdf	Open source molecular modeling	J Mol Graph Model	PubMed	27631126	2016	Sep	2016/09/16	Pirhadi-2016-Open source molecular modeling.pdf	The success of molecular modeling and computational chemistry efforts are, by definition, dependent on quality software applications. Open source software development provides many advantages to users of modeling applications, not the least of which is that the software is free and completely extendable. In this review we categorize, enumerate, and describe available open source software packages…	0	NA	NA	0
brettc/partitionfinder	abstract	PartitionFinder 2: New Methods for Selecting Partitioned Models of Evolution for Molecular and Morphological Phylogenetic Analyses	Mol Biol Evol	PubMed	28013191	2017	Mar 01	2016/12/26		PartitionFinder 2 is a program for automatically selecting best-fit partitioning schemes and models of evolution for phylogenetic analyses. PartitionFinder 2 is substantially faster and more efficient than version 1, and incorporates many new methods and features. These include the ability to analyze morphological datasets, new methods to analyze genome-scale datasets, new output formats to facil…	1	NA	1	0
brettc/partitionfinder	pdf	Selecting optimal partitioning schemes for phylogenomic datasets	BMC evolutionary biology	Medline		2014			Lanfear-2014-Selecting optimal partitioning sc.pdf	Partitioning involves estimating independent models of molecular evolution for different subsets of sites in a sequence alignment, and has been shown to improve phylogenetic inference. Current methods for estimating best-fit partitioning schemes, however, are only computationally feasible with datasets of fewer than 100 loci. This is a problem because datasets with thousands of loci are increasin…	1	1	NA	1
brettc/standard-RAxML	pdf	Selecting optimal partitioning schemes for phylogenomic datasets	BMC evolutionary biology	Medline		2014			Lanfear-2014-Selecting optimal partitioning sc.pdf	Partitioning involves estimating independent models of molecular evolution for different subsets of sites in a sequence alignment, and has been shown to improve phylogenetic inference. Current methods for estimating best-fit partitioning schemes, however, are only computationally feasible with datasets of fewer than 100 loci. This is a problem because datasets with thousands of loci are increasin…	1	1	NA	1
brielin/Jester	abstract	Local Joint Testing Improves Power and Identifies Hidden Heritability in Association Studies	Genetics	PubMed	27182951	2016	Jul	2016/05/18	Brown-2016-Local Joint Testing Improves Power.pdf	There is mounting evidence that complex human phenotypes are highly polygenic, with many loci harboring multiple causal variants, yet most genetic association studies examine each SNP in isolation. While this has led to the discovery of thousands of disease associations, discovered variants account for only a small fraction of disease heritability. Alternative multi-SNP methods have been proposed…	1	NA	1	1
briney/clonify-python	abstract	Clonify: unseeded antibody lineage assignment from next-generation sequencing data	Sci Rep	PubMed	27102563	2016	Apr 22	2016/04/23	Briney-2016-Clonify_ unseeded antibody lineage.pdf	Defining the dynamics and maturation processes of antibody clonal lineages is crucial to understanding the humoral response to infection and immunization. Although individual antibody lineages have been previously analyzed in isolation, these studies provide only a narrow view of the total antibody response. Comprehensive study of antibody lineages has been limited by the lack of an accurate clon…	0	NA	NA	0
brinkmanlab/GenomeD3Plot	abstract	GenomeD3Plot: a library for rich, interactive visualizations of genomic data in web applications	Bioinformatics	PubMed	26093150	2015	Oct 15	2015/06/21	Laird-2015-GenomeD3Plot_ a library for rich, i.pdf	MOTIVATION: A simple static image of genomes and associated metadata is very limiting, as researchers expect rich, interactive tools similar to the web applications found in the post-Web 2.0 world. GenomeD3Plot is a light weight visualization library written in javascript using the D3 library. GenomeD3Plot provides a rich API to allow the rapid visualization of complex genomic data using a conven…	1	NA	1	1
brj1/node.dating	abstract	node.dating: dating ancestors in phylogenetic trees in R	Bioinformatics	PubMed	28365756	2017	Mar 15	2017/04/04	Jones-2017-node.dating_ dating ancestors in ph.pdf	Summary: Phylogenetic trees encode the evolutionary distances between species or populations. With sufficient information, these evolutionary distances can be rescaled over time to provide estimates of the dates of the most recent ancestors of the species. Here we present the R program node.dating, divergence-time analysis software, which uses a maximum-likelihood method to estimate the dates of …	1	NA	1	1
broadinsti-tute/picard	pdf	Chromatin state analysis of the barley epigenome reveals a higher-order structure defined by H3K27me1 and H3K27me3 abundance	The Plant journal : for cell and molecular biology	Medline		2015			Baker-2015-Chromatin state analysis of the bar.pdf	Combinations of histones carrying different covalent modifications are a major component of epigenetic variation. We have mapped nine modified histones in the barley seedling epigenome by chromatin immunoprecipitation next-generation sequencing (ChIP-seq). The chromosomal distributions of the modifications group them into four different classes, and members of a given class also tend to coincide …	1	0	NA	0
broadinstitu-te/picard	pdf	Combined ultra-low input mRNA and whole-genome sequencing of human embryonic stem cells	BMC Genomics	Embase Medline		2015			Mertes-2015-Combined ultra-low input mRNA and.pdf	Background: Next Generation Sequencing has proven to be an exceptionally powerful tool in the field of genomics and transcriptomics. With recent development it is nowadays possible to analyze ultra-low input sample material down to single cells. Nevertheless, investigating such sample material often limits the analysis to either the genome or transcriptome. We describe here a combined analysis of…	1	0	NA	0
broadinstitute/mutect	pdf	Bioinformatics for clinical next generation sequencing	Clinical Chemistry	Embase Medline		2015			Oliver-2015-Bioinformatics for clinical next g.pdf	Content: The computational components of an NGSbased work flow can be conceptualized as primary, secondary and tertiary analytics. Each of these components addresses a necessary step in the transformation of raw data into clinically actionable knowledge. Understanding the basic concepts of these analysis steps is important in assessing and addressing the informatics needs of a molecular diagnosti…	0	NA	NA	0
broadinstitute/oncotator	abstract	Oncotator: cancer variant annotation tool	Hum Mutat	PubMed	25703262	2015	Apr	2015/02/24	Ramos-2015-Oncotator_ cancer variant annotatio.pdf	Oncotator is a tool for annotating genomic point mutations and short nucleotide insertions/deletions (indels) with variant- and gene-centric information relevant to cancer researchers. This information is drawn from 14 different publicly available resources that have been pooled and indexed, and we provide an extensible framework to add additional data sources. Annotations linked to variants rang…	1	NA	1	1
broadinstitute/pic-ard	pdf	TRAPLINE: a standardized and automated pipeline for RNA sequencing data analysis, evaluation and annotation	BMC bioinformatics	Medline		2016			Wolfien-2016-TRAPLINE_ a standardized and auto.pdf	RESULTS: Comparative transcriptomics analyses with TRAPLINE result in a set of differentially expressed genes, their corresponding protein-protein interactions, splice variants, promoter activity, predicted miRNA-target interactions and files for single nucleotide polymorphism (SNP) calling. The obtained results are combined into a single file for downstream analysis such as network construction.…	1	0	NA	0
broadinstitute/picard	pdf	A simple procedure for directly obtaining haplotype sequences of diploid genomes	BMC Genomics	Embase Medline		2015			Noyes-2015-A simple procedure for directly obt.pdf	Background: Almost all genome sequencing projects neglect the fact that diploid organisms contain two genome copies and consequently what is published is a composite of the two. This means that the relationship between alternate alleles at two or more linked loci is lost. We have developed a simplified method of directly obtaining the haploid sequences of each genome copy from an individual organ…	1	0	NA	0
broadinstitute/picard	pdf	A unified analytic framework for prioritization of non-coding variants of uncertain significance in heritable breast and ovarian cancer	BMC Medical Genomics	Embase Medline		2016			Mucaki-2016-A unified analytic framework for p.pdf	Background: Sequencing of both healthy and disease singletons yields many novel and low frequency variants of uncertain significance (VUS). Complete gene and genome sequencing by next generation sequencing (NGS) significantly increases the number of VUS detected. While prior studies have emphasized protein coding variants, non-coding sequence variants have also been proven to significantly contri…	1	0	NA	0
broadinstitute/picard	pdf	An integrated approach for analyzing clinical genomic variant data from next-generation sequencing	Journal of Biomolecular Techniques	Embase Medline		2015			Crowgey-2015-An integrated approach for analyz.pdf	Next-generation sequencing (NGS) technologies provide the potential for developing high-throughput and low-cost platforms for clinical diagnostics. A limiting factor to clinical applications of genomic NGS is downstream bioinformatics analysis for data interpretation. We have developed an integrated approach for end-to-end clinical NGS data analysis from variant detection to functional profiling.…	1	0	NA	0
broadinstitute/picard	pdf	An investigation of causes of false positive single nucleotide polymorphisms using simulated reads from a small eukaryote genome	BMC bioinformatics	Medline		2015			Ribeiro-2015-An investigation of causes of fal.pdf	BACKGROUND: Single Nucleotide Polymorphisms (SNPs) are widely used molecular markers, and their use has increased massively since the inception of Next Generation Sequencing (NGS) technologies, which allow detection of large numbers of SNPs at low cost. However, both NGS data and their analysis are error-prone, which can lead to the generation of false positive (FP) SNPs. We explored the relation…	1	0	NA	0
broadinstitute/picard	pdf	Bioinformatic analysis of genotype by sequencing (GBS) data with NGSEP	BMC Genomics	Embase		2016			Perea-2016-Bioinformatic analysis of genotype.pdf	Background: Therecent development and availability of different genotype by sequencing (GBS) protocols provided a cost-effective approach to perform high-resolution genomic analysis of entire populations in different species. The central component of all these protocols is the digestion of the initial DNA with known restriction enzymes, to generate sequencing fragments at predictable and reproduc…	1	0	NA	0
broadinstitute/picard	pdf	cnvScan: A CNV screening and annotation tool to improve the clinical utility of computational CNV prediction from exome sequencing data	BMC Genomics	Embase Medline		2016			Samarakoon-2016-cnvScan_ A CNV screening and a.pdf	Background: With advances in next generation sequencing technology and analysis methods, single nucleotide variants (SNVs) and indels can be detected with high sensitivity and specificity in exome sequencing data. Recent studies have demonstrated the ability to detect disease-causing copy number variants (CNVs) in exome sequencing data. However, exonic CNV prediction programs have shown high fals…	1	0	NA	0
broadinstitute/picard	pdf	Comparative evaluation of the Minimally-Invasive Karyotyping (MINK) algorithm for non-invasive prenatal testing	PLoS ONE	Embase		2017			Chu-2017-Comparative evaluation of the Minimal.pdf	Minimally Invasive Karyotyping (MINK) was communicated in 2009 as a novel method for the non-invasive detection of fetal copy number anomalies in maternal plasma DNA. The original manuscript illustrated the potential of MINK using a model system in which fragmented genomic DNA obtained from a trisomy 21 male individual was mixed with that of his karyotypically normal mother at dilutions represent…	1	0	NA	0
broadinstitute/picard	pdf	Comparison and evaluation of two exome capture kits and sequencing platforms for variant calling	BMC Genomics	Embase Medline		2015			Zhang-2015-Comparison and evaluation of two ex.pdf	Background: To promote the clinical application of next-generation sequencing, it is important to obtain accurate and consistent variants of target genomic regions at low cost. Ion Proton, the latest updated semiconductor-based sequencing instrument from Life Technologies, is designed to provide investigators with an inexpensive platform for human whole exome sequencing that achieves a rapid turn…	0	NA	NA	0
broadinstitute/picard	pdf	CoNVaDING: Single Exon Variation Detection in Targeted NGS Data	Human Mutation	Embase Medline		2016			Johansson-2016-CoNVaDING_ Single Exon Variatio.pdf	We have developed a tool for detecting single exon copy-number variations (CNVs) in targeted next-generation sequencing data: CoNVaDING (Copy Number Variation Detection In Next-generation sequencing Gene panels). CoNVaDING includes a stringent quality control (QC) metric, that excludes or flags low-quality exons. Since this QC shows exactly which exons can be reliably analyzed and which exons are…	1	0	NA	0
broadinstitute/picard	pdf	Cpipe: A shared variant detection pipeline designed for diagnostic settings	Genome Medicine	Embase		2015			Sadedin-2015-Cpipe_ A shared variant detection.pdf	The benefits of implementing high throughput sequencing in the clinic are quickly becoming apparent. However, few freely available bioinformatics pipelines have been built from the ground up with clinical genomics in mind. Here we present Cpipe, a pipeline designed specifically for clinical genetic disease diagnostics. Cpipe was developed by the Melbourne Genomics Health Alliance, an Australian i…	1	0	NA	0
broadinstitute/picard	pdf	CRCDA--Comprehensive resources for cancer NGS data analysis	Database : the journal of biological databases and curation	Medline		2015			Thangam-2015-CRCDA--Comprehensive resources fo.pdf	Next generation sequencing (NGS) innovations put a compelling landmark in life science and changed the direction of research in clinical oncology with its productivity to diagnose and treat cancer. The aim of our portal comprehensive resources for cancer NGS data analysis (CRCDA) is to provide a collection of different NGS tools and pipelines under diverse classes with cancer pathways and databas…	1	0	NA	0
broadinstitute/picard	pdf	Digital Sorting of Pure Cell Populations Enables Unambiguous Genetic Analysis of Heterogeneous Formalin-Fixed Paraffin-Embedded Tumors by Next Generation Sequencing	Scientific reports	Medline		2016			Bolognesi-2016-Digital Sorting of Pure Cell Po.pdf	Precision medicine in oncology requires an accurate characterization of a tumor molecular profile for patient stratification. Though targeted deep sequencing is an effective tool to detect the presence of somatic sequence variants, a significant number of patient specimens do not meet the requirements needed for routine clinical application. Analysis is hindered by contamination of normal cells a…	1	0	NA	0
broadinstitute/picard	pdf	Enrichment by hybridisation of long DNA fragments for nanopore sequencing	Microbial Genomics	Embase		2016			Eckert-2016-Enrichment by hybridisation of lon.pdf	Enrichment of DNA by hybridisation is an important tool which enables users to gather target-focused next-generation sequence data in an economical fashion. Current in-solution methods capture short fragments of around 200-300 nt, potentially missing key structural information such as recombination or translocations often found in viral or bacterial pathogens. The increasing use of long-read thir…	0	NA	NA	0
broadinstitute/picard	pdf	Evaluation of SNP calling using single and multiple-sample calling algorithms by validation against array base genotyping and Mendelian inheritance	BMC research notes	Medline		2014			Kumar-2014-Evaluation of SNP calling using sin.pdf	BACKGROUND: With diminishing costs of next generation sequencing (NGS), whole genome analysis becomes a standard tool for identifying genetic causes of inherited diseases. Commercial NGS service providers in general not only provide raw genomic reads, but further deliver SNP calls to their clients. However, the question for the user arises whether to use the SNP data as is, or process the raw seq…	0	NA	NA	0
broadinstitute/picard	pdf	Filtration and normalization of sequencing read data in whole-metagenome shotgun samples	PLoS ONE	Embase Medline		2016			Chouvarine-2016-Filtration and normalization o.pdf	Ever-increasing affordability of next-generation sequencing makes whole-metagenome sequencing an attractive alternative to traditional 16S rDNA, RFLP, or culturing approaches for the analysis of microbiome samples. The advantage of whole-metagenome sequencing is that it allows direct inference of the metabolic capacity and physiological features of the studied metagenome without reliance on the k…	1	0	NA	0
broadinstitute/picard	pdf	Fully automated pipeline for detection of sex linked genes using RNA-Seq data	BMC bioinformatics	Medline		2015			Michalovova-2015-Fully automated pipeline for.pdf	BACKGROUND: Sex chromosomes present a genomic region which to some extent, differs between the genders of a single species. Reliable high-throughput methods for detection of sex chromosomes specific markers are needed, especially in species where genome information is limited. Next generation sequencing (NGS) opens the door for identification of unique sequences or searching for nucleotide polymo…	1	0	NA	0
broadinstitute/picard	pdf	Implementation of In Vitro Drug Resistance Assays: Maximizing the Potential for Uncovering Clinically Relevant Resistance Mechanisms	Journal of visualized experiments : JoVE	Medline		2015			Korpal-2015-Implementation of In Vitro Drug Re.pdf	Although targeted therapies are initially effective, resistance inevitably emerges. Several methods, such as genetic analysis of resistant clinical specimens, have been applied to uncover these resistance mechanisms to facilitate follow-up care. Although these approaches have led to clinically relevant discoveries, difficulties in attaining the relevant patient material or in deconvoluting the ge…	1	0	NA	0
broadinstitute/picard	pdf	Indel variant analysis of short-read sequencing data with Scalpel	Nature Protocols	Embase Medline		2016			Fang-2016-Indel variant analysis of short-read.pdf	As the second most common type of variation in the human genome, insertions and deletions (indels) have been linked to many diseases, but the discovery of indels of more than a few bases in size from short-read sequencing data remains challenging. Scalpel (http://scalpel.sourceforge.net) is an open-source software for reliable indel detection based on the microassembly technique. It has been succ…	1	0	NA	0
broadinstitute/picard	pdf	metaBIT, an integrative and automated metagenomic pipeline for analysing microbial profiles from high-throughput sequencing shotgun data	Molecular ecology resources	Medline		2016			Louvel-2016-metaBIT, an integrative and automa.pdf	Micro-organisms account for most of the Earth's biodiversity and yet remain largely unknown. The complexity and diversity of microbial communities present in clinical and environmental samples can now be robustly investigated in record times and prices thanks to recent advances in high-throughput DNA sequencing (HTS). Here, we develop metaBIT, an open-source computational pipeline automatizing ro…	1	0	NA	0
broadinstitute/picard	pdf	MitoSuite: A graphical tool for human mitochondrial genome profiling in massive parallel sequencing	PeerJ	Embase		2017			Ishiya-2017-MitoSuite_ A graphical tool for hu.pdf	Recent rapid advances in high-throughput, next-generation sequencing (NGS) technologies have promoted mitochondrial genome studies in the fields of human evolution, medical genetics, and forensic casework. However, scientists unfamiliar with computer programming often find it difficult to handle the massive volumes of data that are generated by NGS. To address this limitation, we developed MitoSu…	1	0	NA	0
broadinstitute/picard	pdf	Not all next generation sequencing diagnostics are created equal: Understanding the nuances of solid tumor assay design for somatic mutation detection	Cancers	Embase		2015			Gray-2015-Not all next generation sequencing d.pdf	The molecular characterization of tumors using next generation sequencing (NGS) is an emerging diagnostic tool that is quickly becoming an integral part of clinical decision making. Cancer genomic profiling involves significant challenges including DNA quality and quantity, tumor heterogeneity, and the need to detect a wide variety of complex genetic mutations. Most available comprehensive diagno…	0	NA	NA	0
broadinstitute/picard	pdf	Optimized Illumina PCR-free library preparation for bacterial whole genome sequencing and analysis of factors influencing de novo assembly	BMC research notes	Medline		2016			Huptas-2016-Optimized Illumina PCR-free librar.pdf	BACKGROUND: Next-generation sequencing (NGS) technology has paved the way for rapid and cost-efficient de novo sequencing of bacterial genomes. In particular, the introduction of PCR-free library preparation procedures (LPPs) lead to major improvements as PCR bias is largely reduced. However, in order to facilitate the assembly of Illumina paired-end sequence data and to enhance assembly performa…	1	0	NA	0
broadinstitute/picard	pdf	Performance comparison of two commercial human whole-exome capture systems on formalin-fixed paraffin-embedded lung adenocarcinoma samples	BMC Cancer	Embase		2016			Bonfiglio-2016-Performance comparison of two c.pdf	Background: Next Generation Sequencing (NGS) has become a valuable tool for molecular landscape characterization of cancer genomes, leading to a better understanding of tumor onset and progression, and opening new avenues in translational oncology. Formalin-fixed paraffin-embedded (FFPE) tissue is the method of choice for storage of clinical samples, however low quality of FFPE genomic DNA (gDNA)…	0	NA	NA	0
broadinstitute/picard	pdf	Sam2bam: High-performance framework for NGS data preprocessing tools	PLoS ONE	Embase		2016			Ogasawara-2016-Sam2bam_ High-performance frame.pdf	This paper introduces a high-Throughput software tool framework called sam2bam that enables users to significantly speed up pre-processing for next-generation sequencing data. The sam2bam is especially efficient on single-node multi-core large-memory systems. It can reduce the runtime of data pre-processing in marking duplicate reads on a single node system by 156186x compared with de facto stand…	1	0	NA	0
broadinstitute/picard	pdf	SePIA: RNA and small RNA sequence processing, integration, and analysis	BioData Mining	Embase		2016			Icay-2016-SePIA_ RNA and small RNA sequence pr.pdf	Background: Large-scale sequencing experiments are complex and require a wide spectrum of computational tools to extract and interpret relevant biological information. This is especially true in projects where individual processing and integrated analysis of both small RNA and complementary RNA data is needed. Such studies would benefit from a computational workflow that is easy to implement and …	1	0	NA	0
broadinstitute/picard	pdf	The distribution and impact of common copy-number variation in the genome of the domesticated apple, Malus x domestica Borkh	BMC Genomics	Embase Medline		2015			Boocock-2015-The distribution and impact of co.pdf	Background: Copy number variation (CNV) is a common feature of eukaryotic genomes, and a growing body of evidence suggests that genes affected by CNV are enriched in processes that are associated with environmental responses. Here we use next generation sequence (NGS) data to detect copy-number variable regions (CNVRs) within the Malus x domestica genome, as well as to examine their distribution …	1	0	NA	0
broadinstitute/picard	pdf	Whole genome sequencing reveals genomic heterogeneity and antibiotic purification in Mycobacterium tuberculosis isolates	BMC Genomics	Embase Medline		2015			Black-2015-Whole genome sequencing reveals gen.pdf	Background: Whole genome sequencing has revolutionised the interrogation of mycobacterial genomes. Recent studies have reported conflicting findings on the genomic stability of Mycobacterium tuberculosis during the evolution of drug resistance. In an age where whole genome sequencing is increasingly relied upon for defining the structure of bacterial genomes, it is important to investigate the re…	1	0	NA	0
broadinstitute/pilon	pdf	NxRepair: error correction in de novo sequence assembly using Nextera mate pairs	PeerJ	PubMed	26056623	2015		2015/06/10	Murphy-2015-NxRepair_ error correction in de n.pdf	Scaffolding errors and incorrect repeat disambiguation during de novo assembly can result in large scale misassemblies in draft genomes. Nextera mate pair sequencing data provide additional information to resolve assembly ambiguities during scaffolding. Here, we introduce NxRepair, an open source toolkit for error correction in de novo assemblies that uses Nextera mate pair libraries to identify …	1	0	NA	0
broadinstitute/pilon	pdf	Pilon: An integrated tool for comprehensive microbial variant detection and genome assembly improvement	PLoS ONE	Embase Medline		2014			Walker-2014-Pilon_ An integrated tool for comp.pdf	Advances in modern sequencing technologies allow us to generate sufficient data to analyze hundreds of bacterial genomes from a single machine in a single day. This potential for sequencing massive numbers of genomes calls for fully automated methods to produce high-quality assemblies and variant calls. We introduce Pilon, a fully automated, all-in-one tool for correcting draft assemblies and cal…	1	1	NA	1
broadinstitute/wdl	pdf	Toil enables reproducible, open source, big biomedical data analyses	Nature Biotechnology	Embase		2017			Vivian-2017-Toil enables reproducible, open so.pdf		0	NA	NA	0
brsaran/LBEEP	abstract	Harnessing Computational Biology for Exact Linear B-Cell Epitope Prediction: A Novel Amino Acid Composition-Based Feature Descriptor	Omics	PubMed	26406767	2015	Oct	2015/09/26		Proteins embody epitopes that serve as their antigenic determinants. Epitopes occupy a central place in integrative biology, not to mention as targets for novel vaccine, pharmaceutical, and systems diagnostics development. The presence of T-cell and B-cell epitopes has been extensively studied due to their potential in synthetic vaccine design. However, reliable prediction of linear B-cell epitop…	1	NA	1	1
BrunildaBalliu/TrioEpi	abstract	A Novel Test for Detecting SNP-SNP Interactions in Case-Only Trio Studies	Genetics	PubMed	26865367	2016	Apr	2016/02/13	Balliu-2016-A Novel Test for Detecting SNP-SNP.pdf	Epistasis plays a significant role in the genetic architecture of many complex phenotypes in model organisms. To date, there have been very few interactions replicated in human studies due in part to the multiple-hypothesis burden implicit in genome-wide tests of epistasis. Therefore, it is of paramount importance to develop the most powerful tests possible for detecting interactions. In this wor…	1	NA	1	1
brunonevado/Pipeliner	abstract	Pipeliner: software to evaluate the performance of bioinformatics pipelines for next-generation resequencing	Mol Ecol Resour	PubMed	24890372	2015	Jan	2014/06/04	Nevado-2015-Pipeliner_ software to evaluate th.pdf	The choice of technology and bioinformatics approach is critical in obtaining accurate and reliable information from next-generation sequencing (NGS) experiments. An increasing number of software and methodological guidelines are being published, but deciding upon which approach and experimental design to use can depend on the particularities of the species and on the aims of the study. This leav…	1	NA	1	1
BSGOxford/BrowseVCF	abstract	BrowseVCF: a web-based application and workflow to quickly prioritize disease-causative variants in VCF files	Brief Bioinform	PubMed	27373737	2016	Jul 03	2016/07/05	Salatino-2016-BrowseVCF_ a web-based applicati.pdf	Following variant calling and annotation, accurate variant filtering is a crucial step to extract meaningful information from sequencing data and to investigate disease aetiology. However, the variant call format (VCF) used to store this information is not easy to handle for non-bioinformaticians. We present BrowseVCF, a flexible and intuitive software to enable researchers to browse and filter m…	1	NA	1	1
bsiranosian/tango_final	abstract	Tetranucleotide usage highlights genomic heterogeneity among mycobacteriophages	F1000Res	PubMed	27134721	2015		2015/01/01	Siranosian-2015-Tetranucleotide usage highligh.pdf	Background The genomic sequences of mycobacteriophages, phages infecting mycobacterial hosts, are diverse and mosaic. Mycobacteriophages often share little nucleotide similarity, but most of them have been grouped into lettered clusters and further into subclusters. Traditionally, mycobacteriophage genomes are analyzed based on sequence alignment or knowledge of gene content. However, these appro…	1	NA	1	1
BSP-Uniandes/RIPPLELAB	pdf	RIPPLELAB: A comprehensive application for the detection, analysis and classification of high frequency oscillations in electroencephalographic signals	PLoS ONE	Embase		2016			Navarrete-2016-RIPPLELAB_ A comprehensive appl.pdf	High Frequency Oscillations (HFOs) in the brain have been associated with different physiological and pathological processes. In epilepsy, HFOs might reflect a mechanism of epileptic phenomena, serving as a biomarker of epileptogenesis and epileptogenicity. Despite the valuable information provided by HFOs, their correct identification is a challenging task. A comprehensive application, RIPPLELAB…	0	NA	NA	0
btjaden/Rockhopper	pdf	De novo assembly of bacterial transcriptomes from RNA-seq data	Genome Biology	Medline		2015			Tjaden-2015-De novo assembly of bacterial tran.pdf	Transcriptome assays are increasingly being performed by high-throughput RNA sequencing (RNA-seq). For organisms whose genomes have not been sequenced and annotated, transcriptomes must be assembled de novo from the RNA-seq data. Here, we present novel algorithms, specific to bacterial gene structures and transcriptomes, for analysis of bacterial RNA-seq data and de novo transcriptome assembly. T…	1	1	NA	1
bunop/isoSegmenter	abstract	Segmenting the Human Genome into Isochores	Evol Bioinform Online	PubMed	26640363	2015		2015/12/08	Cozzi-2015-Segmenting the Human Genome into Is.pdf	The human genome is a mosaic of isochores, which are long (>200 kb) DNA sequences that are fairly homogeneous in base composition and can be assigned to five families comprising 33%-59% of GC composition. Although the compartmentalized organization of the mammalian genome has been investigated for more than 40 years, no satisfactory automatic procedure for segmenting the genome into isochores is …	1	NA	1	1
burcakotlu/GLANET	abstract	GLANET: Genomic Loci ANnotation and Enrichment Tool	Bioinformatics	PubMed	28541490	2017	May 24	2017/05/26	Otlu-2017-GLANET_ Genomic Loci ANnotation and.pdf	Motivation: Genomic studies identify genomic loci representing genetic variations, transcription factor (TF) occupancy, or histone modification through next generation sequencing (NGS) technologies. Interpreting these loci requires evaluating them with known genomic and epigenomic annotations. Results: We present GLANET as a comprehensive annotation and enrichment analysis tool which implements a…	1	NA	1	1
bushlab/mynclist	abstract	Rapid storage and retrieval of genomic intervals from a relational database system using nested containment lists	Database (Oxford)	PubMed	23894185	2013		2013/07/31	Wiley-2013-Rapid storage and retrieval of geno.pdf	Efficient storage and retrieval of genomic annotations based on range intervals is necessary, given the amount of data produced by next-generation sequencing studies. The indexing strategies of relational database systems (such as MySQL) greatly inhibit their use in genomic annotation tasks. This has led to the development of stand-alone applications that are dependent on flat-file libraries. In …	1	NA	1	1
BushmanLab/INSPIIRED	abstract	INSPIIRED: Quantification and Visualization Tools for Analyzing Integration Site Distributions	Mol Ther Methods Clin Dev	PubMed	28344988	2017	Mar 17	2017/03/28	Berry-2017-INSPIIRED_ Quantification and Visua.pdf	Analysis of sites of newly integrated DNA in cellular genomes is important to several fields, but methods for analyzing and visualizing these datasets are still under development. Here, we describe tools for data analysis and visualization that take as input integration site data from our INSPIIRED pipeline. Paired-end sequencing allows inference of the numbers of transduced cells as well as the …	0	NA	NA	0
BushmanLab/INSPIIRED	abstract	INSPIIRED: A Pipeline for Quantitative Analysis of Sites of New DNA Integration in Cellular Genomes	Mol Ther Methods Clin Dev	PubMed	28344990	2017	Mar 17	2017/03/28	Sherman-2017-INSPIIRED_ A Pipeline for Quantit.pdf	Integration of new DNA into cellular genomes mediates replication of retroviruses and transposons; integration reactions have also been adapted for use in human gene therapy. Tracking the distributions of integration sites is important to characterize populations of transduced cells and to monitor potential outgrow of pathogenic cell clones. Here, we describe a pipeline for quantitative analysis …	1	NA	1	1
butkiem/COCOS	abstract	Introducing COCOS: codon consequence scanner for annotating reading frame changes induced by stop-lost and frame shift variants	Bioinformatics	PubMed	28122779	2017	May 15	2017/01/27	Butkiewicz-2017-Introducing COCOS_ codon conse.pdf	Summary: Reading frame altering genomic variants can impact gene expression levels and the structure of protein products, thus potentially inducing disease phenotypes. Current annotation approaches report the impact of such variants in the context of altered DNA sequence only; attributes of the resulting transcript, reading frame and translated protein product are not reported. To remedy this sho…	1	NA	1	1
BVLC/caffe	pdf	Automated analysis of high-content microscopy data with deep learning	Molecular Systems Biology	Embase		2017			Kraus-2017-Automated analysis of high-content.pdf	Existing computational pipelines for quantitative analysis of high-content microscopy data rely on traditional machine learning approaches that fail to accurately classify more than a single dataset without substantial tuning and training, requiring extensive analysis. Here, we demonstrate that the application of deep learning to biological image data can overcome the pitfalls associated with con…	1	0	NA	0
bvnlab/SCATTome	pdf	Single-cell analysis of targeted transcriptome predicts drug sensitivity of single cells within human myeloma tumors	Leukemia	PubMed	26710886	2016	May	2015/12/30	Mitra-2016-Single-cell analysis of targeted tr.pdf	Multiple myeloma (MM) is characterized by significant genetic diversity at subclonal levels that have a defining role in the heterogeneity of tumor progression, clinical aggressiveness and drug sensitivity. Although genome profiling studies have demonstrated heterogeneity in subclonal architecture that may ultimately lead to relapse, a gene expression-based prediction program that can identify, d…	1	1	NA	1
bwbaugh/wikipedia-extractor	pdf	On the reconstruction of text phylogeny trees: Evaluation and analysis of textual relationships	PLoS ONE	Embase		2016			Marmerola-2016-On the reconstruction of text p.pdf	Over the history of mankind, textual records change. Sometimes due to mistakes during transcription, sometimes on purpose, as a way to rewrite facts and reinterpret history. There are several classical cases, such as the logarithmic tables, and the transmission of antique and medieval scholarship. Today, text documents are largely edited and redistributed on the Web. Articles on news portals and …	0	NA	NA	0
bwringe/parallelnewhybrid	abstract	parallelnewhybrid: an R package for the parallelization of hybrid detection using newhybrids	Mol Ecol Resour	PubMed	27617417	2017	Jan	2016/09/13		Hybridization among populations and species is a central theme in many areas of biology, and the study of hybridization has direct applicability to testing hypotheses about evolution, speciation and genetic recombination, as well as having conservation, legal and regulatory implications. Yet, despite being a topic of considerable interest, the identification of hybrid individuals, and quantificat…	1	NA	1	1
bxlab/bx-python	pdf	Plastid: Nucleotide-resolution analysis of next-generation sequencing and genomics data	BMC Genomics	Embase		2016			Dunn-2016-Plastid_ Nucleotide-resolution analy.pdf	Background: Next-generation sequencing (NGS) informs many biological questions with unprecedented depth and nucleotide resolution. These assays have created a need for analytical tools that enable users to manipulate data nucleotide-by-nucleotide robustly and easily. Furthermore, because many NGS assays encode information jointly within multiple properties of read alignments - for example, in rib…	1	0	NA	0
bxlab/hifive	pdf	HiFive: A tool suite for easy and efficient HiC and 5C data analysis	Genome Biology	Embase Medline		2015			Sauria-2015-HiFive_ A tool suite for easy and.pdf	The chromatin interaction assays 5C and HiC have advanced our understanding of genomic spatial organization, but analysis approaches for these data are limited by usability and flexibility. The HiFive tool suite provides efficient data handling and a variety of normalization approaches for easy, fast analysis and method comparison. Integration of MPI-based parallelization allows scalability and r…	1	1	NA	1
byucsl/ogcleaner	abstract	The OGCleaner: filtering false-positive homology clusters	Bioinformatics	PubMed	27614349	2017	Jan 01	2016/09/11	Fujimoto-2017-The OGCleaner_ filtering false-p.pdf	Detecting homologous sequences in organisms is an essential step in protein structure and function prediction, gene annotation and phylogenetic tree construction. Heuristic methods are often employed for quality control of putative homology clusters. These heuristics, however, usually only apply to pairwise sequence comparison and do not examine clusters as a whole. We present the Orthology Group…	1	NA	1	1
c-ruttkies/MetFrag	pdf	Annotation of metabolites from gas chromatography/atmospheric pressure chemical ionization tandem mass spectrometry data using an in silico generated compound database and MetFrag	Rapid communications in mass spectrometry : RCM	Medline		2015			Ruttkies-2015-Annotation of metabolites from g.pdf	RATIONALE: Gas chromatography (GC) coupled to atmospheric pressure chemical ionization quadrupole time-of-flight mass spectrometry (APCI-QTOFMS) is an emerging technology in metabolomics. Reference spectra for GC/APCI-MS/MS barely exist; therefore, in silico fragmentation approaches and structure databases are prerequisites for annotation. To expand the limited coverage of derivatised structures …	0	NA	NA	0
c-ruttkies/MetFrag	abstract	MetFrag relaunched: incorporating strategies beyond in silico fragmentation	J Cheminform	PubMed	26834843	2016		2016/02/03	Ruttkies-2016-MetFrag relaunched_ incorporatin.pdf	BACKGROUND: The in silico fragmenter MetFrag, launched in 2010, was one of the first approaches combining compound database searching and fragmentation prediction for small molecule identification from tandem mass spectrometry data. Since then many new approaches have evolved, as has MetFrag itself. This article details the latest developments to MetFrag and its use in small molecule identificati…	0	NA	NA	0
C3BI-pasteur-fr/ReGaTE	abstract	ReGaTE, Registration of Galaxy Tools in Elixir	Gigascience	PubMed	28402416	2017	Apr 10	2017/04/13	Doppelt-Azeroua-2017-ReGaTE, Registration of G.pdf	Background: Bioinformaticians routinely use multiple software tools and data sources in their day-to-day work, and have been guided in their choices by a number of cataloguing initiatives. The ELIXIR Tools and Data Services Registry ( bio.tools ) aims to provide a central information point, independent of any specific scientific scope within bioinformatics or technological implementation. Meanwhi…	1	NA	1	1
C3BI-pasteur-fr/taxo_pack	pdf	MetaGenSense: A web-application for analysis and exploration of high throughput sequencing metagenomic data [version 2; referees: 1 approved, 2 approved with reservations]	F1000Research	Embase		2016			Correia-2016-MetaGenSense_ A web-application f.pdf	The detection and characterization of emerging infectious agents has been a continuing public health concern. High Throughput Sequencing (HTS) or Next-Generation Sequencing (NGS) technologies have proven to be promising approaches for efficient and unbiased detection of pathogens in complex biological samples, providing access to comprehensive analyses. As NGS approaches typically yield millions …	1	0	NA	0
caCDE-QA/bridgmodel	pdf	Using Semantic Web technologies for the generation of domain-specific templates to support clinical study metadata standards	Journal of biomedical semantics	Medline		2016			Jiang-2016-Using Semantic Web technologies for.pdf	BACKGROUND: The Biomedical Research Integrated Domain Group (BRIDG) model is a formal domain analysis model for protocol-driven biomedical research, and serves as a semantic foundation for application and message development in the standards developing organizations (SDOs). The increasing sophistication and complexity of the BRIDG model requires new approaches to the management and utilization of…	0	NA	NA	0
cacha0227/ncappc	abstract	A diagnostic tool for population models using non-compartmental analysis: The ncappc package for R	Comput Methods Programs Biomed	PubMed	27000291	2016	Apr	2016/03/24		BACKGROUND AND OBJECTIVE: Non-compartmental analysis (NCA) calculates pharmacokinetic (PK) metrics related to the systemic exposure to a drug following administration, e.g. area under the concentration-time curve and peak concentration. We developed a new package in R, called ncappc, to perform (i) a NCA and (ii) simulation-based posterior predictive checks (ppc) for a population PK (PopPK) model…	0	NA	NA	0
caetera/SuperQuantNode	abstract	SuperQuant: A Data Processing Approach to Increase Quantitative Proteome Coverage	Anal Chem	PubMed	25978296	2015	Jun 16	2015/05/16	Gorshkov-2015-SuperQuant_ A Data Processing Ap.pdf	SuperQuant is a quantitative proteomics data processing approach that uses complementary fragment ions to identify multiple coisolated peptides in tandem mass spectra allowing for their quantification. This approach can be applied to any shotgun proteomics data set acquired with high mass accuracy for quantification at the MS(1) level. The SuperQuant approach was developed and implemented as a pr…	0	NA	NA	0
calipho-sib/pepx	abstract	The neXtProt peptide uniqueness checker: a tool for the proteomics community	Bioinformatics	PubMed	28520855	2017	May 17	2017/05/19	Schaeffer-2017-The neXtProt peptide uniqueness.pdf	Summary: The neXtProt peptide uniqueness checker allows scientists to define which peptides can be used to validate the existence of human proteins, i.e. map uniquely versus multiply to human protein sequences taking into account isobaric substitutions, alternative splicing and single amino acid variants. Availability: The pepx program is available at https://github.com/calipho-sib/pepx and can b…	1	NA	1	1
calipho-sib/sequence-viewer	pdf	MarpoDB: An Open Registry for Marchantia Polymorpha Genetic Parts	Plant Cell Physiol	PubMed	28100647	2017	Jan 01	2017/01/20	Delmans-2017-MarpoDB_ An Open Registry for Mar.pdf	Marchantia polymorpha is an extant relative of the earliest terrestrial plants and has attracted a substantial interest as a model organism for evolutionary and developmental studies. Given its relatively simple genome, compact gene families, simple morphology, ease of propagation and transformation, M. polymorpha is becoming a promising platform for plant synthetic biology. Modular genetic parts…	1	0	NA	0
CampagneLaboratory/gobyweb2-plugins	abstract	GobyWeb: simplified management and analysis of gene expression and DNA methylation sequencing data	PLoS ONE	PubMed	23936070	2013		2013/08/13	Dorff-2013-GobyWeb_ simplified management and.pdf	We present GobyWeb, a web-based system that facilitates the management and analysis of high-throughput sequencing (HTS) projects. The software provides integrated support for a broad set of HTS analyses and offers a simple plugin extension mechanism. Analyses currently supported include quantification of gene expression for messenger and small RNA sequencing, estimation of DNA methylation (i.e., …	1	NA	1	1
CampagneLaboratory/UML	pdf	Language workbench user interfaces for data analysis	PeerJ	Embase		2015			Benson-2015-Language workbench user interfaces.pdf	Biological data analysis is frequently performed with command line software. While this practice provides considerable flexibility for computationally savy individuals, such as investigators trained in bioinformatics, this also creates a barrier to the widespread use of data analysis software by investigators trained as biologists and/or clinicians. Workflow systems such as Galaxy and Taverna hav…	0	NA	NA	0
CampagneLaboratory/XChart	pdf	Language workbench user interfaces for data analysis	PeerJ	Embase		2015			Benson-2015-Language workbench user interfaces.pdf	Biological data analysis is frequently performed with command line software. While this practice provides considerable flexibility for computationally savy individuals, such as investigators trained in bioinformatics, this also creates a barrier to the widespread use of data analysis software by investigators trained as biologists and/or clinicians. Workflow systems such as Galaxy and Taverna hav…	0	NA	NA	0
cancerit/alleleCount	pdf	ascatNgs: Identifying Somatically Acquired Copy-Number Alterations from Whole-Genome Sequencing Data	Curr Protoc Bioinformatics	PubMed	27930809	2016	Dec 08	2016/12/09	Raine-2016-ascatNgs_ Identifying Somatically A.pdf	We have developed ascatNgs to aid researchers in carrying out Allele-Specific Copy number Analysis of Tumours (ASCAT). ASCAT is capable of detecting DNA copy number changes affecting a tumor genome when comparing to a matched normal sample. Additionally, the algorithm estimates the amount of tumor DNA in the sample, known as Aberrant Cell Fraction (ACF). ASCAT itself is an R-package which require…	1	0	NA	0
cancerit/ascatNgs	pdf	ascatNgs: Identifying Somatically Acquired Copy-Number Alterations from Whole-Genome Sequencing Data	Curr Protoc Bioinformatics	PubMed	27930809	2016	Dec 08	2016/12/09	Raine-2016-ascatNgs_ Identifying Somatically A.pdf	We have developed ascatNgs to aid researchers in carrying out Allele-Specific Copy number Analysis of Tumours (ASCAT). ASCAT is capable of detecting DNA copy number changes affecting a tumor genome when comparing to a matched normal sample. Additionally, the algorithm estimates the amount of tumor DNA in the sample, known as Aberrant Cell Fraction (ACF). ASCAT itself is an R-package which require…	1	1	NA	1
cancerit/cgpVcf	pdf	ascatNgs: Identifying Somatically Acquired Copy-Number Alterations from Whole-Genome Sequencing Data	Curr Protoc Bioinformatics	PubMed	27930809	2016	Dec 08	2016/12/09	Raine-2016-ascatNgs_ Identifying Somatically A.pdf	We have developed ascatNgs to aid researchers in carrying out Allele-Specific Copy number Analysis of Tumours (ASCAT). ASCAT is capable of detecting DNA copy number changes affecting a tumor genome when comparing to a matched normal sample. Additionally, the algorithm estimates the amount of tumor DNA in the sample, known as Aberrant Cell Fraction (ACF). ASCAT itself is an R-package which require…	1	0	NA	0
cancerit/VAGrENT	pdf	VAGrENT: Variation Annotation Generator	Current protocols in bioinformatics / editoral board, Andreas D. Baxevanis ... [et al.]	Medline		2015			Menzies-2015-VAGrENT_ Variation Annotation Gen.pdf	VAGrENT is a tool that provides biological context and effect prediction for genomic sequence variants. It annotates single base substitutions and small insertions and deletions by comparing them to reference information within or close to genes or other transcribed elements. This information provides the critical insight required to inform the biological or clinical significance of variant data …	1	1	NA	1
caporaso-lab/cloaked-octo-ninja	pdf	Subsampled open-reference clustering creates consistent, comprehensive OTU definitions and scales to billions of sequences	PeerJ	PubMed	25177538	2014		2014/09/02	Rideout-2014-Subsampled open-reference cluster.pdf	We present a performance-optimized algorithm, subsampled open-reference OTU picking, for assigning marker gene (e.g., 16S rRNA) sequences generated on next-generation sequencing platforms to operational taxonomic units (OTUs) for microbial community analysis. This algorithm provides benefits over de novo OTU picking (clustering can be performed largely in parallel, reducing runtime) and closed-re…	1	1	NA	1
caporaso-lab/mockrobiota	abstract	mockrobiota: a Public Resource for Microbiome Bioinformatics Benchmarking	mSystems	PubMed	27822553	2016	Sep-Oct	2016/11/09	Bokulich-2016-mockrobiota_ a Public Resource f.pdf	Mock communities are an important tool for validating, optimizing, and comparing bioinformatics methods for microbial community analysis. We present mockrobiota, a public resource for sharing, validating, and documenting mock community data resources, available at http://caporaso-lab.github.io/mockrobiota/. The materials contained in mockrobiota include data set and sample metadata, expected comp…	1	NA	1	1
capsid/capsid	pdf	CaPSID: a bioinformatics platform for computational pathogen sequence identification in human genomes and transcriptomes	BMC bioinformatics	Medline		2012			Borozan-2012-CaPSID_ a bioinformatics platform.pdf	It is now well established that nearly 20% of human cancers are caused by infectious agents, and the list of human oncogenic pathogens will grow in the future for a variety of cancer types. Whole tumor transcriptome and genome sequencing by next-generation sequencing technologies presents an unparalleled opportunity for pathogen detection and discovery in human tissues but requires development of…	1	1	NA	1
CardiacImagingCharite/AutoAlignHeart	pdf	Implementation of a phase detection algorithm for dynamic cardiac computed tomography analysis based on time dependent contrast agent distribution	PLoS ONE	Embase Medline		2014			Kendziorra-2014-Implementation of a phase dete.pdf	This paper presents a phase detection algorithm for four-dimensional (4D) cardiac computed tomography (CT) analysis. The algorithm detects a phase, i.e. a specific three-dimensional (3D) image out of several time-distributed 3D images, with high contrast in the left ventricle and low contrast in the right ventricle. The purpose is to use the automatically detected phase in an existing algorithm t…	0	NA	NA	0
CardiacImagingCharite/CardiacPerfusion	pdf	Implementation of a phase detection algorithm for dynamic cardiac computed tomography analysis based on time dependent contrast agent distribution	PLoS ONE	Embase Medline		2014			Kendziorra-2014-Implementation of a phase dete.pdf	This paper presents a phase detection algorithm for four-dimensional (4D) cardiac computed tomography (CT) analysis. The algorithm detects a phase, i.e. a specific three-dimensional (3D) image out of several time-distributed 3D images, with high contrast in the left ventricle and low contrast in the right ventricle. The purpose is to use the automatically detected phase in an existing algorithm t…	0	NA	NA	0
carolinafishes/PhyInformR	abstract	PhyInformR: phylogenetic experimental design and phylogenomic data exploration in R	BMC Evol Biol	PubMed	27905871	2016	Dec 01	2016/12/03	Dornburg-2016-PhyInformR_ phylogenetic experim.pdf	BACKGROUND: Analyses of phylogenetic informativeness represent an important step in screening potential or existing datasets for their proclivity toward convergent or parallel evolution of molecular sites. However, while new theory has been developed from which to predict the utility of sequence data, adoption of these advances have been stymied by a lack of software enabling application of advan…	1	NA	1	1
carolzhou/Protein	pdf	CombAlign: a code for generating a one-to-many sequence alignment from a set of pairwise structure-based sequence alignments	Source Code Biol Med	PubMed	26246852	2015		2015/08/08	Zhou-2015-CombAlign_ a code for generating a o.pdf	BACKGROUND: In order to better define regions of similarity among related protein structures, it is useful to identify the residue-residue correspondences among proteins. Few codes exist for constructing a one-to-many multiple sequence alignment derived from a set of structure or sequence alignments, and a need was evident for creating such a tool for combining pairwise structure alignments that …	1	1	NA	1
carolzhou/Virus	pdf	S2M: A stochastic simulation model of poliovirus genetic state transition	Bioinformatics and Biology Insights	Embase		2016			Ecale Zhou-2016-S2M_ A stochastic simulation m.pdf	Modeling the molecular mechanisms that govern genetic variation can be useful in understanding the dynamics that drive genetic state transition in quasispecies viruses. For example, there is considerable interest in understanding how the relatively benign vaccine strains of poliovirus eventu-ally revert to forms that confer neurovirulence and cause disease (ie, vaccine-derived poliovirus). This r…	1	1	NA	1
carpenterlab/2016_bray_	pdf	Cell Painting, a high-content image-based assay for morphological profiling using multiplexed fluorescent dyes	Nature Protocols	Medline		2016			Bray-2016-Cell Painting, a high-content image-.pdf	In morphological profiling, quantitative data are extracted from microscopy images of cells to identify biologically relevant similarities and differences among samples based on these profiles. This protocol describes the design and execution of experiments using Cell Painting, which is a morphological profiling assay that multiplexes six fluorescent dyes, imaged in five channels, to reveal eight…	1	0	NA	0
carpenterlab/2016_bray_natprot	pdf	Cell Painting, a high-content image-based assay for morphological profiling using multiplexed fluorescent dyes	Nature Protocols	Medline		2016			Bray-2016-Cell Painting, a high-content image-.pdf	In morphological profiling, quantitative data are extracted from microscopy images of cells to identify biologically relevant similarities and differences among samples based on these profiles. This protocol describes the design and execution of experiments using Cell Painting, which is a morphological profiling assay that multiplexes six fluorescent dyes, imaged in five channels, to reveal eight…	1	1	NA	1
carrineblank/MicrO	abstract	MicrO: an ontology of phenotypic and metabolic characters, assays, and culture media found in prokaryotic taxonomic descriptions	J Biomed Semantics	PubMed	27076900	2016		2016/04/15	Blank-2016-MicrO_ an ontology of phenotypic an.pdf	BACKGROUND: MicrO is an ontology of microbiological terms, including prokaryotic qualities and processes, material entities (such as cell components), chemical entities (such as microbiological culture media and medium ingredients), and assays. The ontology was built to support the ongoing development of a natural language processing algorithm, MicroPIE (or, Microbial Phenomics Information Extrac…	1	NA	1	1
CartwrightLab/WuEtAl2017	abstract	Estimating error models for whole genome sequencing using mixtures of Dirichlet-multinomial distributions	Bioinformatics	PubMed	28334373	2017	Mar 15	2017/03/24	Wu-2017-Estimating error models for whole geno.pdf	Motivation: Accurate identification of genotypes is an essential part of the analysis of genomic data, including in identification of sequence polymorphisms, linking mutations with disease, and determining mutation rates. Biological and technical processes that adversely affect genotyping include copy-numbervariation, paralogous sequences, library preparation, sequencing error, and reference-mapp…	1	NA	1	1
carushi/ParasoR	abstract	Parallel computation of genome-scale RNA secondary structure to detect structural constraints on human genome	BMC Bioinformatics	PubMed	27153986	2016	May 06	2016/05/08	Kawaguchi-2016-Parallel computation of genome-.pdf	BACKGROUND: RNA secondary structure around splice sites is known to assist normal splicing by promoting spliceosome recognition. However, analyzing the structural properties of entire intronic regions or pre-mRNA sequences has been difficult hitherto, owing to serious experimental and computational limitations, such as low read coverage and numerical problems. RESULTS: Our novel software, "Paraso…	1	NA	1	1
cashoes/enumerateblood	pdf	Enumerateblood - an R package to estimate the cellular composition of whole blood from Affymetrix Gene ST gene expression profiles	BMC Genomics	Embase		2017			Shannon-2017-Enumerateblood - an R package to.pdf	Background: Measuring genome-wide changes in transcript abundance in circulating peripheral whole blood is a useful way to study disease pathobiology and may help elucidate the molecular mechanisms of disease, or discovery of useful disease biomarkers. The sensitivity and interpretability of analyses carried out in this complex tissue, however, are significantly affected by its dynamic cellular h…	1	1	NA	1
catavallejos/BASiCS	abstract	Beyond comparisons of means: understanding changes in gene expression at the single-cell level	Genome Biol	PubMed	27083558	2016	Apr 15	2016/04/17	Vallejos-2016-Beyond comparisons of means_ und.pdf	Traditional differential expression tools are limited to detecting changes in overall expression, and fail to uncover the rich information provided by single-cell level data sets. We present a Bayesian hierarchical model that builds upon BASiCS to study changes that lie beyond comparisons of means, incorporating built-in normalization and quantifying technical artifacts by borrowing information f…	1	NA	1	1
categories/managing-large-files	pdf	Ten Simple Rules for Taking Advantage of Git and GitHub	PLoS Computational Biology	Embase		2016			Perez-Riverol-2016-Ten Simple Rules for Taking.pdf		0	NA	NA	0
categories/managing-large-files	pdf	Ten Simple Rules for Taking Advantage of Git and GitHub	PLoS Comput Biol	PubMed	27415786	2016	Jul	2016/07/16	Perez-Riverol-2016-Ten Simple Rules for Taking.pdf		0	NA	NA	0
cathsmith57/DotMapper	pdf	DotMapper: An open source tool for creating interactive disease point maps	BMC Infectious Diseases	Embase Medline		2016			Smith-2016-DotMapper_ An open source tool for.pdf	Background: Molecular strain typing of tuberculosis isolates has led to increased understanding of the epidemiological characteristics of the disease and improvements in its control, diagnosis and treatment. However, molecular cluster investigations, which aim to detect previously unidentified cases, remain challenging. Interactive dot mapping is a simple approach which could aid investigations b…	0	NA	NA	0
cathsmith57/geoprofileShiny	pdf	DotMapper: An open source tool for creating interactive disease point maps	BMC Infectious Diseases	Embase Medline		2016			Smith-2016-DotMapper_ An open source tool for.pdf	Background: Molecular strain typing of tuberculosis isolates has led to increased understanding of the epidemiological characteristics of the disease and improvements in its control, diagnosis and treatment. However, molecular cluster investigations, which aim to detect previously unidentified cases, remain challenging. Interactive dot mapping is a simple approach which could aid investigations b…	0	NA	NA	0
catmaid/CATMAID	pdf	Efficient processing and analysis of large-scale light-sheet microscopy data	Nature Protocols	Embase Medline		2015			Amat-2015-Efficient processing and analysis of.pdf	Light-sheet microscopy is a powerful method for imaging the development and function of complex biological systems at high spatiotemporal resolution and over long time scales. Such experiments typically generate terabytes of multidimensional image data, and thus they demand efficient computational solutions for data management, processing and analysis. We present protocols and software to tackle …	1	1	NA	1
cauyrd/ScanIndel	abstract	ScanIndel: a hybrid framework for indel detection via gapped alignment, split reads and de novo assembly	Genome Med	PubMed	26643039	2015	Dec 07	2015/12/09	Yang-2015-ScanIndel_ a hybrid framework for in.pdf	Comprehensive identification of insertions/deletions (indels) across the full size spectrum from second generation sequencing is challenging due to the relatively short read length inherent in the technology. Different indel calling methods exist but are limited in detection to specific sizes with varying accuracy and resolution. We present ScanIndel, an integrated framework for detecting indels …	1	NA	1	1
cbaldauf/paradocks	pdf	Open source molecular modeling	J Mol Graph Model	PubMed	27631126	2016	Sep	2016/09/16	Pirhadi-2016-Open source molecular modeling.pdf	The success of molecular modeling and computational chemistry efforts are, by definition, dependent on quality software applications. Open source software development provides many advantages to users of modeling applications, not the least of which is that the software is free and completely extendable. In this review we categorize, enumerate, and describe available open source software packages…	0	NA	NA	0
cbg-ethz/epiNEM	abstract	Inferring modulators of genetic interactions with epistatic nested effects models	PLoS Comput Biol	PubMed	28406896	2017	Apr	2017/04/14	Pirkl-2017-Inferring modulators of genetic int.pdf	Maps of genetic interactions can dissect functional redundancies in cellular networks. Gene expression profiles as high-dimensional molecular readouts of combinatorial perturbations provide a detailed view of genetic interactions, but can be hard to interpret if different gene sets respond in different ways (called mixed epistasis). Here we test the hypothesis that mixed epistasis between a gene …	1	NA	1	1
cbg-ethz/MC-CBN	abstract	Large-scale inference of conjunctive Bayesian networks	Bioinformatics	PubMed	27587695	2016	Sep 01	2016/09/03	Montazeri-2016-Large-scale inference of conjun.pdf	UNLABELLED: The continuous time conjunctive Bayesian network (CT-CBN) is a graphical model for analyzing the waiting time process of the accumulation of genetic changes (mutations). CT-CBN models have been successfully used in several biological applications such as HIV drug resistance development and genetic progression of cancer. However, current approaches for parameter estimation and network …	0	NA	NA	0
cbib/MICADo	abstract	MICADo - Looking for Mutations in Targeted PacBio Cancer Data: An Alignment-Free Method	Front Genet	PubMed	28008336	2016		2016/12/23	Rudewicz-2016-MICADo - Looking for Mutations i.pdf	Targeted sequencing is commonly used in clinical application of NGS technology since it enables generation of sufficient sequencing depth in the targeted genes of interest and thus ensures the best possible downstream analysis. This notwithstanding, the accurate discovery and annotation of disease causing mutations remains a challenging problem even in such favorable context. The difficulty is pa…	1	NA	1	1
cbib/MIX	abstract	Finishing bacterial genome assemblies with Mix	BMC Bioinformatics	PubMed	24564706	2013		2014/02/26	Soueidan-2013-Finishing bacterial genome assem.pdf	MOTIVATION: Among challenges that hamper reaping the benefits of genome assembly are both unfinished assemblies and the ensuing experimental costs. First, numerous software solutions for genome de novo assembly are available, each having its advantages and drawbacks, without clear guidelines as to how to choose among them. Second, these solutions produce draft assemblies that often require a reso…	1	NA	1	1
cbib/XEML-Lab	pdf	COordination of Standards in MetabOlomicS (COSMOS): facilitating integrated metabolomics data access	Metabolomics	Embase		2015			Salek-2015-COordination of Standards in MetabO.pdf	Metabolomics has become a crucial phenotyping technique in a range of research fields including medicine, the life sciences, biotechnology and the environmental sciences. This necessitates the transfer of experimental information between research groups, as well as potentially to publishers and funders. After the initial efforts of the metabolomics standards initiative, minimum reporting standard…	0	NA	NA	0
cbielow/PTXQC	abstract	Proteomics Quality Control: Quality Control Software for MaxQuant Results	J Proteome Res	PubMed	26653327	2016	Mar 04	2015/12/15	Bielow-2016-Proteomics Quality Control_ Qualit.pdf	Mass spectrometry-based proteomics coupled to liquid chromatography has matured into an automatized, high-throughput technology, producing data on the scale of multiple gigabytes per instrument per day. Consequently, an automated quality control (QC) and quality analysis (QA) capable of detecting measurement bias, verifying consistency, and avoiding propagation of error is paramount for instrumen…	1	NA	1	1
cBioPortal/cbioportal	abstract	The cBioPortal for cancer genomics and its application in precision oncology	Cancer Research	Embase		2016				The cBioPortal for Cancer Genomics provides intuitive visualization and analysis of complex cancer genomics data. The public site (http://cbioportal.org/) is accessed by more than 1,500 researchers per day, and there are now dozens of local instances of the software that host private data sets at cancer centers around the globe. We have recently released the software under an open source license,…	1	NA	1	1
cBioPortal/cgdsr	pdf	A comparison of RNA-Seq results from paired formalin-fixed paraffin-embedded and fresh-frozen glioblastoma tissue samples	PLoS ONE	Embase		2017			Esteve-Codina-2017-A comparison of RNA-Seq res.pdf	The molecular classification of glioblastoma (GBM) based on gene expression might better explain outcome and response to treatment than clinical factors. Whole transcriptome sequencing using next-generation sequencing platforms is rapidly becoming accepted as a tool for measuring gene expression for both research and clinical use. Fresh frozen (FF) tissue specimens of GBM are difficult to obtain …	1	0	NA	0
cblasse/premosa	abstract	PreMosa: Extracting 2D surfaces from 3D microscopy mosaics	Bioinformatics	PubMed	28383656	2017	Apr 05	2017/04/07	Blasse-2017-PreMosa_ Extracting 2D surfaces fr.pdf	Motivation: A significant focus of biological research is to understand the development, organization and function of tissues. A particularly productive area of study is on single layer epithelial tissues in which the adherence junctions of cells form a 2D manifold that is fluorescently labeled. Given the size of the tissue, a microscope must collect a mosaic of overlapping 3D stacks encompassing…	1	NA	1	1
cbroeckl/RAMClustR	pdf	Updates in metabolomics tools and resources: 2014-2015	Electrophoresis	Embase Medline		2016			Misra-2016-Updates in metabolomics tools and r.pdf	Data processing and interpretation represent the most challenging and time-consuming steps in high-throughput metabolomic experiments, regardless of the analytical platforms (MS or NMR spectroscopy based) used for data acquisition. Improved machinery in metabolomics generates increasingly complex datasets that create the need for more and better processing and analysis software and in silico appr…	0	NA	NA	0
cbrueffer/tophat-recondition	abstract	TopHat-Recondition: a post-processor for TopHat unmapped reads	BMC Bioinformatics	PubMed	27142976	2016	May 04	2016/05/05	Brueffer-2016-TopHat-Recondition_ a post-proce.pdf	BACKGROUND: TopHat is a popular spliced junction mapper for RNA sequencing data, and writes files in the BAM format - the binary version of the Sequence Alignment/Map (SAM) format. BAM is the standard exchange format for aligned sequencing reads, thus correct format implementation is paramount for software interoperability and correct analysis. However, TopHat writes its unmapped reads in a way t…	1	NA	1	1
cbuhay/ExCID	pdf	Cpipe: A shared variant detection pipeline designed for diagnostic settings	Genome Medicine	Embase		2015			Sadedin-2015-Cpipe_ A shared variant detection.pdf	The benefits of implementing high throughput sequencing in the clinic are quickly becoming apparent. However, few freely available bioinformatics pipelines have been built from the ground up with clinical genomics in mind. Here we present Cpipe, a pipeline designed specifically for clinical genetic disease diagnostics. Cpipe was developed by the Melbourne Genomics Health Alliance, an Australian i…	1	0	NA	0
cbuhay/ExCID	pdf	Launching genomics into the cloud: deployment of Mercury, a next generation sequence analysis pipeline	BMC bioinformatics	Medline		2014			Reid-2014-Launching genomics into the cloud_ d.pdf	Massively parallel DNA sequencing generates staggering amounts of data. Decreasing cost, increasing throughput, and improved annotation have expanded the diversity of genomics applications in research and clinical practice. This expanding scale creates analytical challenges: accommodating peak compute demand, coordinating secure access for multiple analysts, and sharing validated tools and result…	1	0	NA	0
cc2qe/speedseq	pdf	CRCDA--Comprehensive resources for cancer NGS data analysis	Database : the journal of biological databases and curation	Medline		2015			Thangam-2015-CRCDA--Comprehensive resources fo.pdf	Next generation sequencing (NGS) innovations put a compelling landmark in life science and changed the direction of research in clinical oncology with its productivity to diagnose and treat cancer. The aim of our portal comprehensive resources for cancer NGS data analysis (CRCDA) is to provide a collection of different NGS tools and pipelines under diverse classes with cancer pathways and databas…	1	0	NA	0
CCASANET/dataviz	pdf	Interactive data visualization for HIV cohorts: Leveraging data exchange standards to share and reuse research tools	PLoS ONE	Embase Medline		2016			Blevins-2016-Interactive data visualization fo.pdf	Objective: To develop and disseminate tools for interactive visualization of HIV cohort data. Design and Methods: If a picture is worth a thousand words, then an interactive video, composed of a long string of pictures, can produce an even richer presentation of HIV population dynamics. We developed an HIV cohort data visualization tool using open-source software (R statistical language). The too…	0	NA	NA	0
ccdlcmu/shape_component_analysis_Matlab	abstract	Shape component analysis: structure-preserving dimension reduction on biological shape spaces	Bioinformatics	PubMed	26543176	2016	Mar 01	2015/11/07		MOTIVATION: Quantitative shape analysis is required by a wide range of biological studies across diverse scales, ranging from molecules to cells and organisms. In particular, high-throughput and systems-level studies of biological structures and functions have started to produce large volumes of complex high-dimensional shape data. Analysis and understanding of high-dimensional biological shape d…	1	NA	1	1
cchorn/Neurophysio-logical-Analytics-for-All	pdf	Neurophysiological analytics for all! Free open-source software tools for documenting, analyzing, visualizing, and sharing using electronic notebooks	Journal of Neurophysiology	Embase		2016			Rosenberg-2016-Neurophysiological analytics fo.pdf	Neurophysiology requires an extensive workflow of information analysis routines, which often includes incompatible proprietary software, introducing limitations based on financial costs, transfer of data between platforms, and the ability to share. An ecosystem of free open-source software exists to fill these gaps, including thousands of analysis and plotting packages written in Python and R, wh…	0	NA	NA	0
cchorn/Neurophysiological-Analytics-for-All	pdf	Neurophysiological analytics for all! Free open-source software tools for documenting, analyzing, visualizing, and sharing using electronic notebooks	Journal of Neurophysiology	Embase		2016			Rosenberg-2016-Neurophysiological analytics fo.pdf	Neurophysiology requires an extensive workflow of information analysis routines, which often includes incompatible proprietary software, introducing limitations based on financial costs, transfer of data between platforms, and the ability to share. An ecosystem of free open-source software exists to fill these gaps, including thousands of analysis and plotting packages written in Python and R, wh…	0	NA	NA	0
cclib/cclib	pdf	Open source molecular modeling	J Mol Graph Model	PubMed	27631126	2016	Sep	2016/09/16	Pirhadi-2016-Open source molecular modeling.pdf	The success of molecular modeling and computational chemistry efforts are, by definition, dependent on quality software applications. Open source software development provides many advantages to users of modeling applications, not the least of which is that the software is free and completely extendable. In this review we categorize, enumerate, and describe available open source software packages…	0	NA	NA	0
ccshao/nimfa	abstract	Robust classification of single-cell transcriptome data by nonnegative matrix factorization	Bioinformatics	PubMed	27663498	2017	Jan 15	2016/09/25	Shao-2017-Robust classification of single-cell.pdf	MOTIVATION: Single-cell transcriptome data provide unprecedented resolution to study heterogeneity in cell populations and present a challenge for unsupervised classification. Popular methods, like principal component analysis (PCA), often suffer from the high level of noise in the data. RESULTS: Here we adapt Nonnegative Matrix Factorization (NMF) to study the problem of identifying subpopulatio…	1	NA	1	1
cdd/bayseg	pdf	Open Source Bayesian Models. 3. Composite Models for Prediction of Binned Responses	Journal of chemical information and modeling	Medline		2016			Clark-2016-Open Source Bayesian Models. 3. Com.pdf	Bayesian models constructed from structure-derived fingerprints have been a popular and useful method for drug discovery research when applied to bioactivity measurements that can be effectively classified as active or inactive. The results can be used to rank candidate structures according to their probability of activity, and this ranking benefits from the high degree of interpretability when s…	0	NA	NA	0
CEG-ICRISAT/NGS-QCbox	abstract	NGS-QCbox and Raspberry for Parallel, Automated and Rapid Quality Control Analysis of Large-Scale Next Generation Sequencing (Illumina) Data	PLoS ONE	PubMed	26460497	2015		2015/10/16	Katta-2015-NGS-QCbox and Raspberry for Paralle.pdf	Rapid popularity and adaptation of next generation sequencing (NGS) approaches have generated huge volumes of data. High throughput platforms like Illumina HiSeq produce terabytes of raw data that requires quick processing. Quality control of the data is an important component prior to the downstream analyses. To address these issues, we have developed a quality control pipeline, NGS-QCbox that s…	1	NA	1	1
CEG-ICRISAT/Raspberry	abstract	NGS-QCbox and Raspberry for Parallel, Automated and Rapid Quality Control Analysis of Large-Scale Next Generation Sequencing (Illumina) Data	PLoS ONE	PubMed	26460497	2015		2015/10/16	Katta-2015-NGS-QCbox and Raspberry for Paralle.pdf	Rapid popularity and adaptation of next generation sequencing (NGS) approaches have generated huge volumes of data. High throughput platforms like Illumina HiSeq produce terabytes of raw data that requires quick processing. Quality control of the data is an important component prior to the downstream analyses. To address these issues, we have developed a quality control pipeline, NGS-QCbox that s…	1	NA	1	1
celaoforever/SHEsisPlus	abstract	SHEsisPlus, a toolset for genetic studies on polyploid species	Sci Rep	PubMed	27048905	2016	Apr 06	2016/04/07	Shen-2016-SHEsisPlus, a toolset for genetic st.pdf	Currently, algorithms and softwares for genetic analysis of diploid organisms with bi-allelic markers are well-established, while those for polyploids are limited. Here, we present SHEsisPlus, the online algorithm toolset for both dichotomous and quantitative trait genetic analysis on polyploid species (compatible with haploids and diploids, too). SHEsisPlus is also optimized for handling multipl…	1	NA	1	1
celery-kotone/GEMBASSY	abstract	GEMBASSY: an EMBOSS associated software package for comprehensive genome analyses	Source Code Biol Med	PubMed	23987304	2013	Aug 29	2013/08/31	Itaya-2013-GEMBASSY_ an EMBOSS associated soft.pdf	The popular European Molecular Biology Open Software Suite (EMBOSS) currently contains over 400 tools used in various bioinformatics researches, equipped with sophisticated development frameworks for interoperability and tool discoverability as well as rich documentations and various user interfaces. In order to further strengthen EMBOSS in the fields of genomics, we here present a novel EMBOSS a…	1	NA	1	1
CellProfiler/CellProfiler	pdf	Cell Painting, a high-content image-based assay for morphological profiling using multiplexed fluorescent dyes	Nature Protocols	Medline		2016			Bray-2016-Cell Painting, a high-content image-.pdf	In morphological profiling, quantitative data are extracted from microscopy images of cells to identify biologically relevant similarities and differences among samples based on these profiles. This protocol describes the design and execution of experiments using Cell Painting, which is a morphological profiling assay that multiplexes six fluorescent dyes, imaged in five channels, to reveal eight…	1	1	NA	1
CellProfiler/CellProfiler-Analyst	pdf	CellProfiler Tracer: exploring and validating high-throughput, time-lapse microscopy image data	BMC bioinformatics	Medline		2015			Bray-2015-CellProfiler Tracer_ exploring and v.pdf	BACKGROUND: Time-lapse analysis of cellular images is an important and growing need in biology. Algorithms for cell tracking are widely available; what researchers have been missing is a single open-source software package to visualize standard tracking output (from software like CellProfiler) in a way that allows convenient assessment of track quality, especially for researchers tuning tracking …	1	1	NA	0
CellProfiler/CellProfiler-Analyst	abstract	CellProfiler Analyst: interactive data exploration, analysis and classification of large biological image sets	Bioinformatics	PubMed	27354701	2016	Oct 15	2016/06/30	Dao-2016-CellProfiler Analyst_ interactive dat.pdf	CellProfiler Analyst allows the exploration and visualization of image-based data, together with the classification of complex biological phenotypes, via an interactive user interface designed for biologists and data scientists. CellProfiler Analyst 2.0, completely rewritten in Python, builds on these features and adds enhanced supervised machine learning capabilities (Classifier), as well as vis…	1	NA	1	1
CellProfiler/CPCharm	pdf	CP-CHARM: segmentation-free image classification made accessible	BMC bioinformatics	Medline		2016			Uhlmann-2016-CP-CHARM_ segmentation-free image.pdf	BACKGROUND: Automated classification using machine learning often relies on features derived from segmenting individual objects, which can be difficult to automate. WND-CHARM is a previously developed classification algorithm in which features are computed on the whole image, thereby avoiding the need for segmentation. The algorithm obtained encouraging results but requires considerable computati…	0	NA	NA	0
cerenadevelopers/CERENA	abstract	CERENA: ChEmical REaction Network Analyzer--A Toolbox for the Simulation and Analysis of Stochastic Chemical Kinetics	PLoS ONE	PubMed	26807911	2016		2016/01/26	Kazeroonian-2016-CERENA_ ChEmical REaction Net.pdf	Gene expression, signal transduction and many other cellular processes are subject to stochastic fluctuations. The analysis of these stochastic chemical kinetics is important for understanding cell-to-cell variability and its functional implications, but it is also challenging. A multitude of exact and approximate descriptions of stochastic chemical kinetics have been developed, however, tools to…	0	NA	NA	0
CERN/TIGRE	pdf	TIGRE: A MATLAB-GPU toolbox for CBCT image reconstruction	Biomedical Physics and Engineering Express	Embase		2016			Biguri-2016-TIGRE_ A MATLAB-GPU toolbox for CB.pdf	In this article the Tomographic Iterative GPU-based Reconstruction (TIGRE) Toolbox, a MATLAB/ CUDAtoolbox for fast and accurate 3D x-ray image reconstruction, is presented. One of the key features is the implementation of a wide variety of iterative algorithms as well as FDK, including a range of algorithms in the SART family, the Krylov subspace family and a range of methods using total variatio…	0	NA	NA	0
cfce/chilin	abstract	ChiLin: a comprehensive ChIP-seq and DNase-seq quality control and analysis pipeline	BMC Bioinformatics	PubMed	27716038	2016	Oct 03	2016/10/08	Qin-2016-ChiLin_ a comprehensive ChIP-seq and.pdf	BACKGROUND: Transcription factor binding, histone modification, and chromatin accessibility studies are important approaches to understanding the biology of gene regulation. ChIP-seq and DNase-seq have become the standard techniques for studying protein-DNA interactions and chromatin accessibility respectively, and comprehensive quality control (QC) and analysis tools are critical to extracting t…	1	NA	1	1
CGATOxford/cgat	pdf	CGAT: computational genomics analysis toolkit	Bioinformatics (Oxford, England)	Medline		2014			Sims-2014-CGAT_ computational genomics analysi.pdf	Computational genomics seeks to draw biological inferences from genomic datasets, often by integrating and contextualizing next-generation sequencing data. CGAT provides an extensive suite of tools designed to assist in the analysis of genome scale data from a range of standard file formats. The toolkit enables filtering, comparison, conversion, summarization and annotation of genomic intervals, …	1	1	NA	1
CGATOxford/UMI-tools	pdf	UMI-tools: Modeling sequencing errors in Unique Molecular Identifiers to improve quantification accuracy	Genome Research	Embase		2017			Smith-2017-UMI-tools_ Modeling sequencing erro.pdf	Unique Molecular Identifiers (UMIs) are random oligonucleotide barcodes that are increasingly used in high-throughput sequencing experiments. Through a UMI, identical copies arising from distinct molecules can be distinguished from those arising through PCR amplification of the same molecule. However, bioinformatic methods to leverage the information from UMIs have yet to be formalized. In partic…	1	1	NA	1
CGATOxford/UMI-tools_pipelines	pdf	UMI-tools: Modeling sequencing errors in Unique Molecular Identifiers to improve quantification accuracy	Genome Research	Embase		2017			Smith-2017-UMI-tools_ Modeling sequencing erro.pdf	Unique Molecular Identifiers (UMIs) are random oligonucleotide barcodes that are increasingly used in high-throughput sequencing experiments. Through a UMI, identical copies arising from distinct molecules can be distinguished from those arising through PCR amplification of the same molecule. However, bioinformatic methods to leverage the information from UMIs have yet to be formalized. In partic…	1	1	NA	1
cgmisc-team/cgmisc	abstract	cgmisc: enhanced genome-wide association analyses and visualization	Bioinformatics	PubMed	26249815	2015	Dec 01	2015/08/08	Kierczak-2015-cgmisc_ enhanced genome-wide ass.pdf	UNLABELLED: High-throughput genotyping and sequencing technologies facilitate studies of complex genetic traits and provide new research opportunities. The increasing popularity of genome-wide association studies (GWAS) leads to the discovery of new associated loci and a better understanding of the genetic architecture underlying not only diseases, but also other monogenic and complex phenotypes.…	1	NA	1	1
CGU-CERTH/BioPAX.Viz	abstract	BioPAXViz: a cytoscape application for the visual exploration of metabolic pathway evolution	Bioinformatics	PubMed	28453679	2017	May 01	2017/04/30	Psomopoulos-2017-BioPAXViz_ a cytoscape applic.pdf	Summary: BioPAXViz is a Cytoscape (version 3) application, providing a comprehensive framework for metabolic pathway visualization. Beyond the basic parsing, viewing and browsing roles, the main novel function that BioPAXViz provides is a visual comparative analysis of metabolic pathway topologies across pre-computed pathway phylogenomic profiles given a species phylogeny. Furthermore, BioPAXViz …	1	NA	1	1
chafey/cornerstone	pdf	A Survey of DICOM Viewer Software to Integrate Clinical Research and Medical Imaging	Journal of digital imaging	Medline		2016			Haak-2016-A Survey of DICOM Viewer Software to.pdf	The digital imaging and communications in medicine (DICOM) protocol is the leading standard for image data management in healthcare. Imaging biomarkers and image-based surrogate endpoints in clinical trials and medical registries require DICOM viewer software with advanced functionality for visualization and interfaces for integration. In this paper, a comprehensive evaluation of 28 DICOM viewers…	0	NA	NA	0
changshuaiwei/gsu	abstract	A generalized association test based on U statistics	Bioinformatics	PubMed	28334117	2017	Feb 17	2017/03/24	Wei-2017-A generalized association test based.pdf	Motivation: Second generation sequencing technologies are being increasingly used for genetic association studies, where the main research interest is to identify sets of genetic variants that contribute to various phenotypes. The phenotype can be univariate disease status, multivariate responses and even high-dimensional outcomes. Considering the genotype and phenotype as two complex objects, th…	0	NA	NA	0
chaninn/osFP	abstract	osFP: a web server for predicting the oligomeric states of fluorescent proteins	J Cheminform	PubMed	28053671	2016		2017/01/06	Simeon-2016-osFP_ a web server for predicting.pdf	BACKGROUND: Currently, monomeric fluorescent proteins (FP) are ideal markers for protein tagging. The prediction of oligomeric states is helpful for enhancing live biomedical imaging. Computational prediction of FP oligomeric states can accelerate the effort of protein engineering efforts of creating monomeric FPs. To the best of our knowledge, this study represents the first computational model …	0	NA	NA	0
chapmanb/bcbb	pdf	Cloud BioLinux: pre-configured and on-demand bioinformatics computing for the genomics community	BMC Bioinformatics	Medline		2012			Krampis-2012-Cloud BioLinux_ pre-configured an.pdf	A steep drop in the cost of next-generation sequencing during recent years has made the technology affordable to the majority of researchers, but downstream bioinformatic analysis still poses a resource bottleneck for smaller laboratories and institutes that do not have access to substantial computational resources. Sequencing instruments are typically bundled with only the minimal processing and…	1	1	NA	1
chapmanb/bcbio-nextgen	abstract	Exome sequencing for identification of potential causal variants for diffuse cutaneous systemic sclerosis	Arthritis and Rheumatism	Embase		2013			Mak-2013-Exome sequencing for identification o.pdf	Background/Purpose: Scleroderma is a genetically complex autoimmune disease with substantial phenotypic heterogeneity. Previous genome-wide association studies (GWAS) have identified a large number of gene regions associated with disease risk. However, GWAS directly capture only common genetic variation that are presumably in linkage disequilibrium with causal variants, which may be rare in the g…	1	NA	0	0
chapmanb/bcbio-nextgen	pdf	A novel method predicting good response using only background clinical data in RA patients treated with infliximab	Arthritis and Rheumatism	Embase		2013			Miyoshi-2013-A novel method predicting good re.pdf	Background/Purpose: Treatment using biologics is widely used for rheumatoid arthritis (RA) in these days. Prediction of the clinical response to biologics prior to the administration is important mainly because of their price, efficacy and adverse events. Several methods for predicting the response to biologics have been reported, however, it is hard to know if they are applicable for the real-wo…	0	NA	NA	0
chapmanb/bcbio-nextgen	pdf	Arthritis associated sequence alterations within a genetic susceptibility region of mouse chromosome 3; a genomic region which is syntenic with a prominent non-MHC locus in rheumatoid arthritis	Arthritis and Rheumatism	Embase		2013			Vida-2013-Arthritis associated sequence altera.pdf	Background/Purpose: Rheumatoid arthritis (RA) is an autoimmune disease that results in inflammatory destruction of synovial joints in affected patients. The involvement of genetic and epigenetic factors in RA is recognized, but not well understood. Using proteoglycan (PG)-induced arthritis (PGIA), an autoimmune mouse model of RA, previously we identified a genomic region in mouse chromosome 3 (mC…	1	0	NA	0
chapmanb/bcbio-nextgen	pdf	Association of alleles and amino acids of the major histocompatibility complex class I chain-related gene a with psoriatic disease	Arthritis and Rheumatism	Embase		2013			Pollock-2013-Association of alleles and amino.pdf	Background/Purpose: We previously reported associations between alleles of the major histocompatibility complex class I chain-related gene A (MICA) and psoriatic disease that were independent of HLA-B despite their tight linkage disequilibrium. In a larger cohort of patients, we sought to investigate the association with MICA alleles and determine if associations are evident at the amino acid lev…	1	0	NA	0
chapmanb/bcbio-nextgen	pdf	B cell analysis is an essential tool to anticipate clinical relapse in rheumatoid arthritis patients treated with rituximab	Arthritis and Rheumatism	Embase		2013			Trouvin-2013-B cell analysis is an essential t.pdf	Background/Purpose: Rituximab is a safe and effective treatment in rheumatoid arthritis (RA), however the current treatment regimen requires to wait for a clinical relapse before a new course of treatment. The interval between two courses of treatment varies from one patient to another and remains unknown prior to the treatment. Our aim was to evaluate the utility of following-up different B cell…	0	NA	NA	0
chapmanb/bcbio-nextgen	pdf	Change in knee osteophyte volume by semi-automated method in knee osteoarthritis over four years using 3t DESS 3d MRI	Arthritis and Rheumatism	Embase		2013			Hakky-2013-Change in knee osteophyte volume by.pdf	Background/Purpose: The development and growth of osteophytes are considered a radiographic surrogate for osteoarthritis (OA) at the knee. Methods to determine osteophyte burden are largely semi-quantitative and subjective. Quantifying osteophyte volume could potentially provide an improved measure of change for OA trials and observational research. We have developed a software method for semi-au…	0	NA	NA	0
chapmanb/bcbio-nextgen	pdf	Cpipe: A shared variant detection pipeline designed for diagnostic settings	Genome Medicine	Embase		2015			Sadedin-2015-Cpipe_ A shared variant detection.pdf	The benefits of implementing high throughput sequencing in the clinic are quickly becoming apparent. However, few freely available bioinformatics pipelines have been built from the ground up with clinical genomics in mind. Here we present Cpipe, a pipeline designed specifically for clinical genetic disease diagnostics. Cpipe was developed by the Melbourne Genomics Health Alliance, an Australian i…	1	0	NA	0
chapmanb/bcbio-nextgen	pdf	Effects of chondroitin sulfate on the gene expression profile in the inflamed synovial membrane	Arthritis and Rheumatism	Embase		2013			Lambert-2013-Effects of chondroitin sulfate on.pdf	Background/Purpose: Chondroitin sulfate (CS) is one the most used molecules in the management of OA. Its mechanism of action remains to be detailed. The aim of the present work is to identify the differentially expressed genes between the inflammatory (I) and normal/reactive (N/R) synovial areas using a unique ex vivo culture model and to investigate the genetic modulatory effects of CS in this m…	1	0	NA	0
chapmanb/bcbio-nextgen	pdf	Expert panel consensus on content of a rheumatology objective structured clinical examination	Arthritis and Rheumatism	Embase		2013			Criscione-Schre-2013-Expert panel consensus on.pdf	Background/Purpose: Rheumatology objective structured clinical examinations (ROSCEs) are assessment tools to evaluate learner performance in simulated clinical experiences. ROSCEs allow standardization of learner assessment in competencies that are challenging to measure in other ways. While several regional groups in the United States conduct ROSCEs, none have been validated for use across progr…	0	NA	NA	0
chapmanb/bcbio-nextgen	pdf	More evidence for breaking the 'law of valgus': Imaging evidence for higher prevalence and volume of bone marrow lesions in the medial patellofemoral joint	Arthritis and Rheumatism	Embase		2013			Ratzlaff-2013-More evidence for breaking the '.pdf	Background/Purpose: We recently developed an efficient semiautomated measure of tibial and femoral BML volume and validated it against the Whole-Organ Magnetic Resonance Imaging Score (WORMS). Since patella-femoral (PFJ) osteoarthritis (OA) is increasingly being recognized as a cause of knee pain in OA, we have extended the method to the PFJ. The purpose of this study was to compare PFJ BML volum…	0	NA	NA	0
chapmanb/bcbio-nextgen	pdf	Non-canonical NF-kappa B signaling enhances angiogenesis in a novel 3D spheroid model of rheumatoid arthritis synovial inflammation	Arthritis and Rheumatism	Embase		2013			Maracle-2013-Non-canonical NF-kappa B signalin.pdf	Background/Purpose: Angiogenesis plays a crucial role in rheumatoid arthritis (RA) synovitis and is regarded as a switch from acute to chronic inflammation. Previously, we have demonstrated that NF-kappaB inducing kinase (NIK) mediated non-canonical NF-kappaB signaling contributes to pathological angiogenesis in endothelial cells (EC). However, many of the current in vitro models of angiogenesis …	1	0	NA	0
chapmanb/bcbio-nextgen	pdf	Omics Pipe: a community-based framework for reproducible multi-omics data analysis	Bioinformatics (Oxford, England)	Medline		2015			Fisch-2015-Omics Pipe_ a community-based frame.pdf	MOTIVATION: Omics Pipe (http://sulab.scripps.edu/omicspipe) is a computational framework that automates multi-omics data analysis pipelines on high performance compute clusters and in the cloud. It supports best practice published pipelines for RNA-seq, miRNA-seq, Exome-seq, Whole-Genome sequencing, ChIP-seq analyses and automatic processing of data from The Cancer Genome Atlas (TCGA). Omics Pipe…	1	0	NA	0
chapmanb/bcbio-nextgen	pdf	Patient versus physician joint counts in rheumatoid arthritis utilizing a unique self-joint examination tool	Arthritis and Rheumatism	Embase		2013			Bang-2013-Patient versus physician joint count.pdf	Background/Purpose: The quantitative assessment of disease activity has been endorsed by the American College of Rheumatology (ACR) to improve rheumatoid arthritis (RA) outcomes. To facilitate more quantitative assessments of disease activity, we created a unique self-joint examination tool and compared patient and physician joint assessments in RA subjects using this tool. Methods: Subjects were…	0	NA	NA	0
chapmanb/bcbio-nextgen	pdf	Pi3kdelta regulates invadosome formation and invasiveness of fibroblast-like synoviocyte in rheumatoid arthritis	Arthritis and Rheumatism	Embase		2013			Bartok-2013-Pi3kdelta regulates invadosome for.pdf	Background/Purpose: Fibroblast-like synoviocytes (FLS) in the intimal lining are major effectors of cartilage damage in rheumatoid arthritis (RA). PI3Kdelta, a member of the Class IA phosphoinositide 3-kinases (PI3K), was recently identified as a regulator of aggressive behavior by RA FLS. Invasive migration requires dynamic interactions between the extracellular matrix (ECM), the actin cytoskele…	0	NA	NA	0
chapmanb/bcbio-nextgen	pdf	Quantifying the risk of incident type II diabetes following oral glucocorticoid therapy in patients with rheumatoid arthritis: Association with dose and duration of use	Arthritis and Rheumatism	Embase		2013			Dixon-2013-Quantifying the risk of incident ty.pdf	Background/Purpose: Glucocorticoid (GC) therapy is widely used in patients with rheumatoid arthritis (RA). Its association with incident type II diabetes mellitus (DM) is accepted, but the extent of the risk and its relationship with GC dose and treatment duration in RA are not known. Methods: Adult patients with RA were identified from a large UK primary care research database using a validated …	0	NA	NA	0
chapmanb/bcbio-nextgen	pdf	SeqMule: automated pipeline for analysis of human exome/genome sequencing data	Scientific reports	Medline		2015			Guo-2015-SeqMule_ automated pipeline for analy.pdf	Next-generation sequencing (NGS) technology has greatly helped us identify disease-contributory variants for Mendelian diseases. However, users are often faced with issues such as software compatibility, complicated configuration, and no access to high-performance computing facility. Discrepancies exist among aligners and variant callers. We developed a computational pipeline, SeqMule, to perform…	1	0	NA	0
chapmanb/bcbio-nextgen	pdf	Synovial WNT and WISP1 expression induces expression of cartilage-degrading metalloproteinases in the synovium	Arthritis and Rheumatism	Embase		2013			Van Den Bosch-2013-Synovial WNT and WISP1 expr.pdf	Background/Purpose: Although many osteoarthritis (OA) patients show significant synovial involvement, consequences are largely unknown. Previously, we found strong upregulation of Wnts 2b and 16 and WISP1, a downstream protein of canonical Wnt signaling, in knee joints in two murine OA models. Wnt signaling has been implicated in OA incidence and modulation of the β-catenin pathway leads to OA-li…	1	0	NA	0
chapmanb/bcbio-nextgen	pdf	The development of a mobile application for adolescents and young adults with lupus	Arthritis and Rheumatism	Embase		2013			Ruth-2013-The development of a mobile applicat.pdf	Background/Purpose: Young adults with lupus need reliable diseasespecific knowledge that includes information about lupus, the effect of lupus and lupus medication on their lives, and education about how their life choices affect their health. In order to attain autonomy and adequately manage their condition, young adults with lupus must learn effective self-management and communications skills, …	0	NA	NA	0
chapmanb/bcbio-nextgen	pdf	Using natural language processing and machine learning to identify gout flares from electronic clinical notes	Arthritis and Rheumatism	Embase		2013			Zheng-2013-Using natural language processing a.pdf	Background/Purpose: Gout flares are the most common manifestation of gout. Gout flares are not well documented by diagnosis codes and are not adequately captured when conducting retrospective database analyses. Recently, in 2009, a code for acute gouty flare (ICD9 - 274.01) became available, but has yet to be widely adopted. We implemented a computer based method to automatically identify gout fl…	1	0	NA	0
chapmanb/bcbio-nextgen	pdf	Validation of a rapid, quantitative method of magnetic resonance imaging-detected osteoarthritis-related bone marrow lesions in the patellofemoral joint	Arthritis and Rheumatism	Embase		2013			Ratzlaff-2013-Validation of a rapid, quantitat.pdf	Background/Purpose: We recently developed an efficient semiautomated measure of tibial and femoral BML volume and validated it against the Whole-Organ Magnetic Resonance Imaging Score (WORMS). Since patella-femoral (PFJ) osteoarthritis (OA) is increasingly being recognized as a cause of knee pain in OA, we have extended the method to the PFJ. The purpose of this study was to compare PFJ BML volum…	0	NA	NA	0
chapmanb/bcbio-nextgen	pdf	Whole exome sequencing in pediatric patients with early onset rare immunodysregulatory diseases that present with fever and systemic inflammation	Arthritis and Rheumatism	Embase		2013			De Jesus-2013-Whole exome sequencing in pediat.pdf	Background/Purpose: WES (Whole Exome Sequencing) has increasingly become the tool of choice in translational research, providing molecular diagnoses in Mendelian diseases and identifying important genes in key biological pathways. Here we report using WES to investigate the molecular basis of a group of rare diseases presenting with autoinflammatory phenotypes that are characterized by perinatal …	1	0	NA	0
chapmanb/cloudbiolinux	pdf	Cloud BioLinux: pre-configured and on-demand bioinformatics computing for the genomics community	BMC Bioinformatics	Medline		2012			Krampis-2012-Cloud BioLinux_ pre-configured an.pdf	A steep drop in the cost of next-generation sequencing during recent years has made the technology affordable to the majority of researchers, but downstream bioinformatic analysis still poses a resource bottleneck for smaller laboratories and institutes that do not have access to substantial computational resources. Sequencing instruments are typically bundled with only the minimal processing and…	1	1	NA	1
charite/asdpex	abstract	Alternate-locus aware variant calling in whole genome sequencing	Genome Med	PubMed	27964746	2016	Dec 13	2016/12/15	Jager-2016-Alternate-locus aware variant calli.pdf	BACKGROUND: The last two human genome assemblies have extended the previous linear golden-path paradigm of the human genome to a graph-like model to better represent regions with a high degree of structural variability. The new model offers opportunities to improve the technical validity of variant calling in whole-genome sequencing (WGS). METHODS: We developed an algorithm that analyzes the patt…	1	NA	1	1
charite/jannovar	abstract	Jannovar: a java library for exome annotation	Hum Mutat	PubMed	24677618	2014	May	2014/03/29	Jager-2014-Jannovar_ a java library for exome.pdf	Transcript-based annotation and pedigree analysis are two basic steps in the computational analysis of whole-exome sequencing experiments in genetic diagnostics and disease-gene discovery projects. Here, we present Jannovar, a stand-alone Java application as well as a Java library designed to be used in larger software frameworks for exome and genome analysis. Jannovar uses an interval tree to id…	1	NA	1	1
charite/Q	pdf	Saturation analysis of ChIP-seq data for reproducible identification of binding peaks	Genome Research	Embase Medline		2015			Hansen-2015-Saturation analysis of ChIP-seq da.pdf	Chromatin immunoprecipitation coupled with next-generation sequencing (ChIP-seq) is a powerful technology to identify the genome-wide locations of transcription factors and other DNA binding proteins. Computational ChIP-seq peak calling infers the location of protein-DNA interactions based on various measures of enrichment of sequence reads. In this work, we introduce an algorithm, Q, that uses a…	1	1	NA	0
charite/Q	abstract	Q-nexus: a comprehensive and efficient analysis pipeline designed for ChIP-nexus	BMC Genomics	PubMed	27814676	2016	Nov 04	2016/11/07	Hansen-2016-Q-nexus_ a comprehensive and effic.pdf	BACKGROUND: ChIP-nexus, an extension of the ChIP-exo protocol, can be used to map the borders of protein-bound DNA sequences at nucleotide resolution, requires less input DNA and enables selective PCR duplicate removal using random barcodes. However, the use of random barcodes requires additional preprocessing of the mapping data, which complicates the computational analysis. To date, only a very…	1	NA	1	1
charmstats/QuickCharmStatsForPlosOne	pdf	Proposed Standards for Variable Harmonization Documentation and Referencing: A Case Study Using QuickCharmStats 1.1	PLoS ONE	Embase Medline		2016			Winters-2016-Proposed Standards for Variable H.pdf	Comparative statistical analyses often require data harmonization, yet the social sciences do not have clear operationalization frameworks that guide and homogenize variable coding decisions across disciplines. When faced with a need to harmonize variables researchers often look for guidance from various international studies that employ output harmonization, such as the Comparative Survey of Ele…	0	NA	NA	0
chasewnelson/snpgenie	abstract	SNPGenie: estimating evolutionary parameters to detect natural selection using pooled next-generation sequencing data	Bioinformatics	PubMed	26227143	2015	Nov 15	2015/08/01	Nelson-2015-SNPGenie_ estimating evolutionary.pdf	UNLABELLED: New applications of next-generation sequencing technologies use pools of DNA from multiple individuals to estimate population genetic parameters. However, no publicly available tools exist to analyse single-nucleotide polymorphism (SNP) calling results directly for evolutionary parameters important in detecting natural selection, including nucleotide diversity and gene diversity. We h…	1	NA	1	1
chb/c3-pro-consumer	pdf	C3-PRO: Connecting ResearchKit to the health system using i2b2 and FHIR	PLoS ONE	Embase Medline		2016			Pfiffner-2016-C3-PRO_ Connecting ResearchKit t.pdf	A renewed interest by consumer information technology giants in the healthcare domain is focused on transforming smartphones into personal health data storage devices. With the introduction of the open source ResearchKit, Apple provides a framework for researchers to inform and consent research subjects, and to readily collect personal health data and patient reported outcomes (PRO) from distribu…	0	NA	NA	0
chb/c3-pro-ios-framework	pdf	C3-PRO: Connecting ResearchKit to the health system using i2b2 and FHIR	PLoS ONE	Embase Medline		2016			Pfiffner-2016-C3-PRO_ Connecting ResearchKit t.pdf	A renewed interest by consumer information technology giants in the healthcare domain is focused on transforming smartphones into personal health data storage devices. With the introduction of the open source ResearchKit, Apple provides a framework for researchers to inform and consent research subjects, and to readily collect personal health data and patient reported outcomes (PRO) from distribu…	0	NA	NA	0
chb/c3-pro-server	pdf	C3-PRO: Connecting ResearchKit to the health system using i2b2 and FHIR	PLoS ONE	Embase Medline		2016			Pfiffner-2016-C3-PRO_ Connecting ResearchKit t.pdf	A renewed interest by consumer information technology giants in the healthcare domain is focused on transforming smartphones into personal health data storage devices. With the introduction of the open source ResearchKit, Apple provides a framework for researchers to inform and consent research subjects, and to readily collect personal health data and patient reported outcomes (PRO) from distribu…	0	NA	NA	0
chb/i2b2-fhir-cell	pdf	C3-PRO: Connecting ResearchKit to the health system using i2b2 and FHIR	PLoS ONE	Embase Medline		2016			Pfiffner-2016-C3-PRO_ Connecting ResearchKit t.pdf	A renewed interest by consumer information technology giants in the healthcare domain is focused on transforming smartphones into personal health data storage devices. With the introduction of the open source ResearchKit, Apple provides a framework for researchers to inform and consent research subjects, and to readily collect personal health data and patient reported outcomes (PRO) from distribu…	0	NA	NA	0
chb/sample_ccdas	pdf	Are meaningful use stage 2 certified EHRs ready for interoperability? Findings from the SMART C-CDA collaborative	Journal of the American Medical Informatics Association	Embase Medline		2014			D'Amore-2014-Are meaningful use stage 2 certif.pdf	Background and objective Upgrades to electronic health record (EHR) systems scheduled to be introduced in the USA in 2014 will advance document interoperability between care providers. Specifically, the second stage of the federal incentive program for EHR adoption, known as Meaningful Use, requires use of the Consolidated Clinical Document Architecture (C-CDA) for document exchange. In an effort…	0	NA	NA	0
cheinle/MetaLIMS	pdf	MetaLIMS, a simple open-source laboratory information management system for small metagenomic labs	Gigascience	PubMed	28430964	2017	Jun 01	2017/04/22	Heinle-2017-MetaLIMS, a simple open-source lab.pdf	Background: As the cost of sequencing continues to fall, smaller groups increasingly initiate and manage larger sequencing projects and take on the complexity of data storage for high volumes of samples. This has created a need for low-cost laboratory information management systems (LIMS) that contain flexible fields to accommodate the unique nature of individual labs. Many labs do not have a ded…	0	NA	NA	0
chembl/pfam_map_loader	abstract	PPDMs-a resource for mapping small molecule bioactivities from ChEMBL to Pfam-A protein domains	Bioinformatics	PubMed	25348214	2015	Mar 01	2014/10/29	Kruger-2015-PPDMs-a resource for mapping small.pdf	UNLABELLED: PPDMs is a resource that maps small molecule bioactivities to protein domains from the Pfam-A collection of protein families. Small molecule bioactivities mapped to protein domains add important precision to approaches that use protein sequence searches alignments to assist applications in computational drug discovery and systems and chemical biology. We have previously proposed a map…	1	NA	1	1
chembl/pfam_maps	abstract	PPDMs-a resource for mapping small molecule bioactivities from ChEMBL to Pfam-A protein domains	Bioinformatics	PubMed	25348214	2015	Mar 01	2014/10/29	Kruger-2015-PPDMs-a resource for mapping small.pdf	UNLABELLED: PPDMs is a resource that maps small molecule bioactivities to protein domains from the Pfam-A collection of protein families. Small molecule bioactivities mapped to protein domains add important precision to approaches that use protein sequence searches alignments to assist applications in computational drug discovery and systems and chemical biology. We have previously proposed a map…	1	NA	1	1
cheminfo/wikipedia	pdf	Wikipedia Chemical Structure Explorer: substructure and similarity searching of molecules from Wikipedia	J Cheminform	PubMed	25815062	2015		2015/03/31	Ertl-2015-Wikipedia Chemical Structure Explore.pdf	BACKGROUND: Wikipedia, the world's largest and most popular encyclopedia is an indispensable source of chemistry information. It contains among others also entries for over 15,000 chemicals including metabolites, drugs, agrochemicals and industrial chemicals. To provide an easy access to this wealth of information we decided to develop a substructure and similarity search tool for chemical struct…	0	NA	NA	0
chen42/openbehavior	abstract	An open source device for operant licking in rats	PeerJ	PubMed	28229020	2017		2017/02/24	Longley-2017-An open source device for operant.pdf	We created an easy-to-use device for operant licking experiments and another device that records environmental variables. Both devices use the Raspberry Pi computer to obtain data from multiple input devices (e.g., radio frequency identification tag readers, touch and motion sensors, environmental sensors) and activate output devices (e.g., LED lights, syringe pumps) as needed. Data gathered from…	0	NA	NA	0
chen42/openbehavior	pdf	Operantoral alcohol self-administration in adolescent rats using an open source device	Alcoholism: Clinical and Experimental Research	Embase		2017			Shi-2017-Operantoral alcohol self-administrati.pdf	The operant conditioning procedure for drug self-administration offers several advantages for studying alcoholism, especially for studying compulsive alcohol seeking and intake behavior. We recently developed an open source hardware and software solution for operant oral alcohol self-administration (Each unit costs less than $200 USD [1]). The device uses a single board computer to monitor two li…	0	NA	NA	0
chengkun-wu/GenesThyCan	abstract	Molecular profiling of thyroid cancer subtypes using large-scale text mining	BMC Med Genomics	PubMed	25521965	2014		2014/12/19	Wu-2014-Molecular profiling of thyroid cancer.pdf	BACKGROUND: Thyroid cancer is the most common endocrine tumor with a steady increase in incidence. It is classified into multiple histopathological subtypes with potentially distinct molecular mechanisms. Identifying the most relevant genes and biological pathways reported in the thyroid cancer literature is vital for understanding of the disease and developing targeted therapeutics. RESULTS: We …	1	NA	1	1
chengkun-wu/PWTEES	abstract	Constructing a molecular interaction network for thyroid cancer via large-scale text mining of gene and pathway events	BMC Syst Biol	PubMed	26679379	2015		2015/12/19	Wu-2015-Constructing a molecular interaction n.pdf	BACKGROUND: Biomedical studies need assistance from automated tools and easily accessible data to address the problem of the rapidly accumulating literature. Text-mining tools and curated databases have been developed to address such needs and they can be applied to improve the understanding of molecular pathogenesis of complex diseases like thyroid cancer. RESULTS: We have developed a system, PW…	1	NA	1	1
chengyuan/reago	abstract	Reconstructing 16S rRNA genes in metagenomic data	Bioinformatics	PubMed	26072503	2015	Jun 15	2015/06/15	Yuan-2015-Reconstructing 16S rRNA genes in met.pdf	UNLABELLED: Metagenomic data, which contains sequenced DNA reads of uncultured microbial species from environmental samples, provide a unique opportunity to thoroughly analyze microbial species that have never been identified before. Reconstructing 16S ribosomal RNA, a phylogenetic marker gene, is usually required to analyze the composition of the metagenomic data. However, massive volume of data…	1	NA	1	1
chenying2016/queries	abstract	High speed BLASTN: an accelerated MegaBLAST search tool	Nucleic Acids Res	PubMed	26250111	2015	Sep 18	2015/08/08	Chen-2015-High speed BLASTN_ an accelerated Me.pdf	Sequence alignment is a long standing problem in bioinformatics. The Basic Local Alignment Search Tool (BLAST) is one of the most popular and fundamental alignment tools. The explosive growth of biological sequences calls for speedup of sequence alignment tools such as BLAST. To this end, we develop high speed BLASTN (HS-BLASTN), a parallel and fast nucleotide database search tool that accelerate…	1	NA	1	1
childsish/sofia	abstract	SoFIA: a data integration framework for annotating high-throughput datasets	Bioinformatics	PubMed	27187206	2016	Sep 01	2016/05/18	Childs-2016-SoFIA_ a data integration framewor.pdf	MOTIVATION: Integrating heterogeneous datasets from several sources is a common bioinformatics task that often requires implementing a complex workflow intermixing database access, data filtering, format conversions, identifier mapping, among further diverse operations. Data integration is especially important when annotating next generation sequencing data, where a multitude of diverse tools and…	1	NA	1	1
ChimeRScope/ChimeRScope	abstract	ChimeRScope: a novel alignment-free algorithm for fusion transcript prediction using paired-end RNA-Seq data	Nucleic Acids Res	PubMed	28472320	2017	May 02	2017/05/05	Li-2017-ChimeRScope_ a novel alignment-free al.pdf	The RNA-Seq technology has revolutionized transcriptome characterization not only by accurately quantifying gene expression, but also by the identification of novel transcripts like chimeric fusion transcripts. The 'fusion' or 'chimeric' transcripts have improved the diagnosis and prognosis of several tumors, and have led to the development of novel therapeutic regimen. The fusion transcript dete…	1	NA	1	1
chipster/chipster	pdf	MutAid: Sanger and NGS based integrated pipeline for mutation identification, validation and annotation in human molecular genetics	PLoS ONE	Embase Medline		2016			Pandey-2016-MutAid_ Sanger and NGS based integ.pdf	Traditional Sanger sequencing as well as Next-Generation Sequencing have been used for the identification of disease causing mutations in human molecular research. The majority of currently available tools are developed for research and explorative purposes and often do not provide a complete, efficient, one-stop solution. As the focus of currently developed tools is mainly on NGS data analysis, …	1	0	NA	0
chiragjp/nhanes_scidata	pdf	A database of human exposomes and phenomes from the US National Health and Nutrition Examination Survey	Sci Data	PubMed	27779619	2016	Oct 25	2016/10/26	Patel-2016-A database of human exposomes and p.pdf	The National Health and Nutrition Examination Survey (NHANES) is a population survey implemented by the Centers for Disease Control and Prevention (CDC) to monitor the health of the United States whose data is publicly available in hundreds of files. This Data Descriptor describes a single unified and universally accessible data file, merging across 255 separate files and stitching data across 4 …	0	NA	NA	0
chiuyc/MAGIC	abstract	Differential network analysis reveals the genome-wide landscape of estrogen receptor modulation in hormonal cancers	Sci Rep	PubMed	26972162	2016	Mar 14	2016/03/15	Hsiao-2016-Differential network analysis revea.pdf	Several mutual information (MI)-based algorithms have been developed to identify dynamic gene-gene and function-function interactions governed by key modulators (genes, proteins, etc.). Due to intensive computation, however, these methods rely heavily on prior knowledge and are limited in genome-wide analysis. We present the modulated gene/gene set interaction (MAGIC) analysis to systematically i…	1	NA	1	1
chmille4/Rover	pdf	Scribl: an HTML5 Canvas-based graphics library for visualizing genomic data over the web	Bioinformatics	PubMed	23172864	2013	Feb 01	2012/11/23	Miller-2013-Scribl_ an HTML5 Canvas-based grap.pdf	MOTIVATION: High-throughput biological research requires simultaneous visualization as well as analysis of genomic data, e.g. read alignments, variant calls and genomic annotations. Traditionally, such integrative analysis required desktop applications operating on locally stored data. Many current terabyte-size datasets generated by large public consortia projects, however, are already only feas…	1	1	NA	1
chmille4/Scribl	pdf	Scribl: an HTML5 Canvas-based graphics library for visualizing genomic data over the web	Bioinformatics	PubMed	23172864	2013	Feb 01	2012/11/23	Miller-2013-Scribl_ an HTML5 Canvas-based grap.pdf	MOTIVATION: High-throughput biological research requires simultaneous visualization as well as analysis of genomic data, e.g. read alignments, variant calls and genomic annotations. Traditionally, such integrative analysis required desktop applications operating on locally stored data. Many current terabyte-size datasets generated by large public consortia projects, however, are already only feas…	1	1	NA	1
choderalab/ensembler	abstract	Ensembler: Enabling High-Throughput Molecular Simulations at the Superfamily Scale	PLoS Comput Biol	PubMed	27337644	2016	Jun	2016/06/24	Parton-2016-Ensembler_ Enabling High-Throughpu.pdf	The rapidly expanding body of available genomic and protein structural data provides a rich resource for understanding protein dynamics with biomolecular simulation. While computational infrastructure has grown rapidly, simulations on an omics scale are not yet widespread, primarily because software infrastructure to enable simulations at this scale has not kept pace. It should now be possible to…	1	NA	1	1
choderalab/pymbar	pdf	Characterization of the three-dimensional free energy manifold for the uracil ribonucleoside from asynchronous replica exchange simulations	Journal of chemical theory and computation	Medline		2015			Radak-2015-Characterization of the three-dimen.pdf	Replica exchange molecular dynamics has emerged as a powerful tool for efficiently sampling free energy landscapes for conformational and chemical transitions. However, daunting challenges remain in efficiently getting such simulations to scale to the very large number of replicas required to address problems in state spaces beyond two dimensions. The development of enabling technology to carry o…	0	NA	NA	0
choderalab/pymbar	abstract	Guidelines for the analysis of free energy calculations	J Comput Aided Mol Des	PubMed	25808134	2015	May	2015/03/27	Klimovich-2015-Guidelines for the analysis of.pdf	Free energy calculations based on molecular dynamics simulations show considerable promise for applications ranging from drug discovery to prediction of physical properties and structure-function studies. But these calculations are still difficult and tedious to analyze, and best practices for analysis are not well defined or propagated. Essentially, each group analyzing these calculations needs …	0	NA	NA	0
ChongWu-Biostat/MiSPU	abstract	An adaptive association test for microbiome data	Genome Med	PubMed	27198579	2016	May 19	2016/05/21	Wu-2016-An adaptive association test for micro.pdf	There is increasing interest in investigating how the compositions of microbial communities are associated with human health and disease. Although existing methods have identified many associations, a proper choice of a phylogenetic distance is critical for the power of these methods. To assess an overall association between the composition of a microbial community and an outcome of interest, we …	1	NA	1	1
chop-dbhi/biorepo-portal	pdf	The biorepository portal toolkit: An honest brokered, modular service oriented software tool set for biospecimen-driven translational research	BMC Genomics	Embase		2016			Felmeister-2016-The biorepository portal toolk.pdf	Background: High throughput molecular sequencing and increased biospecimen variety have introduced significant informatics challenges for research biorepository infrastructures. We applied a modular system integration approach to develop an operational biorepository management system. This method enables aggregation of the clinical, specimen and genomic data collected for biorepository resources.…	1	1	NA	1
chop-dbhi/ehb-client	pdf	The biorepository portal toolkit: An honest brokered, modular service oriented software tool set for biospecimen-driven translational research	BMC Genomics	Embase		2016			Felmeister-2016-The biorepository portal toolk.pdf	Background: High throughput molecular sequencing and increased biospecimen variety have introduced significant informatics challenges for research biorepository infrastructures. We applied a modular system integration approach to develop an operational biorepository management system. This method enables aggregation of the clinical, specimen and genomic data collected for biorepository resources.…	1	1	NA	1
chop-dbhi/ehb-datasources	pdf	The biorepository portal toolkit: An honest brokered, modular service oriented software tool set for biospecimen-driven translational research	BMC Genomics	Embase		2016			Felmeister-2016-The biorepository portal toolk.pdf	Background: High throughput molecular sequencing and increased biospecimen variety have introduced significant informatics challenges for research biorepository infrastructures. We applied a modular system integration approach to develop an operational biorepository management system. This method enables aggregation of the clinical, specimen and genomic data collected for biorepository resources.…	1	1	NA	1
chop-dbhi/ehb-service	pdf	The biorepository portal toolkit: An honest brokered, modular service oriented software tool set for biospecimen-driven translational research	BMC Genomics	Embase		2016			Felmeister-2016-The biorepository portal toolk.pdf	Background: High throughput molecular sequencing and increased biospecimen variety have introduced significant informatics challenges for research biorepository infrastructures. We applied a modular system integration approach to develop an operational biorepository management system. This method enables aggregation of the clinical, specimen and genomic data collected for biorepository resources.…	1	1	NA	1
chpaul/GlycoSeq	abstract	Automated Glycan Sequencing from Tandem Mass Spectra of N-Linked Glycopeptides	Anal Chem	PubMed	27111718	2016	Jun 07	2016/04/26	Yu-2016-Automated Glycan Sequencing from Tande.pdf	Mass spectrometry has become a routine experimental tool for proteomic biomarker analysis of human blood samples, partly due to the large availability of informatics tools. As one of the most common protein post-translational modifications (PTMs) in mammals, protein glycosylation has been observed to alter in multiple human diseases and thus may potentially be candidate markers of disease progres…	1	NA	1	1
chrchang/plink-ng	pdf	Second-generation PLINK: Rising to the challenge of larger and richer datasets	GigaScience	Embase		2015			Chang-2015-Second-generation PLINK_ Rising to.pdf	Background: PLINK 1 is a widely used open-source C/C++ toolset for genome-wide association studies (GWAS) and research in population genetics. However, the steady accumulation of data from imputation and whole-genome sequencing studies has exposed a strong need for faster and scalable implementations of key functions, such as logistic regression, linkage disequilibrium estimation, and genomic dis…	1	1	NA	1
chrchang/stats	pdf	Second-generation PLINK: Rising to the challenge of larger and richer datasets	GigaScience	Embase		2015			Chang-2015-Second-generation PLINK_ Rising to.pdf	Background: PLINK 1 is a widely used open-source C/C++ toolset for genome-wide association studies (GWAS) and research in population genetics. However, the steady accumulation of data from imputation and whole-genome sequencing studies has exposed a strong need for faster and scalable implementations of key functions, such as logistic regression, linkage disequilibrium estimation, and genomic dis…	1	1	NA	1
chrisamiller/fishplot	abstract	Visualizing tumor evolution with the fishplot package for R	BMC Genomics	PubMed	27821060	2016	Nov 07	2016/11/09	Miller-2016-Visualizing tumor evolution with t.pdf	BACKGROUND: Massively-parallel sequencing at depth is now enabling tumor heterogeneity and evolution to be characterized in unprecedented detail. Tracking these changes in clonal architecture often provides insight into therapeutic response and resistance. In complex cases involving multiple timepoints, standard visualizations, such as scatterplots, can be difficult to interpret. Current data vis…	1	NA	1	1
chrisdembia/python-yeadon-paper	pdf	An object oriented implementation of the Yeadon human inertia model	F1000Research	Embase		2014			Dembia-2014-An object oriented implementation.pdf	We present an open source software implementation of a popular mathematical method developed by M.R. Yeadon for calculating the body and segment inertia parameters of a human body. The software is written in a high level open source language and provides three interfaces for manipulating the data and the model: a Python API, a command-line user interface, and a graphical user interface. Thus the …	0	NA	NA	0
chrisdembia/yeadon	pdf	An object oriented implementation of the Yeadon human inertia model	F1000Research	Embase		2014			Dembia-2014-An object oriented implementation.pdf	We present an open source software implementation of a popular mathematical method developed by M.R. Yeadon for calculating the body and segment inertia parameters of a human body. The software is written in a high level open source language and provides three interfaces for manipulating the data and the model: a Python API, a command-line user interface, and a graphical user interface. Thus the …	0	NA	NA	0
chrishah/MITObim	abstract	Reconstructing mitochondrial genomes directly from genomic next-generation sequencing reads--a baiting and iterative mapping approach	Nucleic Acids Res	PubMed	23661685	2013	Jul	2013/05/11	Hahn-2013-Reconstructing mitochondrial genomes.pdf	We present an in silico approach for the reconstruction of complete mitochondrial genomes of non-model organisms directly from next-generation sequencing (NGS) data-mitochondrial baiting and iterative mapping (MITObim). The method is straightforward even if only (i) distantly related mitochondrial genomes or (ii) mitochondrial barcode sequences are available as starting-reference sequences or see…	1	NA	1	1
ChrisMaherLab/INTEGRATE-Neo	abstract	INTEGRATE-neo: a pipeline for personalized gene fusion neoantigen discovery	Bioinformatics	PubMed	27797777	2017	Feb 15	2016/11/01	Zhang-2017-INTEGRATE-neo_ a pipeline for perso.pdf	Motivation: While high-throughput sequencing (HTS) has been used successfully to discover tumor-specific mutant peptides (neoantigens) from somatic missense mutations, the field currently lacks a method for identifying which gene fusions may generate neoantigens. Results: We demonstrate the application of our gene fusion neoantigen discovery pipeline, called INTEGRATE-Neo, by identifying gene fus…	1	NA	1	1
Christensen-Lab-Dartmouth/methyLiftover	abstract	methyLiftover: cross-platform DNA methylation data integration	Bioinformatics	PubMed	27153617	2016	Aug 15	2016/05/07		UNLABELLED: : The public availability of high throughput molecular data provides new opportunities for researchers to advance discovery, replication and validation efforts. One common challenge in leveraging such data is the diversity of measurement approaches and platforms and a lack of utilities enabling cross-platform comparisons among data sources for analysis. We present a method to map DNA …	1	NA	1	1
Christopher-Amos-Lab/seXY	abstract	seXY: a tool for sex inference from genotype arrays	Bioinformatics	PubMed	28035028	2017	Feb 15	2016/12/31	Qian-2017-seXY_ a tool for sex inference from.pdf	Motivation: Checking concordance between reported sex and genotype-inferred sex is a crucial quality control measure in genome-wide association studies (GWAS). However, limited insights exist regarding the true accuracy of software that infer sex from genotype array data. Results: We present seXY, a logistic regression model trained on both X chromosome heterozygosity and Y chromosome missingness…	1	NA	1	1
christopher-gillies/TargetSpecificGATKSequencingPipeline	abstract	tarSVM: Improving the accuracy of variant calls derived from microfluidic PCR-based targeted next generation sequencing using a support vector machine	BMC Bioinformatics	PubMed	27287006	2016	Jun 10	2016/06/12	Gillies-2016-tarSVM_ Improving the accuracy of.pdf	BACKGROUND: Targeted sequencing of discrete gene sets is a cost effective strategy to screen subjects for monogenic forms of disease. One method to achieve this pairs microfluidic PCR with next generation sequencing. The PCR step of this pipeline creates challenges in accurate variant calling. This includes that most reads targeting a specific exon are duplicates that have been amplified from the…	1	NA	1	1
chunbaozhou/gPGA	abstract	gPGA: GPU Accelerated Population Genetics Analyses	PLoS ONE	PubMed	26248314	2015		2015/08/08	Zhou-2015-gPGA_ GPU Accelerated Population Gen.pdf	BACKGROUND: The isolation with migration (IM) model is important for studies in population genetics and phylogeography. IM program applies the IM model to genetic data drawn from a pair of closely related populations or species based on Markov chain Monte Carlo (MCMC) simulations of gene genealogies. But computational burden of IM program has placed limits on its application. METHODOLOGY: With st…	1	NA	1	0
churchlab/millstone	pdf	Millstone: Software for multiplex microbial genome analysis and engineering	Genome Biology	Embase		2017			Goodman-2017-Millstone_ Software for multiplex.pdf	Inexpensive DNA sequencing and advances in genome editing have made computational analysis a major rate-limiting step in adaptive laboratory evolution and microbial genome engineering. We describe Millstone, a web-based platform that automates genotype comparison and visualization for projects with up to hundreds of genomic samples. To enable iterative genome engineering, Millstone allows users t…	1	1	NA	1
churchlab/optmage	pdf	Millstone: Software for multiplex microbial genome analysis and engineering	Genome Biology	Embase		2017			Goodman-2017-Millstone_ Software for multiplex.pdf	Inexpensive DNA sequencing and advances in genome editing have made computational analysis a major rate-limiting step in adaptive laboratory evolution and microbial genome engineering. We describe Millstone, a web-based platform that automates genotype comparison and visualization for projects with up to hundreds of genomic samples. To enable iterative genome engineering, Millstone allows users t…	1	1	NA	1
chvlyl/ZIBR	abstract	A two-part mixed-effects model for analyzing longitudinal microbiome compositional data	Bioinformatics	PubMed	27187200	2016	Sep 01	2016/05/18	Chen-2016-A two-part mixed-effects model for a.pdf	MOTIVATION: The human microbial communities are associated with many human diseases such as obesity, diabetes and inflammatory bowel disease. High-throughput sequencing technology has been widely used to quantify the microbial composition in order to understand its impacts on human health. Longitudinal measurements of microbial communities are commonly obtained in many microbiome studies. A key q…	1	NA	1	1
cibiv/NextGenMap	abstract	NextGenMap: fast and accurate read mapping in highly polymorphic genomes	Bioinformatics	PubMed	23975764	2013	Nov 01	2013/08/27	Sedlazeck-2013-NextGenMap_ fast and accurate r.pdf	SUMMARY: When choosing a read mapper, one faces the trade off between speed and the ability to map reads in highly polymorphic regions. Here, we report NextGenMap, a fast and accurate read mapper, which reduces this dilemma. NextGenMap aligns reads reliably to a reference genome even when the sequence difference between target and reference genome is large, i.e. highly polymorphic genome. At the …	1	NA	1	1
CIC-methods/FID-A	pdf	Advanced processing and simulation of MRS data using the FID appliance (FID-A)—An open source, MATLAB-based toolkit	Magnetic Resonance in Medicine	Embase		2017			Simpson-2017-Advanced processing and simulatio.pdf	Purpose: To introduce a new toolkit for simulation and processing of magnetic resonance spectroscopy (MRS) data, and to demonstrate some of its novel features. Methods: The FID appliance (FID-A) is an open-source, MATLAB-based software toolkit for simulation and processing of MRS data. The software is designed specifically for processing data with multiple dimensions (eg, multiple radiofrequency …	0	NA	NA	0
ciccalab/MEGA	abstract	MEGA-V: detection of variant gene sets in patient cohorts	Bioinformatics	PubMed	28003259	2017	Apr 15	2016/12/23	Gambardella-2017-MEGA-V_ detection of variant.pdf	Summary: : Detecting significant associations between genetic variants and disease may prove particularly challenging when the variants are rare in the population and/or act together with other variants to cause the disease. We have developed a statistical framework named Mutation Enrichment Gene set Analysis of Variants (MEGA-V) that specifically detects the enrichments of genetic alterations wi…	1	NA	1	1
cici333/c-deva	abstract	C-DEVA: Detection, evaluation, visualization and annotation of clusters from biological networks	BioSystems	PubMed	27530307	2016	Dec	2016/10/30		With the progress of studies and researches on the biological networks, plenty of excellent clustering algorithms have been proposed. Nevertheless, not only different algorithms but also the same algorithms with different characteristics result in different performances on the same biological networks. Therefore, it might be difficult for researchers to choose an appropriate clustering algorithm …	1	NA	1	1
cidvbi/PathogenPortal	abstract	RNA-Rocket: an RNA-Seq analysis resource for infectious disease research	Bioinformatics	PubMed	25573919	2015	May 01	2015/01/13	Warren-2015-RNA-Rocket_ an RNA-Seq analysis re.pdf	MOTIVATION: RNA-Seq is a method for profiling transcription using high-throughput sequencing and is an important component of many research projects that wish to study transcript isoforms, condition specific expression and transcriptional structure. The methods, tools and technologies used to perform RNA-Seq analysis continue to change, creating a bioinformatics challenge for researchers who wish…	1	NA	1	1
CIGUGent/TRAPID	pdf	TRAPID: An efficient online tool for the functional and comparative analysis of de novo RNA-Seq transcriptomes	Genome Biology	Embase		2013			Van Bel-2013-TRAPID_ An efficient online tool.pdf	Transcriptome analysis through next-generation sequencing technologies allows the generation of detailed gene catalogs for non-model species, at the cost of new challenges with regards to computational requirements and bioinformatics expertise. Here, we present TRAPID, an online tool for the fast and efficient processing of assembled RNA-Seq transcriptome data, developed to mitigate these challen…	1	1	NA	1
CINA/zorro	abstract	Robust image alignment for cryogenic transmission electron microscopy	J Struct Biol	PubMed	28038834	2017	Mar	2017/01/01	McLeod-2017-Robust image alignment for cryogen.pdf	Cryo-electron microscopy recently experienced great improvements in structure resolution due to direct electron detectors with improved contrast and fast read-out leading to single electron counting. High frames rates enabled dose fractionation, where a long exposure is broken into a movie, permitting specimen drift to be registered and corrected. The typical approach for image registration, with…	1	NA	1	0
CINF/DataPresenta	pdf	An Open-Source Data Storage and Visualization Back End for Experimental Data	Journal of Laboratory Automation	Embase Medline		2014			Nielsen-2014-An Open-Source Data Storage and V.pdf	In this article, a flexible free and open-source software system for data logging and presentation will be described. The system is highly modular and adaptable and can be used in any laboratory in which continuous and/or ad hoc measurements require centralized storage. A presentation component for the data back end has furthermore been written that enables live visualization of data on any devic…	0	NA	NA	0
CINF/PyExpLabSys	pdf	An Open-Source Data Storage and Visualization Back End for Experimental Data	Journal of Laboratory Automation	Embase Medline		2014			Nielsen-2014-An Open-Source Data Storage and V.pdf	In this article, a flexible free and open-source software system for data logging and presentation will be described. The system is highly modular and adaptable and can be used in any laboratory in which continuous and/or ad hoc measurements require centralized storage. A presentation component for the data back end has furthermore been written that enables live visualization of data on any devic…	0	NA	NA	0
cinfony/cinfony	pdf	Open source molecular modeling	J Mol Graph Model	PubMed	27631126	2016	Sep	2016/09/16	Pirhadi-2016-Open source molecular modeling.pdf	The success of molecular modeling and computational chemistry efforts are, by definition, dependent on quality software applications. Open source software development provides many advantages to users of modeling applications, not the least of which is that the software is free and completely extendable. In this review we categorize, enumerate, and describe available open source software packages…	0	NA	NA	0
citiususc/BigBWA	pdf	Single-cell Transcriptome Study as Big Data	Genomics, Proteomics and Bioinformatics	Embase Medline		2016			Yu-2016-Single-cell Transcriptome Study as Big.pdf	The rapid growth of single-cell RNA-seq studies (scRNA-seq) demands efficient data storage, processing, and analysis. Big-data technology provides a framework that facilitates the comprehensive discovery of biological signals from inter-institutional scRNA-seq datasets. The strategies to solve the stochastic and heterogeneous single-cell transcriptome signal are discussed in this article. After e…	0	NA	NA	0
citiususc/BigBWA	abstract	BigBWA: approaching the Burrows-Wheeler aligner to Big Data technologies	Bioinformatics	PubMed	26323715	2015	Dec 15	2015/09/02	Abuin-2015-BigBWA_ approaching the Burrows-Whe.pdf	UNLABELLED: BigBWA is a new tool that uses the Big Data technology Hadoop to boost the performance of the Burrows-Wheeler aligner (BWA). Important reductions in the execution times were observed when using this tool. In addition, BigBWA is fault tolerant and it does not require any modification of the original BWA source code. AVAILABILITY AND IMPLEMENTATION: BigBWA is available at the project Gi…	1	NA	1	1
citiususc/pastaspark	abstract	PASTASpark: multiple sequence alignment meets Big Data	Bioinformatics	PubMed	28582480	2017	Jun 05	2017/06/06	Abuin-2017-PASTASpark_ multiple sequence align.pdf	Motivation: One basic step in many bioinformatics analyses is the Multiple Sequence Alignment (MSA). One of the state of the art tools to performMSA is PASTA (Practical Alignments using SATe and TrAnsitivity). PASTA supportsmultithreading but it is limited to process datasets on shared memory systems. In this work we introduce PASTASpark, a tool that uses the Big Data engine Apache Spark to boost…	1	NA	1	1
citiususc/SparkBWA	abstract	SparkBWA: Speeding Up the Alignment of High-Throughput DNA Sequencing Data	PLoS ONE	PubMed	27182962	2016		2016/05/18	Abuin-2016-SparkBWA_ Speeding Up the Alignment.pdf	Next-generation sequencing (NGS) technologies have led to a huge amount of genomic data that need to be analyzed and interpreted. This fact has a huge impact on the DNA sequence alignment process, which nowadays requires the mapping of billions of small DNA sequences onto a reference genome. In this way, sequence alignment remains the most time-consuming stage in the sequence analysis workflow. T…	1	NA	1	1
cjbrasher/LipidFinder	abstract	LipidFinder: A computational workflow for discovery of lipids identifies eicosanoid-phosphoinositides in platelets	JCI Insight	PubMed	28405621	2017	Apr 06	2017/04/14	O'Connor-2017-LipidFinder_ A computational wor.pdf	Accurate and high-quality curation of lipidomic datasets generated from plasma, cells, or tissues is becoming essential for cell biology investigations and biomarker discovery for personalized medicine. However, a major challenge lies in removing artifacts otherwise mistakenly interpreted as real lipids from large mass spectrometry files (>60 K features), while retaining genuine ions in the datas…	1	NA	1	1
cjfields/biome	pdf	BIO::Phylo-phyloinformatic analysis using perl	BMC Bioinformatics	Medline		2011			Vos-2011-BIO__Phylo-phyloinformatic analysis u.pdf	Phyloinformatic analyses involve large amounts of data and metadata of complex structure. Collecting, processing, analyzing, visualizing and summarizing these data and metadata should be done in steps that can be automated and reproduced. This requires flexible, modular toolkits that can represent, manipulate and persist phylogenetic data and metadata as objects with programmable interfaces. This…	1	0	NA	0
cjri/samfire	abstract	SAMFIRE: multi-locus variant calling for time-resolved sequence data	Bioinformatics	PubMed	27153641	2016	Jul 15	2016/05/07	Illingworth-2016-SAMFIRE_ multi-locus variant.pdf	UNLABELLED: An increasingly common method for studying evolution is the collection of time-resolved short-read sequence data. Such datasets allow for the direct observation of rapid evolutionary processes, as might occur in natural microbial populations and in evolutionary experiments. In many circumstances, evolutionary pressure acting upon single variants can cause genomic changes at multiple n…	1	NA	1	1
clabuzze/Phenotype-Prediction-Pipeline	abstract	Complementary feature selection from alternative splicing events and gene expression for phenotype prediction	Bioinformatics	PubMed	27587658	2016	Sep 01	2016/09/03		MOTIVATION: A central task of bioinformatics is to develop sensitive and specific means of providing medical prognoses from biomarker patterns. Common methods to predict phenotypes in RNA-Seq datasets utilize machine learning algorithms trained via gene expression. Isoforms, however, generated from alternative splicing, may provide a novel and complementary set of transcripts for phenotype predic…	1	NA	1	1
claczny/VizBin	abstract	VizBin - an application for reference-independent visualization and human-augmented binning of metagenomic data	Microbiome	PubMed	25621171	2015		2015/01/27	Laczny-2015-VizBin - an application for refere.pdf	BACKGROUND: Metagenomics is limited in its ability to link distinct microbial populations to genetic potential due to a current lack of representative isolate genome sequences. Reference-independent approaches, which exploit for example inherent genomic signatures for the clustering of metagenomic fragments (binning), offer the prospect to resolve and reconstruct population-level genomic compleme…	1	NA	1	1
clarkparsia/sbol	pdf	VisBOL: Web-Based Tools for Synthetic Biology Design Visualization	ACS Synthetic Biology	Embase		2016			McLaughlin-2016-VisBOL_ Web-Based Tools for Sy.pdf	VisBOL is a Web-based application that allows the rendering of genetic circuit designs, enabling synthetic biologists to visually convey designs in SBOL visual format. VisBOL designs can be exported to formats including PNG and SVG images to be embedded in Web pages, presentations and publications. The VisBOL tool enables the automated generation of visualizations from designs specified using the…	1	0	NA	0
clcg/cordova	abstract	Cordova: web-based management of genetic variation data	Bioinformatics	PubMed	25123904	2014	Dec 01	2014/08/16	Ephraim-2014-Cordova_ web-based management of.pdf	UNLABELLED: Cordova is an out-of-the-box solution for building and maintaining an online database of genetic variations integrated with pathogenicity prediction results from popular algorithms. Our primary motivation for developing this system is to aid researchers and clinician-scientists in determining the clinical significance of genetic variations. To achieve this goal, Cordova provides an in…	1	NA	1	1
clotelab/RNAentropy	abstract	RNA Thermodynamic Structural Entropy	PLoS ONE	PubMed	26555444	2015		2015/11/12	Garcia-Martin-2015-RNA Thermodynamic Structura.pdf	Conformational entropy for atomic-level, three dimensional biomolecules is known experimentally to play an important role in protein-ligand discrimination, yet reliable computation of entropy remains a difficult problem. Here we describe the first two accurate and efficient algorithms to compute the conformational entropy for RNA secondary structures, with respect to the Turner energy model, wher…	1	NA	1	1
clotelab/RNAiFold	abstract	RNAiFold2T: Constraint Programming design of thermo-IRES switches	Bioinformatics	PubMed	27307638	2016	Jun 15	2016/06/17	Garcia-Martin-2016-RNAiFold2T_ Constraint Prog.pdf	MOTIVATION: RNA thermometers (RNATs) are cis-regulatory elements that change secondary structure upon temperature shift. Often involved in the regulation of heat shock, cold shock and virulence genes, RNATs constitute an interesting potential resource in synthetic biology, where engineered RNATs could prove to be useful tools in biosensors and conditional gene regulation. RESULTS: Solving the 2-t…	1	NA	1	1
clzani/DEREP-NP	abstract	Database for Rapid Dereplication of Known Natural Products Using Data from MS and Fast NMR Experiments	J Nat Prod	PubMed	28616931	2017	Jun 15	2017/06/16	Zani-2017-Database for Rapid Dereplication of.pdf	The discovery of novel and/or new bioactive natural products from biota sources is often confounded by the reisolation of known natural products. Dereplication strategies that involve the analysis of NMR and MS spectroscopic data to infer structural features present in purified natural products in combination with database searches of these substructures provide an efficient method to rapidly ide…	1	NA	1	1
cmayer/BaitFisher-package	abstract	BaitFisher: A Software Package for Multispecies Target DNA Enrichment Probe Design	Mol Biol Evol	PubMed	27009209	2016	Jul	2016/03/25	Mayer-2016-BaitFisher_ A Software Package for.pdf	Target DNA enrichment combined with high-throughput sequencing technologies is a powerful approach to probing a large number of loci in genomes of interest. However, software algorithms that explicitly consider nucleotide sequence information of target loci in multiple reference species for optimizing design of target enrichment baits to be applicable across a wide range of species have not been …	1	NA	1	1
cmccoy/ighutil	pdf	Assigning and visualizing germline genes in antibody repertoires	Philosophical transactions of the Royal Society of London. Series B, Biological sciences	Medline		2015			Frost-2015-Assigning and visualizing germline.pdf	Identifying the germline genes involved in immunoglobulin rearrangements is an essential first step in the analysis of antibody repertoires. Based on our prior work in analysing diverse recombinant viruses, we present IgSCUEAL (Immunoglobulin Subtype Classification Using Evolutionary ALgorithms), a phylogenetic approach to assign V and J regions of immunoglobulin sequences to their corresponding …	1	0	NA	0
cmmt/chromatra	abstract	CHROMATRA: a Galaxy tool for visualizing genome-wide chromatin signatures	Bioinformatics	PubMed	22238257	2012	Mar 01	2012/01/13	Hentrich-2012-CHROMATRA_ a Galaxy tool for vis.pdf	UNLABELLED: CHROMATRA (CHROmatin Mapping Across TRAnscripts) is a visualization tool available as plug-in for the Galaxy platform. It allows detailed yet concise presentations of data derived from ChIP-chip or ChIP-seq experiments by visualizing enrichment scores across genes or other genomic features while accounting for their length and additional characteristics such as gene expression. It int…	1	NA	1	1
cmontemuino/msparsm	abstract	Approaching Long Genomic Regions and Large Recombination Rates with msParSm as an Alternative to MaCS	Evol Bioinform Online	PubMed	27721650	2016		2016/10/11	Montemuino-2016-Approaching Long Genomic Regio.pdf	The msParSm application is an evolution of msPar, the parallel version of the coalescent simulation program ms, which removes the limitation for simulating long stretches of DNA sequences with large recombination rates, without compromising the accuracy of the standard coalescence. This work introduces msParSm, describes its significant performance improvements over msPar and its shared memory pa…	1	NA	1	1
CMU-SAFARI/Optimal-Seed-Solver	abstract	Optimal seed solver: optimizing seed selection in read mapping	Bioinformatics	PubMed	26568624	2016	Jun 01	2015/11/17		MOTIVATION: Optimizing seed selection is an important problem in read mapping. The number of non-overlapping seeds a mapper selects determines the sensitivity of the mapper while the total frequency of all selected seeds determines the speed of the mapper. Modern seed-and-extend mappers usually select seeds with either an equal and fixed-length scheme or with an inflexible placement scheme, both …	1	NA	1	1
cobralab/atlases	abstract	Manual segmentation of the fornix, fimbria, and alveus on high-resolution 3T MRI: Application via fully-automated mapping of the human memory circuit white and grey matter in healthy and pathological aging	NeuroImage	PubMed	27765611	2016	Oct 18	2016/10/22		Recently, much attention has been focused on the definition and structure of the hippocampus and its subfields, while the projections from the hippocampus have been relatively understudied. Here, we derive a reliable protocol for manual segmentation of hippocampal white matter regions (alveus, fimbria, and fornix) using high-resolution magnetic resonance images that are complementary to our previ…	0	NA	NA	0
CobraLab/AWoL-MRF	abstract	Manual-Protocol Inspired Technique for Improving Automated MR Image Segmentation during Label Fusion	Front Neurosci	PubMed	27486386	2016		2016/08/04	Bhagwat-2016-Manual-Protocol Inspired Techniqu.pdf	Recent advances in multi-atlas based algorithms address many of the previous limitations in model-based and probabilistic segmentation methods. However, at the label fusion stage, a majority of algorithms focus primarily on optimizing weight-maps associated with the atlas library based on a theoretical objective function that approximates the segmentation error. In contrast, we propose a novel me…	0	NA	NA	0
codalab/EvaluateSegmentation	pdf	Metrics for evaluating 3D medical image segmentation: analysis, selection, and tool	BMC medical imaging	Medline		2015			Taha-2015-Metrics for evaluating 3D medical im.pdf	BACKGROUND: Medical Image segmentation is an important image processing step. Comparing images to evaluate the quality of segmentation is an essential part of measuring progress in this research area. Some of the challenges in evaluating medical segmentation are: metric selection, the use in the literature of multiple definitions for certain metrics, inefficiency of the metric calculation impleme…	0	NA	NA	0
codecurve/FieldML-Haskell-01	pdf	FieldML, a proposed open standard for the Physiome project for mathematical model representation	Medical and Biological Engineering and Computing	Embase Medline		2013			Britten-2013-FieldML, a proposed open standard.pdf	The FieldML project has made significant progress towards the goal of addressing the need to have open standards and open source software for representing finite element method (FEM) models and, more generally, multivariate field models, such as many of the models that are core to the euHeart project and the Physiome project. FieldML version 0.5 is the most recently released format from the Field…	0	NA	NA	0
COL-IU/Graph2Pro	abstract	A Graph-Centric Approach for Metagenome-Guided Peptide and Protein Identification in Metaproteomics	PLoS Comput Biol	PubMed	27918579	2016	Dec	2016/12/06	Tang-2016-A Graph-Centric Approach for Metagen.pdf	Metaproteomic studies adopt the common bottom-up proteomics approach to investigate the protein composition and the dynamics of protein expression in microbial communities. When matched metagenomic and/or metatranscriptomic data of the microbial communities are available, metaproteomic data analyses often employ a metagenome-guided approach, in which complete or fragmental protein-coding genes ar…	1	NA	1	1
COL-IU/XLSearch	abstract	XLSearch: a Probabilistic Database Search Algorithm for Identifying Cross-Linked Peptides	J Proteome Res	PubMed	27068484	2016	Jun 03	2016/04/14	Ji-2016-XLSearch_ a Probabilistic Database Sea.pdf	Chemical cross-linking combined with mass spectrometric analysis has become an important technique for probing protein three-dimensional structure and protein-protein interactions. A key step in this process is the accurate identification and validation of cross-linked peptides from tandem mass spectra. The identification of cross-linked peptides, however, presents challenges related to the expan…	1	NA	1	1
cole-trapnell-lab/cuf	pdf	CRCDA--Comprehensive resources for cancer NGS data analysis	Database : the journal of biological databases and curation	Medline		2015			Thangam-2015-CRCDA--Comprehensive resources fo.pdf	Next generation sequencing (NGS) innovations put a compelling landmark in life science and changed the direction of research in clinical oncology with its productivity to diagnose and treat cancer. The aim of our portal comprehensive resources for cancer NGS data analysis (CRCDA) is to provide a collection of different NGS tools and pipelines under diverse classes with cancer pathways and databas…	1	0	NA	0
cole-trapnell-lab/cufflinks	pdf	A computational pipeline for cross-species analysis of RNA-seq data using R and bioconductor	Bioinformatics and Biology Insights	Embase		2015			Loverso-2015-A computational pipeline for cros.pdf	RNA sequencing (RNA-seq) has revolutionized transcriptome analysis through profiling the expression of thousands of genes at the same time. Systematic analysis of orthologous transcripts across species is critical for understanding the evolution of gene expression and uncovering important information in animal models of human diseases. Several computational methods have been published for analyzi…	1	0	NA	0
cole-trapnell-lab/cufflinks	pdf	Mapping RNA-seq Reads with STAR	Current Protocols in Bioinformatics	Medline		2015			Dobin-2015-Mapping RNA-seq Reads with STAR.pdf	Mapping of large sets of high-throughput sequencing reads to a reference genome is one of the foundational steps in RNA-seq data analysis. The STAR software package performs this task with high levels of accuracy and speed. In addition to detecting annotated and novel splice junctions, STAR is capable of discovering more complex RNA sequence arrangements, such as chimeric and circular RNA. STAR c…	1	0	NA	0
cole-trapnell-lab/cufflinks	pdf	PRODUCTION OF A PRELIMINARY QUALITY CONTROL PIPELINE FOR SINGLE NUCLEI RNA-SEQ AND ITS APPLICATION IN THE ANALYSIS OF CELL TYPE DIVERSITY OF POST-MORTEM HUMAN BRAIN NEOCORTEX	Pacific Symposium on Biocomputing. Pacific Symposium on Biocomputing	Medline		2016			Aevermann-2016-PRODUCTION OF A PRELIMINARY QUA.pdf	Next generation sequencing of the RNA content of single cells or single nuclei (sc/nRNA-seq) has become a powerful approach to understand the cellular complexity and diversity of multicellular organisms and environmental ecosystems. However, the fact that the procedure begins with a relatively small amount of starting material, thereby pushing the limits of the laboratory procedures required, dic…	1	0	NA	0
cole-trapnell-lab/cufflinks	pdf	Transcript-level expression analysis of RNA-seq experiments with HISAT, StringTie and Ballgown	Nature Protocols	Medline		2016			Pertea-2016-Transcript-level expression analys.pdf	High-throughput sequencing of mRNA (RNA-seq) has become the standard method for measuring and comparing the levels of gene expression in a wide variety of species and conditions. RNA-seq experiments generate very large, complex data sets that demand fast, accurate and flexible software to reduce the raw read data to comprehensible results. HISAT (hierarchical indexing for spliced alignment of tra…	0	NA	NA	0
colin-combe/crosslink-viewer	abstract	xiNET: cross-link network maps with residue resolution	Mol Cell Proteomics	PubMed	25648531	2015	Apr	2015/02/05	Combe-2015-xiNET_ cross-link network maps with.pdf	UNLABELLED: xiNET is a visualization tool for exploring cross-linking/mass spectrometry results. The interactive maps of the cross-link network that it generates are a type of node-link diagram. In these maps xiNET displays: (1) residue resolution positional information including linkage sites and linked peptides; (2) all types of cross-linking reaction product; (3) ambiguous results; and, (4) ad…	0	NA	NA	0
CollasLab/Chrom3D	pdf	Chrom3D: three-dimensional genome modeling from Hi-C and nuclear lamin-genome contacts	Genome Biol	PubMed	28137286	2017	Jan 30	2017/02/01	Paulsen-2017-Chrom3D_ three-dimensional genome.pdf	Current three-dimensional (3D) genome modeling platforms are limited by their inability to account for radial placement of loci in the nucleus. We present Chrom3D, a user-friendly whole-genome 3D computational modeling framework that simulates positions of topologically-associated domains (TADs) relative to each other and to the nuclear periphery. Chrom3D integrates chromosome conformation captur…	1	1	NA	1
COMBINE-lab/RapMap	abstract	RapMap: a rapid, sensitive and accurate tool for mapping RNA-seq reads to transcriptomes	Bioinformatics	PubMed	27307617	2016	Jun 15	2016/06/17	Srivastava-2016-RapMap_ a rapid, sensitive and.pdf	MOTIVATION: The alignment of sequencing reads to a transcriptome is a common and important step in many RNA-seq analysis tasks. When aligning RNA-seq reads directly to a transcriptome (as is common in the de novo setting or when a trusted reference annotation is available), care must be taken to report the potentially large number of multi-mapping locations per read. This can pose a substantial c…	1	NA	1	1
combogenomics/DuctApe	abstract	DuctApe: a suite for the analysis and correlation of genomic and OmniLog Phenotype Microarray data	Genomics	PubMed	24316132	2014	Jan	2013/12/10	Galardini-2014-DuctApe_ a suite for the analys.pdf	Addressing the functionality of genomes is one of the most important and challenging tasks of today's biology. In particular the ability to link genotypes to corresponding phenotypes is of interest in the reconstruction and biotechnological manipulation of metabolic pathways. Over the last years, the OmniLog Phenotype Microarray (PM) technology has been used to address many specific issues relate…	1	NA	1	1
common-workflow-language/com-mon-workflow-language	pdf	Toil enables reproducible, open source, big biomedical data analyses	Nature Biotechnology	Embase		2017			Vivian-2017-Toil enables reproducible, open so.pdf		0	NA	NA	0
Comp-Bio-Group/Parallel-META	pdf	Parallel-META 2.0: Enhanced metagenomic data analysis with functional annotation, high performance computing and advanced visualization	PLoS ONE	Embase Medline		2014			Su-2014-Parallel-META 2.0_ Enhanced metagenomi.pdf	The metagenomic method directly sequences and analyses genome information from microbial communities. The main computational tasks for metagenomic analyses include taxonomical and functional structure analysis for all genomes in a microbial community (also referred to as a metagenomic sample). With the advancement of Next Generation Sequencing (NGS) techniques, the number of metagenomic samples a…	1	1	NA	1
ComparativeGenomicsToolkit/hal	abstract	HAL: a hierarchical format for storing and analyzing multiple genome alignments	Bioinformatics	PubMed	23505295	2013	May 15	2013/03/19	Hickey-2013-HAL_ a hierarchical format for sto.pdf	MOTIVATION: Large multiple genome alignments and inferred ancestral genomes are ideal resources for comparative studies of molecular evolution, and advances in sequencing and computing technology are making them increasingly obtainable. These structures can provide a rich understanding of the genetic relationships between all subsets of species they contain. Current formats for storing genomic al…	1	NA	1	1
compbio-bigdata-viz/genome-maps	abstract	Genome Maps, a new generation genome browser	Nucleic Acids Res	PubMed	23748955	2013	Jul	2013/06/12	Medina-2013-Genome Maps, a new generation geno.pdf	Genome browsers have gained importance as more genomes and related genomic information become available. However, the increase of information brought about by new generation sequencing technologies is, at the same time, causing a subtle but continuous decrease in the efficiency of conventional genome browsers. Here, we present Genome Maps, a genome browser that implements an innovative model of d…	1	NA	1	1
compbio-UofT/cnv-prioritization	abstract	Prioritizing Clinically Relevant Copy Number Variation from Genetic Interactions and Gene Function Data	PLoS ONE	PubMed	26437450	2015		2015/10/06	Foong-2015-Prioritizing Clinically Relevant Co.pdf	It is becoming increasingly necessary to develop computerized methods for identifying the few disease-causing variants from hundreds discovered in each individual patient. This problem is especially relevant for Copy Number Variants (CNVs), which can be cheaply interrogated via low-cost hybridization arrays commonly used in clinical practice. We present a method to predict the disease relevance o…	1	NA	1	1
[truncated: 2,533 more rows]

## Sheet: field_definitions
Field	Explanation
repo_name	GitHub repo name (username/repo_name) discovered from article abstract or full text PDF. This field may be manually set if repo name was manually fixed.
repo_source	Source of discovered repo name. If the abstract contained a valid repo name, the full text was not searched. If the abstract did not contain a repo name, the PDF was analyzed for repo names.
[truncated: 12 more rows]
