# Supplementary material for: A large-scale analysis of bioinformatics code on GitHub
Source: PLoS One. 2018 Oct 31;13(10):e0205898. doi: 10.1371/journal.pone.0205898 (PMC6209220; doi:10.1371/journal.pone.0205898)
Supplement: S5 Table — (XLSX) [file pone.0205898.s006.xlsx]

## Sheet: repo_and_article_info
biostar_tag	num_tags	date_accessed_biostars	repo_name	linked_from	use_repo	title	journal	database	accession_num	year	abstract
blast	2200	2018-02-10	NA		0
cuffdiff	201	2018-02-10	NA (same repo as cufflinks)		0
deseq	125	2018-02-10	NA		0
edger	210	2018-02-10	NA		0
limma	233	2018-02-10	NA		0
tophat	391	2018-02-10	NA (same repo as tophat2)		0
abyss	105	2018-02-10	bcgsc/abyss	http://www.bcgsc.ca/platform/bioinfo/software/abyss	1	ABySS: a parallel assembler for short read sequence data.	Genome Res.	PubMed	19251739	2009	Widespread adoption of massively parallel deoxyribonucleic acid (DNA) sequencing instruments has prompted the recent development of de novo short read assembly algorithms. A common shortcoming of the available tools is their inability to efficiently assemble vast amounts of data generated from large-scale sequencing projects, such as the sequencing of individual human genomes to catalog natural g…
bcftools	160	2018-02-10	samtools/bcftools	https://samtools.github.io/bcftools/	1	The Sequence Alignment/Map format and SAMtools.	Bioinformatics	PubMed	19505943	2009	SUMMARY: The Sequence Alignment/Map (SAM) format is a generic alignment format for storing read alignments against reference sequences, supporting short and long reads (up to 128 Mbp) produced by different sequencing platforms. It is flexible in style, compact in size, efficient in random access and is the format in which alignments from the 1000 Genomes Project are released. SAMtools implements …
bedtools	386	2018-02-10	arq5x/bedtools2	http://bedtools.readthedocs.io/en/latest/	1	BEDTools: a flexible suite of utilities for comparing genomic features	Bioinformatics	PubMed	20110278	2010	MOTIVATION:Testing for correlations between different sets of genomic features is a fundamental task in genomics research. However, searching for overlaps between features with existing web-based methods is complicated by the massive datasets that are routinely produced with current sequencing technologies. Fast and flexible tools are therefore required to ask complex questions of these data in a…
bowtie	293	2018-02-10	BenLangmead/bowtie	http://bowtie-bio.sourceforge.net/index.shtml	1	Ultrafast and memory-efficient alignment of short DNA sequences to the human genome.	Genome Biol.	PubMed	19261174	2009	Bowtie is an ultrafast, memory-efficient alignment program for aligning short DNA sequence reads to large genomes. For the humangenome, Burrows-Wheeler indexing allows Bowtie to align more than 25 million reads per CPU hour with a memory footprint of approximately 1.3 gigabytes. Bowtie extends previous Burrows-Wheeler techniques with a novel quality-aware backtracking algorithm that permits misma…
bowtie2	278	2018-02-10	BenLangmead/bowtie2	http://bowtie-bio.sourceforge.net/bowtie2/index.shtml	1	Fast gapped-read alignment with Bowtie 2.	Nat Methods.	PubMed	22388286	2012	As the rate of sequencing increases, greater throughput is demanded from read aligners. The full-text minute index is often used to make alignment very fast and memory-efficient, but the approach is ill-suited to finding longer, gapped alignments. Bowtie 2 combines the strengths of the full-text minute index with the flexibility and speed of hardware-accelerated dynamic programming algorithms to …
bwa	514	2018-02-10	lh3/bwa	http://bio-bwa.sourceforge.net/	1	Fast and accurate short read alignment with Burrows-Wheeler transform.	Bioinformatics	PubMed	19451168	2009	MOTIVATION: The enormous amount of short reads generated by the new DNA sequencing technologies call for the development of fast and accurate read alignment programs. A first generation of hash table-based methods has been developed, including MAQ, which is accurate, feature rich and fast enough to align short reads from a single individual. However, MAQ does not support gapped alignment for sing…
cufflinks	367	2018-02-10	cole-trapnell-lab/cufflinks	http://cole-trapnell-lab.github.io/cufflinks/	1	Transcript assembly and quantification by RNA-Seq reveals unannotated transcripts and isoform switching during cell differentiation.	Nat Biotechnol.	PubMed	20436464	2010	High-throughput mRNA sequencing (RNA-Seq) promises simultaneous transcript discovery and abundance estimation. However, this would require algorithms that are not restricted by prior gene annotations and that account for alternative transcription and splicing. Here we introduce such algorithms in an open-source software program called Cufflinks. To test Cufflinks, we sequenced and analyzed >430 m…
cytoscape	171	2018-02-10	cytoscape/cytoscape-impl	http://www.cytoscape.org/documentation_developers.html	1	Cytoscape: a software environment for integrated models of biomolecular interaction networks.	Genome Res.	PubMed	14597658	2003	Cytoscape is an open source software project for integrating biomolecular interaction networks with high-throughput expression data and other molecular states into a unified conceptual framework. Although applicable to any system of molecular components and interactions, Cytoscape is most powerful when used in conjunction with large databases of protein-protein, protein-DNA, and genetic interacti…
deseq2	295	2018-02-10	mikelove/DESeq2	https://bioconductor.org/packages/release/bioc/html/DESeq2.html	1	Moderated estimation of fold change and dispersion for RNA-seq data with DESeq2.	Genome Biol.	PubMed	25516281	2014	In comparative high-throughput sequencing assays, a fundamental task is the analysis of count data, such as read counts per gene in RNA-seq, for evidence of systematic changes across experimental conditions. Small replicate numbers, discreteness, large dynamic range and the presence of outliers require a suitable statistical approach. We present DESeq2, a method for differential analysis of count…
fastqc	158	2018-02-10	s-andrews/FastQC	https://www.bioinformatics.babraham.ac.uk/projects/download.html#fastqc	1
gatk	540	2018-02-10	broadinstitute/gatk	https://software.broadinstitute.org/gatk/documentation/	1	The Genome Analysis Toolkit: a MapReduce framework for analyzing next-generation DNA sequencing data.	Genome Res.	PubMed	20644199	2010	Next-generation DNA sequencing (NGS) projects, such as the 1000 Genomes Project, are already revolutionizing our understanding of genetic variation among individuals. However, the massive data sets generated by NGS--the 1000 Genome pilot alone includes nearly five terabases--make writing feature-rich, efficient, and robust analysis tools difficult for even computationally sophisticated individual…
htseq	100	2018-02-10	simon-anders/htseq	https://htseq.readthedocs.io/en/release_0.9.1/contrib.html#source-code	1	HTSeq--a Python framework to work with high-throughput sequencing data.	Bioinformatics.	PubMed	25260700	2015	MOTIVATION: A large choice of tools exists for many standard tasks in the analysis of high-throughput sequencing (HTS) data. However, once a project deviates from standard workflows, custom scripts are needed. RESULTS: We present HTSeq, a Python library to facilitate the rapid development of such scripts. HTSeq offers parsers for many common data formats in HTS projects, as well as classes to rep…
igv	196	2018-02-10	igvteam/igv	http://software.broadinstitute.org/software/igv/ReleaseNotes/2.4.x	1	Integrative genomics viewer.	Nat Biotechnol.	PubMed	21221095	2011
picard	229	2018-02-10	broadinstitute/picard	https://broadinstitute.github.io/picard/	1
plink	609	2018-02-10	chrchang/plink-ng	https://www.cog-genomics.org/plink2	1	PLINK: a tool set for whole-genome association and population-based linkage analyses.	Am J Hum Genet.	PubMed	17701901	2007	Whole-genome association studies (WGAS) bring new computational, as well as analytic, challenges to researchers. Many existing genetic-analysis tools are not designed to handle such large data sets in a convenient manner and do not necessarily exploit the new opportunities that whole-genome data bring. To address these issues, we developed PLINK, an open-source C/C++ WGAS tool set. With PLINK, la…
samtools	1046	2018-02-10	samtools/samtools	https://github.com/samtools	1	The Sequence Alignment/Map format and SAMtools.	Bioinformatics	PubMed	19505943	2009	SUMMARY: The Sequence Alignment/Map (SAM) format is a generic alignment format for storing read alignments against reference sequences, supporting short and long reads (up to 128 Mbp) produced by different sequencing platforms. It is flexible in style, compact in size, efficient in random access and is the format in which alignments from the 1000 Genomes Project are released. SAMtools implements …
samtools	1046	2018-02-10	samtools/htslib	https://github.com/samtools	1	The Sequence Alignment/Map format and SAMtools.	Bioinformatics	PubMed	19505943	2009	SUMMARY: The Sequence Alignment/Map (SAM) format is a generic alignment format for storing read alignments against reference sequences, supporting short and long reads (up to 128 Mbp) produced by different sequencing platforms. It is flexible in style, compact in size, efficient in random access and is the format in which alignments from the 1000 Genomes Project are released. SAMtools implements …
samtools	1046	2018-02-10	samtools/htsjdk	https://github.com/samtools	1	The Sequence Alignment/Map format and SAMtools.	Bioinformatics	PubMed	19505943	2009	SUMMARY: The Sequence Alignment/Map (SAM) format is a generic alignment format for storing read alignments against reference sequences, supporting short and long reads (up to 128 Mbp) produced by different sequencing platforms. It is flexible in style, compact in size, efficient in random access and is the format in which alignments from the 1000 Genomes Project are released. SAMtools implements …
star	142	2018-02-10	alexdobin/STAR	https://github.com/alexdobin/STAR	1	STAR: ultrafast universal RNA-seq aligner.	Bioinformatics	PubMed	23104886	2013	MOTIVATION: Accurate alignment of high-throughput RNA-seq data is a challenging and yet unsolved problem because of the non-contiguous transcript structure, relatively short read lengths and constantly increasing throughput of the sequencing technologies. Currently available RNA-seq aligners suffer from high mapping error rates, low mapping speed, read length limitation and mapping biases. RESULT…
tophat2	115	2018-02-10	infphilo/tophat	https://ccb.jhu.edu/software/tophat/index.shtml	1	TopHat2: accurate alignment of transcriptomes in the presence of insertions, deletions and gene fusions.	Genome Biol.	PubMed	23618408	2013	TopHat is a popular spliced aligner for RNA-sequence (RNA-seq) experiments. In this paper, we describe TopHat2, which incorporates many significant enhancements to TopHat. TopHat2 can align reads of various lengths produced by the latest sequencing technologies, while allowing for variable-length indels with respect to the reference genome. In addition to de novo spliced alignment, TopHat2 can al…
trinity	145	2018-02-10	trinityrnaseq/trinityrnaseq	https://github.com/trinityrnaseq/trinityrnaseq/wiki	1	Full-length transcriptome assembly from RNA-Seq data without a reference genome.	Nat Biotechnol.	PubMed	21572440	2011	Massively parallel sequencing of cDNA has enabled deep and efficient probing of transcriptomes. Current approaches for transcript reconstruction from such data often rely on aligning reads to a reference genome, and are thus unsuitable for samples with a partial or missing reference genome. Here we present the Trinity method for de novo assembly of full-length transcripts and evaluate it on sampl…
vcftools	273	2018-02-10	vcftools/vcftools	https://vcftools.github.io/index.html	1	The variant call format and VCFtools.	Bioinformatics	PubMed	21653522	2011	SUMMARY: The variant call format (VCF) is a generic format for storing DNA polymorphism data such as SNPs, insertions, deletions and structural variants, together with rich annotations. VCF is usually stored in a compressed manner and can be indexed for fast data retrieval of variants from a range of positions on the reference genome. The format was developed for the 1000 Genomes Project, and has…
velvet	106	2018-02-10	dzerbino/velvet	https://www.ebi.ac.uk/~zerbino/velvet/	1	Velvet: algorithms for de novo short read assembly using de Bruijn graphs.	Genome Res.	PubMed	18349386	2008	We have developed a new set of algorithms, collectively called "Velvet," to manipulate de Bruijn graphs for genomic sequence assembly. A de Bruijn graph is a compact representation based on short words (k-mers) that is ideal for high coverage, very short read (25-50 bp) data sets. Applying Velvet to very short reads and paired-ends information only, one can produce contigs of significant length, …
