# Supplementary material for: A large-scale analysis of bioinformatics code on GitHub
Source: PLoS One. 2018 Oct 31;13(10):e0205898. doi: 10.1371/journal.pone.0205898 (PMC6209220; doi:10.1371/journal.pone.0205898)
Supplement: S6 Table — (XLSX) [file pone.0205898.s007.xlsx]

## Sheet: Type system
cayenne	dependent	strong	safe	structural
apl	dynamic	weak	safe	nominative
clipper	dynamic	weak	safe	duck
e	dynamic	strong	safe	nominative+duck
erlang	dynamic	strong	safe	nominative
groovy	dynamic	strong	safe	duck
io	dynamic	strong	safe	duck
javascript	dynamic	weak	safe	duck
lisp	dynamic	strong	safe	structural
lua	dynamic	weak	safe	structural
perl	dynamic	weak	safe	nominative
php	dynamic	weak	safe
python	dynamic	strong	safe	duck
r	dynamic	weak	unsafe	duck
ruby	dynamic	strong	safe	duck
scheme	dynamic	strong	safe	nominative
smalltalk	dynamic	strong	safe	duck
xharbour	dynamic	weak	safe	duck
julia	dynamic+static	strong	both
objective c	dynamic+static	strong	unsafe	nominative
objective-c	dynamic+static	strong	unsafe	nominative
pike	dynamic+static	strong	safe	structural
visual basic	hybrid	hybrid	safe	nominative
windows powershell	hybrid	hybrid	safe	duck
assembly	none	strong	unsafe	structural
ada	static	strong	safe	nominative
basic	static	weak	safe	nominative
c	static	weak	unsafe	nominative
c#	static	strong	both	nominative
c++	static	strong	unsafe	nominative
d	static	strong	both	nominative
delphi	static	strong	safe	nominative
eiffel	static	strong	safe	nominative
f#	static	strong	safe	nominative
fortran	static	strong	safe	nominative
fortran 2003	static	strong	safe	nominative
fortran 77	static	strong	safe	nominative
fortran 90	static	strong	safe	nominative
fortran 95	static	strong	safe	nominative
go	static	strong	safe	structural
haskell	static	strong	safe	nominative+structural
java	static	strong	safe	nominative
ml	static	strong	safe	structural
pascal	static	strong	safe	nominative
scala	static	strong	safe	nominative+structural
swift	static	strong	safe	nominative
.net framework common language runtime
a+
abcl/1
abcl/c plus
abcl/r
abcl/r2
actionscript
actor
agda
agora
alf
algol
alice
alma-o
ampl
analytica
ant
antlr
apacheconf
asp
ateji px
ats
autohotkey
autoit
awk
batchfile
bcpl
befunge
beta
bistro
bliss
blue
boo
bourne again shell
bourne shell
cal
cecil
ceylon
chapel
charity
charm
chill
chuck
clacl
clean
cleo
clojure
cmake
cobol
cobra
coffeescript
coldfusion
combined programming language
common lisp
component pascal
component pascal blackbox component builder
coq
crystal
css
cuda
curl
curry
dart
dasl
databus
dibol
digital command language
dm
dot
dylan
ec
ecl
ecmascript
ecmascript for xml
elixir
elm
emacs lisp
etoys
f
f-script
factor
forth
fortress
fpr
free pascal
freemarker
freemat
frege
fril
futhark
gambas
game maker language
gap
gauss
gdb
glsl
gnu e
gnuplot
gosu
groff
harbour
haxe
hop
hope
html
hypertalk
hyphy
ibm netrexx
ibm visualage
idl
idris
inno setup
j
janus
java virtual machine
join java
jovial
joy
jscript
jupyter notebook
k
kotlin
krc
labview
lagoona
lambda prolog
lasso
lava
leda
lex
lfe
lisaac
little b
little smalltalk
llvm
logo
lpc
lustre
m
m4
machine language
makefile
mako
maple
mathematica
matlab
maude system
mercury
metapost
mirah
miranda
modelica
modula-2
modula-3
moo
mozart programming system
mumps
nemerle
newlisp
newtonscript
nginx
nim
nsis
oberon
oberon-2
object pascal
object rexx
objective c++
objective-c++
obliq
ocaml
occam
octave
ooc
opal
openedge abl
ops5
oriel
owl lisp
oxygene
oz
p
parrot
pcastl
pico
pikt
pl/c
pl/i
plpgsql
plsql
plus
pop-11
poplog
postscript
pov-ray sdl
powershell
processing
prograph
prolog
prose
puppet
purescript
q
qmake
qml
racket
rapira
rdql
realbasic
rebol
red
refal
revolution
rexx
roff
roop
rpg
rust
s
s-lang
sac
sasl
sather
scilab
scratch
self
seneca
sequencel
shell
simula
small machine algol like language
smarty
snobol
sparql
spin
sql
squeak
squirrel
standard ml
stata
strawberry prolog
supercollider
systemverilog
tads
tcl
tea
tex
thinbasic
ti-basic
torquescript
turing
ubercode
vala
vbscript
verilog
vhdl
viml
visual dataflex
visual foxpro
visual prolog
visualworks
web ontology language
wolfram language
x#
x++
x10
xbase
xl
xotcl
xslt
yacc
z++
zpl

## Sheet: Schema
language
system
strength
safety
compatibility
