# Supplementary material for: A large-scale analysis of bioinformatics code on GitHub
Source: PLoS One. 2018 Oct 31;13(10):e0205898. doi: 10.1371/journal.pone.0205898 (PMC6209220; doi:10.1371/journal.pone.0205898)
Supplement: S7 Table — (XLSX) [file pone.0205898.s008.xlsx]

## Sheet: Execution modes
ant	1
apl	1
autohotkey	1
autoit	1
basic	1	1
databus	1
dm	1
eiffel	1	1
forth	1	1
fpr	1
game maker language	1
groovy	1	1
haskell	1	1
j	1
javascript	1
julia	1
lpc	1
lua	1
maple	1
mathematica	1
matlab	1
mumps	1
oriel	1
pascal	1	1
pcastl	1
perl	1
php	1
pikt	1
postscript	1
prose	1
python	1	1
r	1
rexx	1
ruby	1
s-lang	1
spin	1
standard ml	1	1
tcl	1
tea	1
thinbasic	1
ti-basic	1
torquescript	1
vbscript	1
windows powershell	1
wolfram language	1
.net framework common language runtime
a+
abcl/1
abcl/c plus
abcl/r
abcl/r2
actionscript		1
actor
ada		1
agda
agora
alf
algol		1
alice		1
alma-o
ampl
analytica
antlr
apacheconf
asp
assembly
ateji px		1
ats
awk
batchfile
bcpl		1
befunge
beta
bistro
bliss
blue		1
boo
bourne again shell
bourne shell
c		1
c#		1
c++		1
cal
cayenne
cecil
ceylon		1
chapel
charity
charm
chill		1
chuck
clacl
clean
cleo		1
clipper		1
clojure
cmake
cobol		1
cobra		1
coffeescript
coldfusion
combined programming language
common lisp		1
component pascal
component pascal blackbox component builder
coq
crystal		1
css
cuda
curl		1
curry
d		1
dart
dasl		1
delphi		1
dibol		1
digital command language
dot
dylan		1
e
ec		1
ecl
ecmascript
ecmascript for xml
elixir
elm
emacs lisp		1
erlang		1
etoys
f
f-script
f#		1
factor		1
fortran		1
fortran 2003
fortran 77		1
fortran 90		1
fortran 95		1
fortress
free pascal
freemarker
freemat
frege
fril
futhark
gambas
gap
gauss		1
gdb
glsl
gnu e
gnuplot
go		1
gosu		1
groff
harbour		1
haxe
hop
hope
html
hypertalk
hyphy
ibm netrexx
ibm visualage
idl
idris
inno setup
io
janus
java		1
java virtual machine
join java
jovial		1
joy
jscript
jupyter notebook
k
kotlin
krc
labview		1
lagoona
lambda prolog
lasso
lava
leda
lex
lfe
lisaac
lisp
little b
little smalltalk
llvm
logo
lustre
m
m4
machine language
makefile
mako
maude system
mercury		1
metapost
mirah
miranda
ml		1
modelica
modula-2
modula-3
moo
mozart programming system
nemerle		1
newlisp
newtonscript
nginx
nim		1
nsis
oberon
oberon-2
object pascal
object rexx
objective c		1
objective c++
objective-c		1
objective-c++
obliq
ocaml		1
occam
octave
ooc
opal
openedge abl
ops5
owl lisp
oxygene
oz
p		1
parrot
pico
pike
pl/c
pl/i
plpgsql
plsql
plus		1
pop-11
poplog
pov-ray sdl
powershell
processing
prograph
prolog
puppet
purescript
q
qmake
qml
racket
rapira
rdql
realbasic
rebol
red
refal
revolution
roff
roop
rpg		1
rust		1
s
sac
sasl
sather		1
scala		1
scheme		1
scilab
scratch
self
seneca
sequencel		1
shell
simula		1
small machine algol like language		1
smalltalk		1
smarty
snobol
sparql
sql
squeak
squirrel
stata
strawberry prolog
supercollider
swift		1
systemverilog
tads
tex
turing		1
ubercode		1
vala		1
verilog
vhdl
viml
visual basic		1
visual dataflex
visual foxpro		1
visual prolog		1
visualworks
web ontology language
x#		1
x++		1
x10
xbase
xharbour
xl		1
xotcl
xslt
yacc
z++		1
zpl

## Sheet: Schema
language
interpreted
compiled
