# Supplementary material for: A large-scale analysis of bioinformatics code on GitHub
Source: PLoS One. 2018 Oct 31;13(10):e0205898. doi: 10.1371/journal.pone.0205898 (PMC6209220; doi:10.1371/journal.pone.0205898)
Supplement: S8 Table — (XLSX) [file pone.0205898.s009.xlsx]

## Sheet: Variables
Order	Variable	Definition
1	repo_name	GitHub account and repo name separated by forward slash
2	license	Repo license detected automatically by GitHub or NA if no detectable license
3	first_commit	Earliest commit timestamp
4	last_commit	Latest commit timestamp at the time we accessed the data
5	commit_span_days	Total calendar days starting with first commit and ending with last commit
6	commit_authors_female	Number of commit authors identified as female
7	commit_authors_male	Number of commit authors identified as male
8	commit_authors_no_gender	Number of commit authors with no gender call
9	team_type_gender	Summary of team gender breakdown
10	shannon_commit_author_gender	Shannon index of diversity for gender of commit authors with a gender call
11	commit_authors	Number of unique commit authors
12	commits_female	Number of commits whose author was identified as female
13	commits_male	Number of commits whose author was identified as male
14	commits_no_gender	Number of commits whose author has no gender call
15	shannon_commits_gender	Shannon index of diversity for gender of authors of individual commits
16	commits	Total number of commits to the default branch
17	title	Title of associated publication
18	paper_authors_female	Number of paper authors who were identified as female
19	paper_authors_male	Number of paper authors who were identified as male
20	paper_authors_no_gender	Number of paper authors with no gender call
21	team_type_paper_authors	Summary of gender breakdown of paper authors
22	first_author_gender	Identified gender of paper first author. Is NA if the paper has only one author.
23	last_author_gender	Identified gender of paper last author. Is NA if the paper has only one author.
24	shannon_paper_authors	Shannon index of diversity for gender of paper authors with a gender call
25	paper_authors	Total number of paper authors
26	is_fork	Whether the repository is a fork
27	stargazers_count	Number of stargazers
28	watchers_count	Number of watchers
29	forks_count	Number of forks
30	subscribers_count	Number of subscribers
31	journal	Journal in which the associated paper was published
32	date_pubmed	Date on which the associated paper appeared in PubMed
33	num_citations_pmc	Number of citations of the associated paper in PubMed Central
34	num_citations_per_week_pmc_minus_2_years	Mean citations in PubMed Central per week, starting two years after initial publication
35	num_langs	Number of programming languages identified across files, including data file types such as JSON and HTML
36	total_file_size	Total size in bytes of all files, including data file types such as JSON and HTML
37	largest_file_size	Largest file size in bytes, including data file types such as JSON and HTML
38	mean_file_size	Mean file size in bytes, including data file types such as JSON and HTML
39	num_langs_no_data	Number of programming languages identified across files, excluding data file types such as JSON and HTML
40	total_file_size_no_data	Total size in bytes of all files, excluding data file types such as JSON and HTML
41	largest_file_size_no_data	Largest file size in bytes, excluding data file types such as JSON and HTML
42	mean_file_size_no_data	Mean file size in bytes, excluding data file types such as JSON and HTML
43	num_days_new_files_added	Number of calendar days on which new files were added to the repo
44	mean_new_files_per_day_with_new_files	Mean number of new files added on calendar days on which any new files were added
45	mean_day_new_files_added	Mean day, counting from the first commit to the repo, on which new files were added
46	mean_files_added_per_month	Mean number of new files added per month, counting calendar months from the first commit to the last commit
47	pct_months_new_files_added	Percentage of calendar months in which any new files were added, counting from the first commit to the last commit
48	consecutive_months_with_new_files_added	Maximum number of consecutive calendar months in which any new files were added
49	consecutive_months_no_new_files_added	Maximum number of consecutive calendar months in which no new files were added
50	median_commit_message_len	Median length of commit messages in characters
51	mean_commit_message_len	Mean length of commit messages in characters
52	mean_commits_per_month	Mean number of commits per calendar month, counting from first commit to last commit
53	pct_months_with_commits	Percentage of calendar months with any commits, counting from first commit to last commit
54	consecutive_months_with_commits	Maximum number of consecutive calendar months with any commits
55	consecutive_months_no_commits	Maximum number of consecutive calendar months with no commits
56	commits_after_article_in_pubmed	Whether the last commit at the time we accessed the data was after the date the associated publication appeared in PubMed
57	includes_Python	Whether the repository includes any files written in Python
58	bytes_Python	Total size in bytes of files identified as Python
59	pct_bytes_no_data_Python	Percentage of bytes in Python divided by total size in bytes of files in the repo with an identified language, excluding data file types such as HTML and JSON
60	includes_Bourne_Shell	Whether the repository includes any files written in Bourne Shell
61	bytes_Bourne_Shell	Total size in bytes of files identified as Bourne Shell
62	pct_bytes_no_data_Bourne_Shell	Percentage of bytes in Bourne Shell divided by total size in bytes of files in the repo with an identified language, excluding data file types such as HTML and JSON
63	includes_R	Whether the repository includes any files written in R
64	bytes_R	Total size in bytes of files identified as R
65	pct_bytes_no_data_R	Percentage of bytes in R divided by total size in bytes of files in the repo with an identified language, excluding data file types such as HTML and JSON
66	includes_C_Cpp_Header	Whether the repository includes any files written in C/C++ header
67	bytes_C_Cpp_Header	Total size in bytes of files identified as C/C++ header
68	pct_bytes_no_data_C_Cpp_Header	Percentage of bytes in C/C++ header divided by total size in bytes of files in the repo with an identified language, excluding data file types such as HTML and JSON
69	includes_Perl	Whether the repository includes any files written in Perl
70	bytes_Perl	Total size in bytes of files identified as Perl
71	pct_bytes_no_data_Perl	Percentage of bytes in Perl divided by total size in bytes of files in the repo with an identified language, excluding data file types such as HTML and JSON
72	includes_Cpp	Whether the repository includes any files written in C++
73	bytes_Cpp	Total size in bytes of files identified as C++
74	pct_bytes_no_data_Cpp	Percentage of bytes in C++ divided by total size in bytes of files in the repo with an identified language, excluding data file types such as HTML and JSON
75	includes_JavaScript	Whether the repository includes any files written in JavaScript
76	bytes_JavaScript	Total size in bytes of files identified as JavaScript
77	pct_bytes_no_data_JavaScript	Percentage of bytes in JavaScript divided by total size in bytes of files in the repo with an identified language, excluding data file types such as HTML and JSON
78	includes_C	Whether the repository includes any files written in C
79	bytes_C	Total size in bytes of files identified as C
80	pct_bytes_no_data_C	Percentage of bytes in C divided by total size in bytes of files in the repo with an identified language, excluding data file types such as HTML and JSON
81	includes_Java	Whether the repository includes any files written in Java
82	bytes_Java	Total size in bytes of files identified as Java
83	pct_bytes_no_data_Java	Percentage of bytes in Java divided by total size in bytes of files in the repo with an identified language, excluding data file types such as HTML and JSON
84	includes_Bourne_Again_Shell	Whether the repository includes any files written in Bourne Again Shell
85	bytes_Bourne_Again_Shell	Total size in bytes of files identified as Bourne Again Shell
86	pct_bytes_no_data_Bourne_Again_Shell	Percentage of bytes in Bourne Again Shell divided by total size in bytes of files in the repo with an identified language, excluding data file types such as HTML and JSON
87	includes_MATLAB	Whether the repository includes any files written in MATLAB
88	bytes_MATLAB	Total size in bytes of files identified as MATLAB
89	pct_bytes_no_data_MATLAB	Percentage of bytes in MATLAB divided by total size in bytes of files in the repo with an identified language, excluding data file types such as HTML and JSON
90	includes_m4	Whether the repository includes any files written in M4
91	bytes_m4	Total size in bytes of files identified as M4
92	pct_bytes_no_data_m4	Percentage of bytes in M4 divided by total size in bytes of files in the repo with an identified language, excluding data file types such as HTML and JSON
93	includes_SQL	Whether the repository includes any files written in SQL
94	bytes_SQL	Total size in bytes of files identified as SQL
95	pct_bytes_no_data_SQL	Percentage of bytes in SQL divided by total size in bytes of files in the repo with an identified language, excluding data file types such as HTML and JSON
96	includes_Ruby	Whether the repository includes any files written in Ruby
97	bytes_Ruby	Total size in bytes of files identified as Ruby
98	pct_bytes_no_data_Ruby	Percentage of bytes in Ruby divided by total size in bytes of files in the repo with an identified language, excluding data file types such as HTML and JSON
99	includes_PHP	Whether the repository includes any files written in PHP
100	bytes_PHP	Total size in bytes of files identified as PHP
101	pct_bytes_no_data_PHP	Percentage of bytes in PHP divided by total size in bytes of files in the repo with an identified language, excluding data file types such as HTML and JSON
102	num_files	Total number of files with an identified language, including data file types such as JSON and HTML
103	total_lines_of_code	Total lines of code in files with an identified language, including data file types such as JSON and HTML, excluding comments
104	total_lines_comment	Total lines of comments in files with an identified language, including data file types such as JSON and HTML
105	total_lines_code_and_comment	Total lines of code and comments in files with an identified language, including data file types such as JSON and HTML
106	max_lines_code	Max lines of code in a file with an identified language, including data file types such as JSON and HTML, excluding comments
107	max_lines_code_and_comment	Max lines of code and comments in a file with an identified language, including data file types such as JSON and HTML
108	mean_lines_code	Mean lines of code in files with an identified language, including data file types such as JSON and HTML, excluding comments
109	mean_lines_code_and_comment	Mean lines of code and comments in files with an identified language, including data file types such as JSON and HTML
110	mean_bytes_per_line_code_and_comment	Mean bytes per line, including code and comments, in files with an identified language, including data file types such as JSON and HTML
111	pct_lines_comment	Percentage of lines that are comments in files with an identified language, including data file types such as JSON and HTML
112	num_files_no_data	Total number of files with an identified language, excluding data file types such as JSON and HTML
113	total_lines_of_code_no_data	Total lines of code in files with an identified language, excluding data file types such as JSON and HTML, excluding comments
114	total_lines_comment_no_data	Total lines of comments in files with an identified language, excluding data file types such as JSON and HTML
115	total_lines_code_and_comment_no_data	Total lines of code and comments in files with an identified language, excluding data file types such as JSON and HTML
116	max_lines_code_no_data	Max lines of code in a file with an identified language, excluding data file types such as JSON and HTML, excluding comments
117	max_lines_code_and_comment_no_data	Max lines of code and comments in a file with an identified language, excluding data file types such as JSON and HTML
118	mean_lines_code_no_data	Mean lines of code in files with an identified language, excluding data file types such as JSON and HTML, excluding comments
119	mean_lines_code_and_comment_no_data	Mean lines of code and comments in files with an identified language, excluding data file types such as JSON and HTML
120	mean_bytes_per_line_code_and_comment_no_data	Mean bytes per line, including code and comments, in files with an identified language, excluding data file types such as JSON and HTML
121	pct_lines_comment_no_data	Percentage of lines that are comments in files with an identified language, excluding data file types such as JSON and HTML
122	num_files_Python	Number of files written in Python
123	mean_bytes_Python	Mean size in bytes of Python files
124	total_lines_of_code_Python	Total lines of code of Python files, excluding comments
125	total_lines_comment_Python	Total lines of comments in Python files
126	total_lines_code_and_comment_Python	Total lines of code of Python files, including comments
127	max_lines_code_Python	Max lines of code in a Python file, excluding comments
128	max_lines_code_and_comment_Python	Max lines of code in a Python file, including comments
129	mean_lines_code_Python	Mean lines of code in Python files, excluding comments
130	mean_lines_code_and_comment_Python	Mean lines of code in Python files, including comments
131	mean_bytes_per_line_code_and_comment_Python	Mean line size in bytes of Python files, including comments
132	pct_lines_comment_Python	Percentage of lines of Python files that are comments
133	num_files_Bourne_Shell	Number of files written in Bourne Shell
134	mean_bytes_Bourne_Shell	Mean size in bytes of Bourne Shell files
135	total_lines_of_code_Bourne_Shell	Total lines of code of Bourne Shell files, excluding comments
136	total_lines_comment_Bourne_Shell	Total lines of comments in Bourne Shell files
137	total_lines_code_and_comment_Bourne_Shell	Total lines of code of Bourne Shell files, including comments
138	max_lines_code_Bourne_Shell	Max lines of code in a Bourne Shell file, excluding comments
139	max_lines_code_and_comment_Bourne_Shell	Max lines of code in a Bourne Shell file, including comments
140	mean_lines_code_Bourne_Shell	Mean lines of code in Bourne Shell files, excluding comments
141	mean_lines_code_and_comment_Bourne_Shell	Mean lines of code in Bourne Shell files, including comments
142	mean_bytes_per_line_code_and_comment_Bourne_Shell	Mean line size in bytes of Bourne Shell files, including comments
143	pct_lines_comment_Bourne_Shell	Percentage of lines of Bourne Shell files that are comments
144	num_files_R	Number of files written in R
145	mean_bytes_R	Mean size in bytes of R files
146	total_lines_of_code_R	Total lines of code of R files, excluding comments
147	total_lines_comment_R	Total lines of comments in R files
148	total_lines_code_and_comment_R	Total lines of code of R files, including comments
149	max_lines_code_R	Max lines of code in a R file, excluding comments
150	max_lines_code_and_comment_R	Max lines of code in a R file, including comments
151	mean_lines_code_R	Mean lines of code in R files, excluding comments
152	mean_lines_code_and_comment_R	Mean lines of code in R files, including comments
153	mean_bytes_per_line_code_and_comment_R	Mean line size in bytes of R files, including comments
154	pct_lines_comment_R	Percentage of lines of R files that are comments
155	num_files_C_Cpp_Header	Number of C/C++ header files
156	mean_bytes_C_Cpp_Header	Mean size in bytes of C/C++ header files
157	total_lines_of_code_C_Cpp_Header	Total lines of code of C/C++ header files, excluding comments
158	total_lines_comment_C_Cpp_Header	Total lines of comments in C/C++ header files
159	total_lines_code_and_comment_C_Cpp_Header	Total lines of code of C/C++ header files, including comments
160	max_lines_code_C_Cpp_Header	Max lines of code in a C/C++ header file, excluding comments
161	max_lines_code_and_comment_C_Cpp_Header	Max lines of code in a C/C++ header file, including comments
162	mean_lines_code_C_Cpp_Header	Mean lines of code in C/C++ header files, excluding comments
163	mean_lines_code_and_comment_C_Cpp_Header	Mean lines of code in C/C++ header files, including comments
164	mean_bytes_per_line_code_and_comment_C_Cpp_Header	Mean line size in bytes of C/C++ header files, including comments
165	pct_lines_comment_C_Cpp_Header	Percentage of lines of C/C++ header files that are comments
166	num_files_Perl	Number of files written in Perl
167	mean_bytes_Perl	Mean size in bytes of Perl files
168	total_lines_of_code_Perl	Total lines of code of Perl files, excluding comments
169	total_lines_comment_Perl	Total lines of comments in Perl files
170	total_lines_code_and_comment_Perl	Total lines of code of Perl files, including comments
171	max_lines_code_Perl	Max lines of code in a Perl file, excluding comments
172	max_lines_code_and_comment_Perl	Max lines of code in a Perl file, including comments
173	mean_lines_code_Perl	Mean lines of code in Perl files, excluding comments
174	mean_lines_code_and_comment_Perl	Mean lines of code in Perl files, including comments
175	mean_bytes_per_line_code_and_comment_Perl	Mean line size in bytes of Perl files, including comments
176	pct_lines_comment_Perl	Percentage of lines of Perl files that are comments
177	num_files_Cpp	Number of files written in C++
178	mean_bytes_Cpp	Mean size in bytes of C++ files
179	total_lines_of_code_Cpp	Total lines of code of C++ files, excluding comments
180	total_lines_comment_Cpp	Total lines of comments in C++ files
181	total_lines_code_and_comment_Cpp	Total lines of code of C++ files, including comments
182	max_lines_code_Cpp	Max lines of code in a C++ file, excluding comments
183	max_lines_code_and_comment_Cpp	Max lines of code in a C++ file, including comments
184	mean_lines_code_Cpp	Mean lines of code in C++ files, excluding comments
185	mean_lines_code_and_comment_Cpp	Mean lines of code in C++ files, including comments
186	mean_bytes_per_line_code_and_comment_Cpp	Mean line size in bytes of C++ files, including comments
187	pct_lines_comment_Cpp	Percentage of lines of C++ files that are comments
188	num_files_JavaScript	Number of files written in JavaScript
189	mean_bytes_JavaScript	Mean size in bytes of JavaScript files
190	total_lines_of_code_JavaScript	Total lines of code of JavaScript files, excluding comments
191	total_lines_comment_JavaScript	Total lines of comments in JavaScript files
192	total_lines_code_and_comment_JavaScript	Total lines of code of JavaScript files, including comments
193	max_lines_code_JavaScript	Max lines of code in a JavaScript file, excluding comments
194	max_lines_code_and_comment_JavaScript	Max lines of code in a JavaScript file, including comments
195	mean_lines_code_JavaScript	Mean lines of code in JavaScript files, excluding comments
196	mean_lines_code_and_comment_JavaScript	Mean lines of code in JavaScript files, including comments
197	mean_bytes_per_line_code_and_comment_JavaScript	Mean line size in bytes of JavaScript files, including comments
198	pct_lines_comment_JavaScript	Percentage of lines of JavaScript files that are comments
199	num_files_C	Number of files written in C
200	mean_bytes_C	Mean size in bytes of C files
201	total_lines_of_code_C	Total lines of code of C files, excluding comments
202	total_lines_comment_C	Total lines of comments in C files
203	total_lines_code_and_comment_C	Total lines of code of C files, including comments
204	max_lines_code_C	Max lines of code in a C file, excluding comments
205	max_lines_code_and_comment_C	Max lines of code in a C file, including comments
206	mean_lines_code_C	Mean lines of code in C files, excluding comments
207	mean_lines_code_and_comment_C	Mean lines of code in C files, including comments
208	mean_bytes_per_line_code_and_comment_C	Mean line size in bytes of C files, including comments
209	pct_lines_comment_C	Percentage of lines of C files that are comments
210	num_files_Java	Number of files written in Java
211	mean_bytes_Java	Mean size in bytes of Java files
212	total_lines_of_code_Java	Total lines of code of Java files, excluding comments
213	total_lines_comment_Java	Total lines of comments in Java files
214	total_lines_code_and_comment_Java	Total lines of code of Java files, including comments
215	max_lines_code_Java	Max lines of code in a Java file, excluding comments
216	max_lines_code_and_comment_Java	Max lines of code in a Java file, including comments
217	mean_lines_code_Java	Mean lines of code in Java files, excluding comments
218	mean_lines_code_and_comment_Java	Mean lines of code in Java files, including comments
219	mean_bytes_per_line_code_and_comment_Java	Mean line size in bytes of Java files, including comments
220	pct_lines_comment_Java	Percentage of lines of Java files that are comments
221	num_files_Bourne_Again_Shell	Number of files written in Bourne Again Shell
222	mean_bytes_Bourne_Again_Shell	Mean size in bytes of Bourne Again Shell files
223	total_lines_of_code_Bourne_Again_Shell	Total lines of code of Bourne Again Shell files, excluding comments
224	total_lines_comment_Bourne_Again_Shell	Total lines of comments in Bourne Again Shell files
225	total_lines_code_and_comment_Bourne_Again_Shell	Total lines of code of Bourne Again Shell files, including comments
226	max_lines_code_Bourne_Again_Shell	Max lines of code in a Bourne Again Shell file, excluding comments
227	max_lines_code_and_comment_Bourne_Again_Shell	Max lines of code in a Bourne Again Shell file, including comments
228	mean_lines_code_Bourne_Again_Shell	Mean lines of code in Bourne Again Shell files, excluding comments
229	mean_lines_code_and_comment_Bourne_Again_Shell	Mean lines of code in Bourne Again Shell files, including comments
230	mean_bytes_per_line_code_and_comment_Bourne_Again_Shell	Mean line size in bytes of Bourne Again Shell files, including comments
231	pct_lines_comment_Bourne_Again_Shell	Percentage of lines of Bourne Again Shell files that are comments
232	num_files_MATLAB	Number of files written in MATLAB
233	mean_bytes_MATLAB	Mean size in bytes of MATLAB files
234	total_lines_of_code_MATLAB	Total lines of code of MATLAB files, excluding comments
235	total_lines_comment_MATLAB	Total lines of comments in MATLAB files
236	total_lines_code_and_comment_MATLAB	Total lines of code of MATLAB files, including comments
237	max_lines_code_MATLAB	Max lines of code in a MATLAB file, excluding comments
238	max_lines_code_and_comment_MATLAB	Max lines of code in a MATLAB file, including comments
239	mean_lines_code_MATLAB	Mean lines of code in MATLAB files, excluding comments
240	mean_lines_code_and_comment_MATLAB	Mean lines of code in MATLAB files, including comments
241	mean_bytes_per_line_code_and_comment_MATLAB	Mean line size in bytes of MATLAB files, including comments
242	pct_lines_comment_MATLAB	Percentage of lines of MATLAB files that are comments
243	num_files_m4	Number of files written in M4
244	mean_bytes_m4	Mean size in bytes of M4 files
245	total_lines_of_code_m4	Total lines of code of M4 files, excluding comments
246	total_lines_comment_m4	Total lines of comments in M4 files
247	total_lines_code_and_comment_m4	Total lines of code of M4 files, including comments
248	max_lines_code_m4	Max lines of code in a M4 file, excluding comments
249	max_lines_code_and_comment_m4	Max lines of code in a M4 file, including comments
250	mean_lines_code_m4	Mean lines of code in M4 files, excluding comments
251	mean_lines_code_and_comment_m4	Mean lines of code in M4 files, including comments
252	mean_bytes_per_line_code_and_comment_m4	Mean line size in bytes of M4 files, including comments
253	pct_lines_comment_m4	Percentage of lines of M4 files that are comments
254	num_files_SQL	Number of files written in SQL
255	mean_bytes_SQL	Mean size in bytes of SQL files
256	total_lines_of_code_SQL	Total lines of code of SQL files, excluding comments
257	total_lines_comment_SQL	Total lines of comments in SQL files
258	total_lines_code_and_comment_SQL	Total lines of code of SQL files, including comments
259	max_lines_code_SQL	Max lines of code in a SQL file, excluding comments
260	max_lines_code_and_comment_SQL	Max lines of code in a SQL file, including comments
261	mean_lines_code_SQL	Mean lines of code in SQL files, excluding comments
262	mean_lines_code_and_comment_SQL	Mean lines of code in SQL files, including comments
263	mean_bytes_per_line_code_and_comment_SQL	Mean line size in bytes of SQL files, including comments
264	pct_lines_comment_SQL	Percentage of lines of SQL files that are comments
265	num_files_Ruby	Number of files written in Ruby
266	mean_bytes_Ruby	Mean size in bytes of Ruby files
267	total_lines_of_code_Ruby	Total lines of code of Ruby files, excluding comments
268	total_lines_comment_Ruby	Total lines of comments in Ruby files
269	total_lines_code_and_comment_Ruby	Total lines of code of Ruby files, including comments
270	max_lines_code_Ruby	Max lines of code in a Ruby file, excluding comments
271	max_lines_code_and_comment_Ruby	Max lines of code in a Ruby file, including comments
272	mean_lines_code_Ruby	Mean lines of code in Ruby files, excluding comments
273	mean_lines_code_and_comment_Ruby	Mean lines of code in Ruby files, including comments
274	mean_bytes_per_line_code_and_comment_Ruby	Mean line size in bytes of Ruby files, including comments
275	pct_lines_comment_Ruby	Percentage of lines of Ruby files that are comments
276	num_files_PHP	Number of files written in PHP
277	mean_bytes_PHP	Mean size in bytes of PHP files
278	total_lines_of_code_PHP	Total lines of code of PHP files, excluding comments
279	total_lines_comment_PHP	Total lines of comments in PHP files
280	total_lines_code_and_comment_PHP	Total lines of code of PHP files, including comments
281	max_lines_code_PHP	Max lines of code in a PHP file, excluding comments
282	max_lines_code_and_comment_PHP	Max lines of code in a PHP file, including comments
283	mean_lines_code_PHP	Mean lines of code in PHP files, excluding comments
284	mean_lines_code_and_comment_PHP	Mean lines of code in PHP files, including comments
285	mean_bytes_per_line_code_and_comment_PHP	Mean line size in bytes of PHP files, including comments
286	pct_lines_comment_PHP	Percentage of lines of PHP files that are comments
287	num_test_cases_no_data	Total files with an identified language and the string "test" somewhere in the path, excluding data file types such as JSON and HTML
288	total_lines_test_cases_no_data	Total lines in files with an identified language and the string "test" somewhere in the path, excluding data file types such as JSON and HTML
289	total_size_test_cases_no_data	Total size of files with an identified language and the string "test" somewhere in the path, excluding data file types such as JSON and HTML
290	num_langs_test_cases_no_data	Number of languages of files with the string "test" somewhere in the path, excluding data file types such as JSON and HTML
291	pct_files_test_cases_no_data	Percentage of files with an identified language that have the string "test" somewhere in the path, excluding data file types such as JSON and HTML
292	pct_lang_with_test_cases_no_data	Percentage of languages used in the repository for which at least one file has the string "test" somewhere in the path, excluding data file types such as JSON and HTML
293	pct_lines_in_test_cases_no_data	Total lines in files with an identified language and "test" somewhere in the path, divided by total lines in files with an identified language, excluding data files types such as JSON and HTMl
294	pct_bytes_in_test_cases_no_data	Total size in bytes of files with an identified language and "test" somewhere in the path, divided by total size in bytes of files with an identified language, excluding data files types such as JSON and HTMl
295	total_bytes_no_data_interpreted	Total size in bytes of files in a language that can be interpreted
296	pct_bytes_no_data_interpreted	Total size in bytes of files in a language that can be interpreted divided by total size in bytes of files with an identified language, excluding data file types such as JSON and HTML
297	has_interpreted	Whether the repository includes any files in languages that can be interpreted
298	total_files_interpreted	Total number of files in languages that can be interpreted
299	pct_files_no_data_interpreted	Percentage of files with an identified language that are in languages that can be interpreted, excluding data file types such as JSON and HTML
300	total_bytes_no_data_compiled	Total size in bytes of files in a language that can be compiled
301	pct_bytes_no_data_compiled	Total size in bytes of files in a language that can be compiled divided by total size in bytes of files with an identified language, excluding data file types such as JSON and HTML
302	has_compiled	Whether the repository includes any files in languages that can be compiled
303	total_files_compiled	Total number of files in languages that can be compiled
304	pct_files_no_data_compiled	Percentage of files with an identified language that are in languages that can be compiled, excluding data file types such as JSON and HTML
305	total_bytes_no_data_type_system_static	Total size in bytes of files in statically typed languages
306	pct_bytes_no_data_type_system_static	Total size in bytes of files in statically typed languages divided by total size in bytes of files with an identified language, excluding data file types such as JSON and HTML
307	has_type_system_static	Whether the repository includes any files in statically typed languages
308	total_files_type_system_static	Total number of files in statically typed languages
309	pct_files_no_data_type_system_static	Percentage of files with an identified language that are in statically typed languages, excluding data file types such as JSON and HTML
310	total_bytes_no_data_type_system_dynamic	Total size in bytes of files in dynamically typed languages
311	pct_bytes_no_data_type_system_dynamic	Total size in bytes of files in dynamically typed languages divided by total size in bytes of files with an identified language, excluding data file types such as JSON and HTML
312	has_type_system_dynamic	Whether the repository includes any files in dynamically typed languages
313	total_files_type_system_dynamic	Total number of files in dynamically typed languages
314	pct_files_no_data_type_system_dynamic	Percentage of files with an identified language that are in dynamically typed languages, excluding data file types such as JSON and HTML
315	total_bytes_no_data_type_system_safe	Total size in bytes of files in languages with a safe type system
316	pct_bytes_no_data_type_system_safe	Total size in bytes of files in languages with a safe type system divided by total size in bytes of files with an identified language, excluding data file types such as JSON and HTML
317	has_type_system_safe	Whether the repository includes any files in languages with a safe type system
318	total_files_type_system_safe	Total number of files in languages with a safe type system
319	pct_files_no_data_type_system_safe	Percentage of files with an identified language that are in languages with a safe type system, excluding data file types such as JSON and HTML
320	total_bytes_no_data_type_system_unsafe	Total size in bytes of files in languages with an unsafe type system
321	pct_bytes_no_data_type_system_unsafe	Total size in bytes of files in languages with an unsafe type system divided by total size in bytes of files with an identified language, excluding data file types such as JSON and HTML
322	has_type_system_unsafe	Whether the repository includes any files in languages with an unsafe type system
323	total_files_type_system_unsafe	Total number of files in languages with an unsafe type system
324	pct_files_no_data_type_system_unsafe	Percentage of files with an identified language that are in languages with an unsafe type system, excluding data file types such as JSON and HTML
325	total_bytes_no_data_array	Total size in bytes of files in languages with an array paradigm
326	pct_bytes_no_data_array	Total size in bytes of files in languages with an array paradigm divided by total size in bytes of files with an identified language, excluding data file types such as JSON and HTML
327	has_array	Whether the repository includes any files in languages with an array paradigm
328	total_files_array	Total number of files in languages with an array paradigm
329	pct_files_no_data_array	Percentage of files with an identified language that are in languages with an array paradigm, excluding data file types such as JSON and HTML
330	total_bytes_no_data_declarative	Total size in bytes of files in languages with a declarative paradigm
331	pct_bytes_no_data_declarative	Total size in bytes of files in languages with a declarative paradigm divided by total size in bytes of files with an identified language, excluding data file types such as JSON and HTML
332	has_declarative	Whether the repository includes any files in languages with a declarative paradigm
333	total_files_declarative	Total number of files in languages with a declarative paradigm
334	pct_files_no_data_declarative	Percentage of files with an identified language that are in languages with a declarative paradigm, excluding data file types such as JSON and HTML
335	total_bytes_no_data_functional_impure	Total size in bytes of files in languages with an impure functional paradigm
336	pct_bytes_no_data_functional_impure	Total size in bytes of files in languages with an impure functional paradigm divided by total size in bytes of files with an identified language, excluding data file types such as JSON and HTML
337	has_functional_impure	Whether the repository includes any files in languages with an impure functional paradigm
338	total_files_functional_impure	Total number of files in languages with an impure functional paradigm
339	pct_files_no_data_functional_impure	Percentage of files with an identified language that are in languages with an impure functional paradigm, excluding data file types such as JSON and HTML
340	total_bytes_no_data_functional_pure	Total size in bytes of files in languages with a pure functional paradigm
341	pct_bytes_no_data_functional_pure	Total size in bytes of files in languages with a pure functional paradigm divided by total size in bytes of files with an identified language, excluding data file types such as JSON and HTML
342	has_functional_pure	Whether the repository includes any files in languages with a pure functional paradigm
343	total_files_functional_pure	Total number of files in languages with a pure functional paradigm
344	pct_files_no_data_functional_pure	Percentage of files with an identified language that are in languages with a pure functional paradigm, excluding data file types such as JSON and HTML
345	total_bytes_no_data_imperative	Total size in bytes of files in languages with an imperative paradigm
346	pct_bytes_no_data_imperative	Total size in bytes of files in languages with an imperative paradigm divided by total size in bytes of files with an identified language, excluding data file types such as JSON and HTML
347	has_imperative	Whether the repository includes any files in languages with an imperative paradigm
348	total_files_imperative	Total number of files in languages with an imperative paradigm
349	pct_files_no_data_imperative	Percentage of files with an identified language that are in languages with an imperative paradigm, excluding data file types such as JSON and HTML
350	total_bytes_no_data_logic	Total size in bytes of files in languages with a logic paradigm
351	pct_bytes_no_data_logic	Total size in bytes of files in languages with a logic paradigm divided by total size in bytes of files with an identified language, excluding data file types such as JSON and HTML
352	has_logic	Whether the repository includes any files in languages with a logic paradigm
353	total_files_logic	Total number of files in languages with a logic paradigm
354	pct_files_no_data_logic	Percentage of files with an identified language that are in languages with a logic paradigm, excluding data file types such as JSON and HTML
355	total_bytes_no_data_object_oriented	Total size in bytes of files in languages with an object oriented paradigm
356	pct_bytes_no_data_object_oriented	Total size in bytes of files in languages with an object oriented paradigm divided by total size in bytes of files with an identified language, excluding data file types such as JSON and HTML
357	has_object_oriented	Whether the repository includes any files in languages with an object oriented paradigm
358	total_files_object_oriented	Total number of files in languages with an object oriented paradigm
359	pct_files_no_data_object_oriented	Percentage of files with an identified language that are in languages with an object oriented paradigm, excluding data file types such as JSON and HTML
360	total_bytes_no_data_procedural	Total size in bytes of files in languages with a procedural paradigm
361	pct_bytes_no_data_procedural	Total size in bytes of files in languages with a procedural paradigm divided by total size in bytes of files with an identified language, excluding data file types such as JSON and HTML
362	has_procedural	Whether the repository includes any files in languages with a procedural paradigm
363	total_files_procedural	Total number of files in languages with a procedural paradigm
364	pct_files_no_data_procedural	Percentage of files with an identified language that are in languages with a procedural paradigm, excluding data file types such as JSON and HTML
365	total_bytes_no_data_compatibility_nominative	Total size in bytes of files in languages with a nominative type system
366	pct_bytes_no_data_compatibility_nominative	Total size in bytes of files in languages with a nominative type system divided by total size in bytes of files with an identified language, excluding data file types such as JSON and HTML
367	has_compatibility_nominative	Whether the repository includes any files in languages with a nominative type system
368	total_files_compatibility_nominative	Total number of files in languages with a nominative type system
369	pct_files_no_data_compatibility_nominative	Percentage of files with an identified language that are in languages with a nominative type system, excluding data file types such as JSON and HTML
370	total_bytes_no_data_compatibility_structural	Total size in bytes of files in languages with a structural type system
371	pct_bytes_no_data_compatibility_structural	Total size in bytes of files in languages with a structural type system divided by total size in bytes of files with an identified language, excluding data file types such as JSON and HTML
372	has_compatibility_structural	Whether the repository includes any files in languages with a structural type system
373	total_files_compatibility_structural	Total number of files in languages with a structural type system
374	pct_files_no_data_compatibility_structural	Percentage of files with an identified language that are in languages with a structural type system, excluding data file types such as JSON and HTML
375	total_bytes_no_data_compatibility_duck	Total size in bytes of files in languages with duck typing
376	pct_bytes_no_data_compatibility_duck	Total size in bytes of files in languages with duck typing divided by total size in bytes of files with an identified language, excluding data file types such as JSON and HTML
377	has_compatibility_duck	Whether the repository includes any files in languages with duck typing
378	total_files_compatibility_duck	Total number of files in languages with duck typing
379	pct_files_no_data_compatibility_duck	Percentage of files with an identified language that are in languages with duck typing, excluding data file types such as JSON and HTML
380	total_bytes_test_cases_interpreted	Total size in bytes of files with "test" somewhere in the path and in languages that can be interpreted
381	pct_bytes_test_cases_interpreted	Total size in bytes of files with "test" somewhere in the path and in languages that can be interpreted, divided by total size in bytes of files with an identified language
382	total_bytes_test_cases_compiled	Total size in bytes of files with "test" somewhere in the path and in languages that can be compiled
383	pct_bytes_test_cases_compiled	Total size in bytes of files with "test" somewhere in the path and in languages that can be compiled, divided by total size in bytes of files with an identified language
384	total_bytes_test_cases_type_system_static	Total size in bytes of files with "test" somewhere in the path and in statically typed languages
385	pct_bytes_test_cases_type_system_static	Total size in bytes of files with "test" somewhere in the path and in statically typed languages, divided by total size in bytes of files with an identified language
386	total_bytes_test_cases_type_system_dynamic	Total size in bytes of files with "test" somewhere in the path and in dynamically typed languages
387	pct_bytes_test_cases_type_system_dynamic	Total size in bytes of files with "test" somewhere in the path and in dynamically typed languages, divided by total size in bytes of files with an identified language
388	total_bytes_test_cases_type_system_safe	Total size in bytes of files with "test" somewhere in the path and in languages with a safe type system
389	pct_bytes_test_cases_type_system_safe	Total size in bytes of files with "test" somewhere in the path and in languages with a safe type system, divided by total size in bytes of files with an identified language
390	total_bytes_test_cases_type_system_unsafe	Total size in bytes of files with "test" somewhere in the path and in languages with an unsafe type system
391	pct_bytes_test_cases_type_system_unsafe	Total size in bytes of files with "test" somewhere in the path and in languages with an unsafe type system, divided by total size in bytes of files with an identified language
392	total_bytes_test_cases_array	Total size in bytes of files with "test" somewhere in the path and in languages with an array paradigm
393	pct_bytes_test_cases_array	Total size in bytes of files with "test" somewhere in the path and in languages with an array paradigm, divided by total size in bytes of files with an identified language
394	total_bytes_test_cases_declarative	Total size in bytes of files with "test" somewhere in the path and in languages with a declarative paradigm
395	pct_bytes_test_cases_declarative	Total size in bytes of files with "test" somewhere in the path and in languages with a declarative paradigm, divided by total size in bytes of files with an identified language
396	total_bytes_test_cases_functional_impure	Total size in bytes of files with "test" somewhere in the path and in languages with an impure functional paradigm
397	pct_bytes_test_cases_functional_impure	Total size in bytes of files with "test" somewhere in the path and in languages with an impure functional paradigm, divided by total size in bytes of files with an identified language
398	total_bytes_test_cases_functional_pure	Total size in bytes of files with "test" somewhere in the path and in languages with a pure functional paradigm
399	pct_bytes_test_cases_functional_pure	Total size in bytes of files with "test" somewhere in the path and in languages with a pure functional paradigm, divided by total size in bytes of files with an identified language
400	total_bytes_test_cases_imperative	Total size in bytes of files with "test" somewhere in the path and in languages with an imperative paradigm
401	pct_bytes_test_cases_imperative	Total size in bytes of files with "test" somewhere in the path and in languages with an imperative paradigm, divided by total size in bytes of files with an identified language
402	total_bytes_test_cases_logic	Total size in bytes of files with "test" somewhere in the path and in languages with a logic paradigm
403	pct_bytes_test_cases_logic	Total size in bytes of files with "test" somewhere in the path and in languages with a logic paradigm, divided by total size in bytes of files with an identified language
404	total_bytes_test_cases_object_oriented	Total size in bytes of files with "test" somewhere in the path and in languages with an object oriented paradigm
405	pct_bytes_test_cases_object_oriented	Total size in bytes of files with "test" somewhere in the path and in languages with an object oriented paradigm, divided by total size in bytes of files with an identified language
406	total_bytes_test_cases_procedural	Total size in bytes of files with "test" somewhere in the path and in languages with a procedural paradigm
407	pct_bytes_test_cases_procedural	Total size in bytes of files with "test" somewhere in the path and in languages with a procedural paradigm, divided by total size in bytes of files with an identified language
408	total_bytes_test_cases_compatibility_nominative	Total size in bytes of files with "test" somewhere in the path and in languages with a nominative type system
409	pct_bytes_test_cases_compatibility_nominative	Total size in bytes of files with "test" somewhere in the path and in languages with a nominative type system, divided by total size in bytes of files with an identified language
410	total_bytes_test_cases_compatibility_structural	Total size in bytes of files with "test" somewhere in the path and in languages with a structural type system
411	pct_bytes_test_cases_compatibility_structural	Total size in bytes of files with "test" somewhere in the path and in languages with a structural type system, divided by total size in bytes of files with an identified language
412	total_bytes_test_cases_compatibility_duck	Total size in bytes of files with "test" somewhere in the path and in languages with duck typing
413	pct_bytes_test_cases_compatibility_duck	Total size in bytes of files with "test" somewhere in the path and in languages with duck typing, divided by total size in bytes of files with an identified language
414	num_non_committing_authors	Number of commit authors whose author ID is never a committer ID for the repo
415	pct_commits_diff_author_committer	Percentage of commits with a different author ID and committer ID
416	topic_Cancer_and_epigenetics	Abstract of accompanying paper is associated with "Cancer and epigentics" topic
417	topic_Proteomics_and_microscopy	Abstract of accompanying paper is associated with "Proteomics and microscopy" topic
418	topic_Variant_calling	Abstract of accompanying paper is associated with "Variant calling" topic
419	topic_Genetics_and_population_analysis	Abstract of accompanying paper is associated with "Genetics and population analysis" topic
420	topic_Structure_and_molecular_interaction	Abstract of accompanying paper is associated with "Structure and molecular interaction" topic
421	topic_Web_and_graphical_applications	Abstract of accompanying paper is associated with "Web and graphical applications" topic
422	topic_Assembly_and_sequence_analysis	Abstract of accompanying paper is associated with "Assembly and sequence analysis" topic
423	topic_Transcription_and_RNA-seq	Abstract of accompanying paper is associated with "Transcription and RNA-seq" topic

## Sheet: repo_features_main
repo_name	license	first_commit	last_commit	commit_span_days	commit_authors_female	commit_authors_male	commit_authors_no_gender	team_type_gender	shannon_commit_author_gender	commit_authors	commits_female	commits_male	commits_no_gender	shannon_commits_gender	commits	title	paper_authors_female	paper_authors_male	paper_authors_no_gender	team_type_paper_authors	first_author_gender	last_author_gender	shannon_paper_authors	paper_authors	is_fork	stargazers_count	watchers_count	forks_count	subscribers_count	journal	date_pubmed	num_citations_pmc	num_citations_per_week_pmc_minus_2_years	num_langs	total_file_size	largest_file_size	mean_file_size	num_langs_no_data	total_file_size_no_data	largest_file_size_no_data	mean_file_size_no_data	num_days_new_files_added	mean_new_files_per_day_with_new_files	mean_day_new_files_added	mean_files_added_per_month	pct_months_new_files_added	consecutive_months_with_new_files_added	consecutive_months_no_new_files_added	median_commit_message_len
smirarab/binning	NA	2014-12-16T20:43:01Z	2016-07-20T21:06:21Z	583	0	1	0	Solo male	0	1	0	29	0	0	29	Weighted Statistical Binning: Enabling Statistically Consistent Genome-Scale Phylogenetic Analyses.	0	3	1	All male	male	NA	0	4	FALSE	2	2	4	3	PLoS ONE	2015-06-19	8	0.243478	5	128424	32035	5351	4	120034	32035	5218.87	1	44	0	2.2	0.05	1	19	17
oliverhampton/SVachra	NA	2014-03-11T18:11:03Z	2014-07-21T14:44:03Z	133	0	1	0	Solo male	0	1	0	9	0	0	9	NA	NA	NA	NA	NA	NA	NA	NA	NA	FALSE	1	1	1	1	NA	NA	NA	NA	1	89651	89651	89651	1	89651	89651	89651	2	1	119	0.4	0.4	2	3	41
CzirjakGabor/PrinCCes	NA	2015-07-20T13:54:08Z	2015-09-28T16:03:21Z	71	0	0	1	NA	NA	1	0	0	4	NA	4	PrinCCes: Continuity-based geometric decomposition and systematic visualization of the void repertoire of proteins.	0	1	0	Solo male	NA	NA	0	1	FALSE	0	0	0	1	J. Mol. Graph. Model.	2015-09-27	0	0	1	1061	1061	1061	NA	NA	NA	NA	2	4	8.75	2.66667	0.666667	1	1	8
rothlab/chromozoom	agpl-3.0	2012-05-01T06:14:28Z	2017-09-26T18:43:46Z	1975	0	2	0	All male	0	2	0	414	0	0	414	ChromoZoom: a flexible, fluid, web-based genome browser.	0	2	0	All male	male	male	0	2	FALSE	39	39	7	7	Bioinformatics	2012-12-12	4	0.0243478	10	2591404	632725	27277.9	6	2457430	632725	29968.7	39	4.33333	808.343	2.6	0.261538	4	21	42
sanger-pathogens/mlst_check	other	2012-07-23T15:22:08Z	2017-05-15T16:00:28Z	1758	3	4	5	NA	NA	12	19	99	170	NA	288	Robust high-throughput prokaryote de novo assembly and improvement pipeline for Illumina data.	2	6	0	Majority male	male	female	0.56234	8	FALSE	3	3	11	2	Microb Genom	2017-03-30	19	NA	7	209345	23170	3548.22	4	193724	23170	3798.51	25	5.76	520.181	2.44068	0.271186	4	15	42
chvlyl/ZIBR	NA	2016-01-29T01:05:06Z	2017-06-22T00:04:36Z	511	0	1	1	NA	NA	2	0	51	3	0	54	A two-part mixed-effects model for analyzing longitudinal microbiome compositional data.	0	1	1	NA	male	NA	0	2	FALSE	12	12	1	3	Bioinformatics	2016-05-18	8	NA	2	51697	14171	5169.7	1	37526	10263	4169.56	4	4.75	45.7368	1.05556	0.166667	2	13	12
ORCABioinfo/ORCAcode	NA	2014-06-10T09:46:18Z	2014-08-18T12:27:34Z	70	0	0	1	NA	NA	1	0	0	4	NA	4	Over-representation of correlation analysis (ORCA): a method for identifying associations between variable sets.	0	3	1	All male	NA	male	0	4	FALSE	0	0	3	2	Bioinformatics	2014-09-04	0	0	2	10020	2903	2004	1	9373	2903	2343.25	1	7	0	2.33333	0.333333	1	2	34
radamsRHA/GppFst	NA	2016-09-20T02:18:32Z	2017-06-18T00:33:38Z	272	0	1	1	NA	NA	2	0	1	66	NA	67	GppFst: genomic posterior predictive simulations of FST and dXY for identifying outlier loci from population genomic data.	0	5	0	All male	male	male	0	5	FALSE	1	1	1	1	Bioinformatics	2017-04-30	0	NA	2	715176	681452	119196	1	33724	9461	6744.8	4	8	10.5	3.2	0.4	2	3	26
Ensembl/ensembl-rest	apache-2.0	2011-03-08T16:20:00Z	2017-09-21T08:42:41Z	2390	5	22	8	Majority male	0.47917	35	635	807	75	0.68602	1517	The Ensembl REST API: Ensembl Data for Any Language.	2	8	0	Majority male	male	male	0.5004	10	FALSE	58	58	29	19	Bioinformatics	2014-09-23	25	0.350701	10	1552979	115072	6932.94	6	1143911	95786	7239.94	83	12.1687	1074.61	12.7848	0.481013	7	18	53
kandlinf/agennt	NA	2017-03-24T12:32:21Z	2017-08-10T13:56:35Z	140	0	0	1	NA	NA	1	0	0	24	NA	24	AGeNNT: annotation of enzyme families by means of refined neighborhood networks.	0	3	0	All male	male	male	0	3	FALSE	1	1	0	1	BMC Bioinformatics	2017-05-27	1	NA	3	277106	37999	3848.69	2	275245	37999	3876.69	2	40.5	3.4321	13.5	0.333333	1	4	16
aherbert/GDSC	gpl-3.0	2014-06-19T13:39:20Z	2017-09-08T14:10:10Z	1178	0	1	1	NA	NA	2	0	339	145	NA	484	FindFoci: a focus detection algorithm with automated parameter training that closely matches human assignments, reduces human inconsistencies and increases speed of analysis.	1	2	0	Majority male	male	female	0.63651	3	FALSE	4	4	0	3	PLoS ONE	2014-12-06	6	0.0988235	4	2089523	189697	13657	2	2051962	189697	13679.7	35	4.8	196.113	4.2	0.425	5	8	49
zhouxiaofan1983/iWGS	gpl-2.0	2014-11-11T20:37:46Z	2016-08-05T04:38:03Z	634	0	0	1	NA	NA	1	0	0	19	NA	19	in silico Whole Genome Sequencer &amp; Analyzer (iWGS): A Computational Pipeline to Guide the Design and Analysis of de novo Genome Sequencing Studies.	0	5	1	All male	NA	male	0	6	FALSE	4	4	0	2	G3 (Bethesda)	2016-09-18	3	NA	8	594697	180675	29734.8	7	593601	180675	31242.2	6	7.33333	278.205	2	0.181818	1	10	11
TheJacksonLaboratory/CloudNeo	apache-2.0	2016-11-14T02:15:17Z	2017-03-17T17:52:41Z	124	0	0	3	NA	NA	3	0	0	56	NA	56	CloudNeo: a cloud pipeline for identifying patient-specific tumor neoantigens.	1	4	0	Majority male	female	male	0.5004	5	FALSE	3	3	2	3	Bioinformatics	2017-06-13	0	NA	6	56248	16520	4326.77	3	20532	7971	3422	8	9.25	97.3243	14.8	0.4	1	3	20
ktrappe/daisy	gpl-3.0	2015-09-15T08:27:12Z	2017-08-31T16:24:16Z	717	1	2	0	Majority male	0.63651	3	20	8	19	NA	47	Detecting horizontal gene transfer by mapping sequencing reads across species boundaries.	1	2	0	Majority male	female	male	0.63651	3	FALSE	10	10	2	3	Bioinformatics	2016-09-03	1	NA	3	74037	48446	14807.4	2	68487	48446	17121.8	2	15	7.43333	1.25	0.0833333	1	16	35
anwala/NicheSimulation	other	2016-02-25T16:51:57Z	2016-02-28T17:56:30Z	4	0	1	0	Solo male	0	1	0	2	0	0	2	Selective mutation accumulation: a computational model of the paternal age effect.	0	4	0	All male	male	male	0	4	FALSE	0	0	0	1	Bioinformatics	2016-08-18	0	NA	3	19456	6672	4864	2	18832	6672	6277.33	1	5	0	5	1	1	0	14
cbib/MICADo	other	2015-07-03T11:55:54Z	2016-11-10T11:49:10Z	497	1	1	4	NA	NA	6	18	3	128	NA	149	MICADo - Looking for Mutations in Targeted PacBio Cancer Data: An Alignment-Free Method.	2	4	1	Majority male	female	NA	0.63651	7	FALSE	2	2	3	3	Front Genet	2016-12-23	1	NA	7	184869	20508	3772.84	6	177700	20508	3702.08	24	3.54167	133.624	5	0.470588	4	4	28
jfpresley2/lipid-droplet-segmentation	gpl-2.0	2014-08-12T19:18:51Z	2014-08-29T19:01:14Z	18	0	1	0	Solo male	0	1	0	3	1	0	4	New automated single-cell technique for segmentation and quantitation of lipid droplets.	1	1	0	Equal	female	male	0.69315	2	FALSE	0	0	0	1	J. Histochem. Cytochem.	2014-09-24	0	0	5	145480	18850	8557.65	4	145397	18850	9087.31	4	5.75	12.7391	23	1	1	0	16
uomsystemsbiology/LMMEL-miR-miner	mit	2016-01-11T23:12:50Z	2016-11-10T06:57:27Z	305	0	1	1	NA	NA	2	0	20	4	0	24	Systems analysis identifies miR-29b regulation of invasiveness in melanoma.	0	7	0	All male	male	male	0	7	FALSE	0	0	0	12	Mol. Cancer	2016-11-18	2	NA	8	6344267	880432	21077.3	4	1572511	99476	10345.5	9	35.1111	51.2627	28.7273	0.363636	3	7	98
biocore/deblur	bsd-3-clause	2015-01-20T19:34:02Z	2017-09-12T20:40:13Z	967	1	5	4	NA	NA	10	5	239	175	NA	419	Deblur Rapidly Resolves Single-Nucleotide Community Sequence Patterns.	1	8	2	Majority male	male	male	0.34883	11	FALSE	19	19	22	13	mSystems	2017-03-16	11	NA	3	175089	46311	10299.4	1	161576	46311	11541.1	20	2.35	384.043	1.42424	0.363636	4	11	32
becklab/SexLinked	NA	2015-07-14T16:33:44Z	2015-07-22T14:51:04Z	9	0	2	1	NA	NA	3	0	6	10	NA	16	Systematic Analysis of Sex-Linked Molecular Alterations and Therapies in Cancer.	0	2	1	NA	male	male	0	3	FALSE	4	4	0	8	Sci Rep	2016-01-13	2	0.636364	3	109043	16099	5452.15	2	103295	16099	5436.58	3	6.66667	1.4	20	1	1	0	22
hcorrada/methylFlow	other	2014-03-10T16:48:40Z	2016-10-10T10:23:05Z	946	1	1	1	NA	NA	3	24	48	53	NA	125	methylFlow: cell-specific methylation pattern reconstruction from high-throughput bisulfite-converted DNA sequencing.	1	1	1	NA	female	male	0.69315	3	FALSE	2	2	5	2	Bioinformatics	2016-06-02	0	NA	18	6204529	393239	22644.3	16	6193088	393239	22768.7	13	33.4615	15.5034	13.5938	0.21875	3	16	25
dschlauch/stego	NA	2016-07-05T21:48:20Z	2016-07-21T21:36:24Z	17	0	1	0	Solo male	0	1	0	17	0	0	17	Identification of genetic outliers due to sub-structure and cryptic relationships.	1	2	0	Majority male	male	male	0.63651	3	FALSE	2	2	0	1	Bioinformatics	2017-03-24	0	NA	1	29414	22426	4902.33	1	29414	22426	4902.33	5	5	2	25	1	1	0	30
deweylab/metasra-pipeline	NA	2016-11-24T05:09:42Z	2017-09-21T20:10:22Z	302	0	1	0	Solo male	0	1	0	43	0	0	43	MetaSRA: normalized human sample-specific metadata for the Sequence Read Archive.	0	3	0	All male	male	male	0	3	FALSE	17	17	3	2	Bioinformatics	2017-05-24	1	NA	6	2019280	507610	37394.1	2	165883	56277	6635.32	10	7	46.5286	6.36364	0.545455	3	2	29
raivokolde/seqlm	NA	2013-10-08T09:33:06Z	2017-04-02T15:33:17Z	1273	0	2	0	All male	0	2	0	45	4	0	49	seqlm: an MDL based method for identifying differentially methylated regions in high density methylation array data.	1	4	0	Majority male	male	male	0.5004	5	FALSE	7	7	2	4	Bioinformatics	2016-05-18	2	NA	2	28414	14425	5682.8	1	23741	14425	5935.25	4	3.5	10.2143	0.325581	0.0465116	2	41	28
mojones/afterParty2	NA	2011-10-05T16:09:28Z	2014-05-30T11:01:37Z	969	0	1	3	NA	NA	4	0	80	319	NA	399	afterParty: turning raw transcriptomes into permanent resources.	0	2	0	All male	male	male	0	2	FALSE	11	11	2	6	BMC Bioinformatics	2013-10-08	4	0.0329412	6	2701103	465448	12167.1	4	2402579	465448	12012.9	41	8.73171	68.9721	11.1875	0.40625	6	13	40
ts404/CysBar	NA	2015-03-04T06:48:38Z	2016-01-28T04:48:16Z	331	0	1	1	NA	NA	2	0	25	50	NA	75	Structural homology guided alignment of cysteine rich proteins.	2	2	0	Equal	male	female	0.69315	4	FALSE	0	0	1	1	Springerplus	2016-01-21	1	0.5	5	95347	21191	3972.79	3	86645	21191	3938.41	8	6.625	241.943	4.81818	0.454545	4	5	20
tamjidul/DisPredict_v1.0	NA	2015-09-02T15:22:49Z	2015-09-02T15:51:48Z	1	0	0	1	NA	NA	1	0	0	15	NA	15	DisPredict: A Predictor of Disordered Protein Using Optimized RBF Kernel.	1	1	0	Equal	female	male	0.69315	2	FALSE	0	0	1	1	PLoS ONE	2015-10-31	1	0.0729167	NA	NA	NA	NA	NA	NA	NA	NA	1	17	0	17	1	1	0	12
dasmoth/dalliance	bsd-2-clause	2010-07-01T18:34:50Z	2017-10-08T20:22:48Z	2657	0	17	6	NA	NA	23	0	1730	58	0	1788	An interactive genome browser of association results from the UK10K cohorts project.	9	32	5	Majority male	male	NA	0.52629	46	FALSE	172	172	59	30	Bioinformatics	2015-09-01	3	0.134615	5	1153006	142758	12955.1	1	770418	89482	11165.5	55	1.90909	1168.19	1.19318	0.284091	8	17	36
bkehr/popins	gpl-2.0	2014-10-15T13:32:09Z	2017-10-07T11:13:28Z	1089	1	1	1	NA	NA	3	159	11	20	0.23972	190	PopIns: population-scale detection of novel sequence insertions.	1	1	1	NA	female	male	0.69315	3	FALSE	16	16	3	3	Bioinformatics	2015-05-01	3	0.0752688	4	327331	40972	15587.2	3	318220	40972	15911	5	4.8	463.958	0.648649	0.0810811	2	18	55
illumina/akt	gpl-3.0	2016-04-06T14:54:13Z	2017-09-18T14:05:27Z	531	0	2	3	NA	NA	5	0	234	19	0	253	AKT: ancestry and kinship toolkit.	0	4	0	All male	male	male	0	4	FALSE	23	23	3	6	Bioinformatics	2016-09-17	0	NA	10	5153762	168374	11739.8	8	5076923	168374	12474	26	22.8077	123.794	32.9444	0.555556	3	6	70
uci-cbcl/HLA-bind	mit	2016-12-21T20:14:09Z	2017-08-03T21:35:13Z	226	0	0	1	NA	NA	1	0	0	28	NA	28	HLA class I binding prediction via convolutional neural networks.	0	0	2	NA	NA	NA	0	2	FALSE	6	6	3	10	Bioinformatics	2017-04-27	0	NA	3	19453	8690	2431.62	2	16234	8690	2705.67	3	10.6667	213.875	3.55556	0.333333	1	3	17
parklab/emsar	NA	2015-05-13T14:59:35Z	2016-05-05T03:19:44Z	359	0	0	1	NA	NA	1	0	0	28	NA	28	EMSAR: estimation of transcript abundance from RNA-seq data by mappability-based segmentation and reclustering.	2	3	0	Majority male	female	male	0.67301	5	FALSE	6	6	3	4	BMC Bioinformatics	2015-09-04	1	0.0457516	8	701339	140944	13487.3	7	690569	140944	13540.6	4	23	66.6522	7.07692	0.307692	1	5	19
gabora/visid	other	2016-11-14T15:37:03Z	2016-12-19T11:54:48Z	36	0	1	0	Solo male	0	1	0	29	4	0	33	Parameter identifiability analysis and visualization in large-scale kinetic models of biosystems.	0	3	0	All male	male	male	0	3	FALSE	1	1	0	1	BMC Syst Biol	2017-05-10	1	NA	2	184806	28739	4738.62	1	161030	28739	4237.63	6	25.6667	20.9351	77	1	2	0	18
YuanlongLiu/SigMod	NA	2016-04-21T12:48:33Z	2017-02-17T11:24:45Z	303	0	0	1	NA	NA	1	0	0	40	NA	40	SigMod: an exact and efficient method to identify a strongly interconnected disease-associated module in a gene network.	5	1	1	Majority female	NA	female	0.45056	7	FALSE	0	0	0	1	Bioinformatics	2017-01-11	2	NA	1	3213	3213	3213	NA	NA	NA	NA	3	1.66667	132.8	0.454545	0.272727	2	8	16
huayingfang/CCLasso	NA	2015-05-27T02:32:08Z	2016-01-08T15:08:41Z	227	0	1	0	Solo male	0	1	0	30	0	0	30	CCLasso: correlation inference for compositional data through Lasso.	0	2	2	NA	male	NA	0	4	FALSE	0	0	2	2	Bioinformatics	2015-06-07	8	0.231405	1	28987	9946	5797.4	1	28987	9946	5797.4	2	4.5	125.556	1	0.222222	1	7	18
JTFouquier/ghost-tree	bsd-3-clause	2014-09-05T04:39:21Z	2017-09-06T18:13:00Z	1098	1	4	2	NA	NA	7	160	6	16	0.15549	182	Ghost-tree: creating hybrid-gene phylogenetic trees for diversity analyses.	1	6	2	Majority male	female	male	0.41012	9	FALSE	15	15	13	6	Microbiome	2016-02-26	1	NA	2	48814	11696	3754.92	1	48057	11696	4004.75	17	6.52941	410.225	3	0.162162	4	19	36
EvdH0/deFUME	NA	2015-03-02T15:25:18Z	2015-03-02T15:25:18Z	1	0	0	1	NA	NA	1	0	0	1	NA	1	deFUME: Dynamic exploration of functional metagenomic sequencing data.	0	5	0	All male	male	male	0	5	FALSE	0	0	1	1	BMC Res Notes	2015-08-01	0	0	6	1461087	429721	29818.1	3	1389278	429721	33078	1	67	0	67	1	1	0	11
dekoning-lab/ezmap	NA	2015-05-13T18:03:28Z	2017-04-11T17:29:28Z	700	0	0	3	NA	NA	3	0	0	261	NA	261	EzMap: a simple pipeline for reproducible analysis of the human virome.	0	2	1	NA	male	NA	0	3	FALSE	2	2	0	3	Bioinformatics	2017-04-07	0	NA	10	2023310	191432	13138.4	6	1592111	191432	11454	11	26.1818	434.483	12	0.208333	2	12	43
kwanjeeraw/metabox	gpl-3.0	2016-03-22T17:52:38Z	2017-02-28T23:41:50Z	344	0	1	2	NA	NA	3	0	4	376	NA	380	Metabox: A Toolbox for Metabolomic Data Analysis, Interpretation and Integrative Exploration.	1	3	1	Majority male	NA	male	0.56234	5	FALSE	6	6	5	2	PLoS ONE	2017-02-01	3	NA	8	5310351	649614	21674.9	4	4293239	649614	22715.6	34	12.4118	61.7322	35.1667	0.583333	7	5	16
andrewparkermorgan/argyle	NA	2015-05-08T21:07:14Z	2017-02-22T13:39:41Z	657	0	1	0	Solo male	0	1	0	96	0	0	96	argyle: An R Package for Analysis of Illumina Genotyping Arrays.	0	1	0	Solo male	NA	NA	0	1	FALSE	9	9	3	1	G3 (Bethesda)	2015-12-20	5	0.76087	3	286764	51226	13655.4	2	281336	51226	14066.8	23	6.04348	68.9065	6.31818	0.454545	4	5	31
sfu-compbio/sinvict	NA	2016-07-27T21:41:10Z	2017-08-07T15:49:59Z	377	0	1	0	Solo male	0	1	0	12	0	0	12	SiNVICT: ultra-sensitive detection of single nucleotide variants and indels in circulating tumour DNA.	2	8	2	Majority male	male	NA	0.5004	12	FALSE	11	11	2	5	Bioinformatics	2016-08-18	3	NA	4	67762	22383	2946.17	3	61440	22383	2792.73	2	14.5	0.206897	2.07143	0.0714286	1	13	34
tariqdaouda/pyGeno	apache-2.0	2012-09-20T21:26:39Z	2017-10-11T17:14:08Z	1848	0	7	4	NA	NA	11	0	256	216	NA	472	pyGeno: A Python package for precision medicine and proteogenomics.	0	3	0	All male	male	male	0	3	FALSE	172	172	24	16	F1000Res	2016-11-01	1	NA	2	178767	18330	4704.39	2	178767	18330	4704.39	10	7.2	794.347	1.16129	0.0806452	1	26	22
bioinformatics-centre/kaiju	gpl-3.0	2015-11-16T15:39:51Z	2017-10-12T11:14:20Z	697	0	1	1	NA	NA	2	0	99	2	0	101	Fast and sensitive taxonomic classification for metagenomics with Kaiju.	1	2	0	Majority male	male	male	0.63651	3	FALSE	44	44	10	6	Nat Commun	2016-04-14	23	NA	7	1781229	178716	14968.3	6	1764955	178716	14957.2	12	10.5833	143.717	5.29167	0.333333	4	5	71
alexandrutomescu/MixedPerfectPhylogeny	mit	2016-03-08T11:46:41Z	2016-07-07T08:51:44Z	122	0	1	0	Solo male	0	1	0	3	43	NA	46	Complexity and algorithms for finding a perfect phylogeny from mixed tumor samples.	0	4	1	All male	male	male	0	5	FALSE	2	2	0	1	IEEE/ACM Trans Comput Biol Bioinform	2017-01-24	0	NA	5	2361070	119339	21661.2	4	2356077	119339	21815.5	1	130	0	26	0.2	1	4	16
steinmann/peakzilla	gpl-2.0	2010-10-20T15:27:34Z	2017-05-06T17:41:20Z	2391	0	2	0	All male	0	2	0	99	0	0	99	Identification of transcription factor binding sites from ChIP-seq data at high resolution.	3	3	0	Equal	female	male	0.69315	6	FALSE	13	13	4	6	Bioinformatics	2013-08-28	14	0.109989	1	28458	28458	28458	1	28458	28458	28458	3	1	285.333	0.0375	0.025	1	51	32
gabraham/flashpca	gpl-3.0	2013-12-12T06:46:25Z	2017-09-27T17:17:27Z	1386	0	2	1	NA	NA	3	0	379	9	0	388	FlashPCA2: principal component analysis of Biobank-scale genotype datasets.	0	2	1	NA	male	male	0	3	FALSE	50	50	18	12	Bioinformatics	2017-05-06	1	NA	6	231520	27027	5033.04	5	218154	27027	4958.05	22	4	701.216	1.91304	0.26087	3	10	32
mortonjt/SCOPE	other	2014-05-11T21:04:11Z	2014-11-18T05:19:53Z	192	0	1	4	NA	NA	5	0	4	84	NA	88	SCOPE++: sequence classification of homoPolymer emissions.	1	4	0	Majority male	male	male	0.5004	5	FALSE	1	1	0	2	Genomics	2014-08-05	0	0	8	533770	204712	14046.6	7	530359	204712	14334	17	3.88235	43.8485	9.42857	0.571429	3	2	32
ma2o/VarCap	NA	2016-07-04T08:24:09Z	2017-01-09T10:38:14Z	190	0	1	1	NA	NA	2	0	1	11	NA	12	Variant profiling of evolving prokaryotic populations.	1	5	0	Majority male	male	male	0.45056	6	FALSE	1	1	0	1	PeerJ	2017-02-23	0	NA	6	420452	16504	2123.49	5	420413	16504	2134.08	2	120.5	71.5353	34.4286	0.285714	1	3	16
oicr-ibc/cssscl	gpl-3.0	2015-09-08T14:47:25Z	2015-09-14T14:47:31Z	7	0	1	1	NA	NA	2	0	8	129	NA	137	CSSSCL: a python package that uses combined sequence similarity scores for accurate taxonomic classification of long and short sequence reads.	0	2	0	All male	male	male	0	2	FALSE	4	4	2	3	Bioinformatics	2015-10-11	0	0	2	171482	88860	9526.78	2	171482	88860	9526.78	3	8.33333	1.08	25	1	1	0	14
BushmanLab/INSPIIRED	gpl-3.0	2016-06-22T13:58:12Z	2016-08-30T14:07:44Z	70	0	2	0	All male	0	2	0	81	0	0	81	INSPIIRED: A Pipeline for Quantitative Analysis of Sites of New DNA Integration in Cellular Genomes.	7	9	2	Majority male	male	male	0.68531	18	FALSE	0	0	0	9	Mol Ther Methods Clin Dev	2017-03-28	1	NA	5	40784	16017	3137.23	3	28100	16017	3122.22	4	9.25	2.54054	12.3333	1	3	0	14
churchlab/millstone	mit	2013-07-16T22:24:03Z	2017-10-02T21:23:26Z	1540	0	4	3	NA	NA	7	0	272	1402	NA	1674	Millstone: software for multiplex microbial genome analysis and engineering.	0	8	0	All male	male	male	0	8	FALSE	20	20	3	12	Genome Biol.	2017-05-27	0	NA	17	10111141	377508	9666.48	12	5643876	377508	7971.58	158	9.39873	158.258	28.5577	0.653846	11	5	60
ratschlab/PBWT-sec	bsd-3-clause	2015-10-27T09:47:36Z	2015-11-24T05:02:29Z	29	0	1	1	NA	NA	2	0	2	5	NA	7	Efficient privacy-preserving string search and an application in genomics.	0	2	1	NA	NA	male	0	3	FALSE	2	2	1	3	Bioinformatics	2016-05-07	2	NA	3	38688	6186	3868.8	2	35581	6186	3953.44	2	7	0.571429	7	1	2	0	12
Dongwon-Lee/lsgkm	gpl-3.0	2015-11-17T05:41:41Z	2016-04-18T18:27:08Z	154	0	0	1	NA	NA	1	0	0	17	NA	17	LS-GKM: a new gkm-SVM for large-scale datasets.	0	0	1	NA	NA	NA	0	1	FALSE	18	18	4	3	Bioinformatics	2016-05-07	3	NA	5	205937	76715	20593.7	4	198756	76715	22084	2	10.5	1.42857	3.5	0.333333	2	4	34
williamgilpin/pypdb	mit	2015-05-13T05:25:14Z	2016-08-30T17:19:18Z	476	1	0	2	NA	NA	3	1	0	43	NA	44	PyPDB: a Python API for the Protein Data Bank.	0	1	0	Solo male	NA	NA	0	1	FALSE	37	37	10	11	Bioinformatics	2015-09-16	1	0.0496454	3	538325	250554	89720.8	1	39715	39134	13238.3	5	2.4	65.1667	0.75	0.25	2	8	15
yaarasegre/EPIQ	gpl-2.0	2014-04-07T11:24:28Z	2016-05-29T11:26:08Z	784	0	0	1	NA	NA	1	0	0	15	NA	15	EPIQ-efficient detection of SNP-SNP epistatic interactions for quantitative traits.	0	5	1	All male	NA	male	0	6	FALSE	0	0	3	2	Bioinformatics	2014-06-17	2	0.0234506	5	87542	51826	7958.36	4	84671	51826	8467.1	2	81	15.6358	6.23077	0.0384615	1	25	16
Bohdan-Khomtchouk/shinyheatmap	gpl-3.0	2016-09-09T19:19:34Z	2017-07-09T22:22:27Z	304	0	1	0	Solo male	0	1	0	14	0	0	14	shinyheatmap: Ultra fast low memory heatmap web interface for big data genomics.	0	3	0	All male	male	male	0	3	FALSE	20	20	7	6	PLoS ONE	2017-05-12	2	NA	4	16030	7454	2671.67	2	11746	7454	3915.33	2	6.5	367.385	1.18182	0.181818	1	10	16
DBHi-BiC/bamchop	NA	2012-06-01T18:37:40Z	2013-09-18T21:13:14Z	475	0	1	0	Solo male	0	1	0	8	0	0	8	Efficient digest of high-throughput sequencing data in a reproducible report.	2	6	1	Majority male	male	male	0.56234	9	FALSE	6	6	1	3	BMC Bioinformatics	2014-02-26	0	0	3	155655	34565	4864.22	2	155489	34565	5015.77	2	49.5	373.455	6.1875	0.125	1	14	13
biopro/genix	gpl-3.0	2016-08-22T11:24:17Z	2016-10-20T11:24:42Z	60	0	1	1	NA	NA	2	0	22	24	NA	46	Genix: a new online automated pipeline for bacterial genome annotation.	0	4	0	All male	male	male	0	4	FALSE	2	2	1	1	FEMS Microbiol. Lett.	2016-11-20	4	NA	8	1390539	161274	15114.6	7	1339028	161274	14878.1	5	250.6	0.432562	417.667	1	3	0	16
lockEF/BayesianScreening	gpl-3.0	2016-01-17T01:32:30Z	2017-09-05T14:41:40Z	598	0	1	0	Solo male	0	1	0	1	7	NA	8	Bayesian genome- and epigenome-wide association studies with gene level dependence.	0	2	0	All male	male	male	0	2	FALSE	4	4	2	2	Biometrics	2017-01-14	0	NA	2	58762	35141	6529.11	1	22646	8674	3235.14	1	18	0	0.857143	0.047619	1	20	16
biomonika/linkyx	afl-3.0	2015-02-20T23:48:01Z	2015-02-20T23:56:55Z	1	0	0	1	NA	NA	1	0	0	2	NA	2	Fully automated pipeline for detection of sex linked genes using RNA-Seq data.	1	4	0	Majority male	female	male	0.5004	5	FALSE	2	2	0	1	BMC Bioinformatics	2015-04-18	4	0.0958904	4	45019	13678	1957.35	2	33712	13678	2107	1	52	0	52	1	1	0	14
aminallam/karect	gpl-2.0	2014-03-25T21:03:31Z	2015-03-16T14:24:06Z	357	0	1	1	NA	NA	2	0	12	3	0	15	Karect: accurate correction of substitution, insertion and deletion errors for next-generation sequencing data.	0	3	0	All male	male	male	0	3	FALSE	9	9	2	2	Bioinformatics	2015-07-17	5	0.173267	4	344058	60607	20238.7	3	324104	60607	21606.9	4	4.75	211.684	1.46154	0.230769	1	7	16
epigenomics/methylmaps	gpl-3.0	2011-04-07T20:15:39Z	2011-07-01T20:24:25Z	86	0	0	1	NA	NA	1	0	0	11	NA	11	Methyl-Analyzer--whole genome DNA methylation profiling.	1	0	2	NA	NA	female	0	3	FALSE	2	2	3	0	Bioinformatics	2011-06-21	2	0.00828893	1	103448	52261	7389.14	1	103448	52261	7389.14	1	25	0	6.25	0.25	1	3	76
usuyama/hapmuc	NA	2014-08-03T09:14:03Z	2015-06-07T22:54:15Z	309	0	1	0	Solo male	0	1	0	2	0	0	2	HapMuC: somatic mutation calling using heterozygous germ line variants near candidate mutations.	0	7	1	All male	male	male	0	8	FALSE	7	7	1	1	Bioinformatics	2014-08-16	2	0.0260708	7	291283	26099	3883.77	6	287960	26099	3891.35	1	168	0	15.2727	0.0909091	1	10	4
cancerit/VAGrENT	agpl-3.0	2014-02-27T15:16:11Z	2017-07-27T12:47:19Z	1247	0	3	0	All male	0	3	0	111	3	0	114	VAGrENT: Variation Annotation Generator.	2	5	0	Majority male	male	male	0.59827	7	FALSE	4	4	2	17	Curr Protoc Bioinformatics	2015-12-19	0	0	6	2131529	832772	42630.6	4	2126892	832772	45253	10	7	268.929	1.66667	0.166667	2	16	46
stamatak/standard-RAxML	NA	2011-06-28T08:54:35Z	2017-08-21T04:11:34Z	2247	1	5	1	Majority male	0.45056	7	6	9	404	NA	419	RAxML version 8: a tool for phylogenetic analysis and post-analysis of large phylogenies.	0	1	0	Solo male	NA	NA	0	1	FALSE	128	128	100	33	Bioinformatics	2014-01-24	1814	17.1132	4	2089467	409585	63317.2	4	2089467	409585	63317.2	20	4	689.013	1.06667	0.2	3	12	64
PRIDE-Utilities/pride-mod	NA	2014-08-28T20:56:24Z	2017-09-05T11:40:53Z	1105	0	1	4	NA	NA	5	0	10	89	NA	99	NA	NA	NA	NA	NA	NA	NA	NA	NA	FALSE	3	3	1	4	NA	NA	NA	NA	5	281985	72507	4406.02	2	193512	17939	3279.86	5	14.2	369.085	1.86842	0.105263	1	19	33
UppsalaGenomeCenter/CanvasDB	gpl-2.0	2014-07-03T14:27:07Z	2015-04-07T11:25:56Z	279	0	0	2	NA	NA	2	0	0	10	NA	10	CanvasDB: a local database infrastructure for analysis of targeted- and whole genome re-sequencing projects.	0	4	0	All male	male	male	0	4	FALSE	8	8	5	5	Database (Oxford)	2014-10-05	7	0.100616	3	128715	32830	11701.4	2	128475	32830	12847.5	3	4.33333	30.6923	1.3	0.2	2	8	16
chop-dbhi/ehb-client	bsd-2-clause	2015-09-15T20:37:35Z	2017-04-05T14:11:02Z	569	0	1	0	Solo male	0	1	0	43	0	0	43	The biorepository portal toolkit: an honest brokered, modular service oriented software tool set for biospecimen-driven translational research.	0	5	0	All male	male	male	0	5	FALSE	0	0	0	15	BMC Genomics	2016-08-19	0	NA	3	184431	38676	7377.24	1	179924	38676	7822.78	7	4.85714	183.559	1.7	0.15	2	10	31
benjjneb/dada2	NA	2014-12-17T00:53:58Z	2017-10-11T18:37:07Z	1030	0	8	3	NA	NA	11	0	100	443	NA	543	DADA2: High-resolution sample inference from Illumina amplicon data.	2	4	0	Majority male	male	female	0.63651	6	FALSE	75	75	28	31	Nat. Methods	2016-05-24	56	NA	6	403346	36217	11524.2	3	399182	36217	12474.4	56	2.10714	340.263	3.37143	0.685714	9	3	78
NwpuSY/DT_all	NA	2016-08-23T11:53:49Z	2016-08-24T00:10:57Z	2	0	0	1	NA	NA	1	0	0	2	NA	2	Identifying drug-target interactions with decision template.	1	1	0	Equal	female	male	0.69315	2	FALSE	0	0	0	0	Curr. Protein Pept. Sci.	2016-11-11	0	NA	2	16515	5271	1835	1	16446	5271	2055.75	2	8.5	0.941176	17	1	1	0	14
dwinter/mmod	other	2011-10-28T09:21:50Z	2017-04-07T23:00:44Z	1989	0	3	2	NA	NA	5	0	170	3	0	173	NA	NA	NA	NA	NA	NA	NA	NA	NA	FALSE	6	6	4	3	NA	NA	NA	NA	3	37639	5038	1636.48	1	33729	5038	1775.21	20	2.4	362.521	0.716418	0.19403	2	20	33
christopher-gillies/TargetSpecificGATKSequencingPipeline	mit	2015-09-14T16:23:38Z	2016-11-09T20:55:55Z	423	0	0	1	NA	NA	1	0	0	65	NA	65	tarSVM: Improving the accuracy of variant calls derived from microfluidic PCR-based targeted next generation sequencing using a support vector machine.	3	6	2	Majority male	male	male	0.63651	11	FALSE	1	1	3	1	BMC Bioinformatics	2016-06-12	1	NA	4	275021	48876	3313.51	2	258178	48876	3187.38	8	14.875	12.2941	7.93333	0.266667	2	7	16
cmontemuino/msparsm	gpl-3.0	2016-04-11T19:58:26Z	2016-11-16T06:09:07Z	220	0	1	0	Solo male	0	1	0	8	0	0	8	Approaching Long Genomic Regions and Large Recombination Rates with msParSm as an Alternative to MaCS.	0	5	1	All male	male	male	0	6	FALSE	1	1	0	1	Evol. Bioinform. Online	2016-10-11	0	NA	5	89052	32093	5238.35	4	87531	32093	5470.69	2	9.5	0.0526316	2.375	0.125	1	7	51
chasewnelson/snpgenie	gpl-3.0	2015-06-06T02:23:52Z	2017-06-18T21:07:08Z	744	0	1	0	Solo male	0	1	0	14	155	NA	169	SNPGenie: estimating evolutionary parameters to detect natural selection using pooled next-generation sequencing data.	1	2	0	Majority male	male	male	0.63651	3	FALSE	7	7	6	2	Bioinformatics	2015-08-01	9	0.336898	2	722775	604043	120462	1	680102	604043	136020	10	1.3	92	0.52	0.24	2	12	18
angell1117/STAR-genome-browser	gpl-2.0	2013-08-15T07:29:14Z	2014-01-26T10:06:10Z	165	0	0	2	NA	NA	2	0	0	14	NA	14	STAR: an integrated solution to management and visualization of sequencing data.	0	4	8	NA	NA	NA	0	12	FALSE	2	2	3	2	Bioinformatics	2013-10-01	2	0.0163361	10	987489	129738	8161.07	7	914676	129738	8094.48	5	38.8	18.5103	32.3333	0.5	2	3	13
eturro/mmseq	gpl-2.0	2013-05-11T16:31:01Z	2017-07-26T09:31:21Z	1538	0	2	0	All male	0	2	0	159	2	0	161	Flexible analysis of RNA-seq data using mixed effects models.	0	3	0	All male	male	male	0	3	FALSE	28	28	12	7	Bioinformatics	2013-11-28	19	0.166458	8	363138	60639	12104.6	7	319081	60639	12272.3	8	6.875	37.1455	1.07843	0.0980392	2	27	32
ssnhcom/NetworkRegularisedCox	NA	2015-04-05T05:10:48Z	2015-04-05T05:11:11Z	1	0	0	1	NA	NA	1	0	0	2	NA	2	Network regularised Cox regression and multiplex network models to predict disease comorbidities and survival of cancer.	0	2	1	NA	NA	male	0	3	FALSE	0	0	0	1	Comput Biol Chem	2015-11-28	0	0	1	30352	10660	2529.33	1	30352	10660	2529.33	1	15	0	15	1	1	0	3
Thakar-Lab/FIGS	mit	2017-03-21T13:56:08Z	2017-04-10T20:10:41Z	21	0	0	1	NA	NA	1	0	0	12	NA	12	Meta-analysis of cell- specific transcriptomic data using fuzzy c-means clustering discovers versatile viral responsive genes.	1	2	0	Majority male	male	female	0.63651	3	FALSE	0	0	1	0	BMC Bioinformatics	2017-06-08	0	NA	2	19851	6600	3308.5	1	17958	6600	3591.6	2	5	6	5	1	2	0	16
molbiodiv/bcgTree	mit	2015-09-21T16:26:16Z	2017-03-07T12:49:10Z	534	0	1	1	NA	NA	2	0	340	2	0	342	bcgTree: automatized phylogenetic tree building from bacterial core genomes.	0	2	0	All male	male	male	0	2	FALSE	5	5	0	2	Genome	2016-09-08	1	NA	9	949918	103579	8188.95	5	936928	103579	8756.34	18	16.3333	141.929	15.4737	0.421053	3	7	38
hzi-bifo/traitar	NA	2015-08-13T12:58:32Z	2017-08-03T08:30:39Z	722	0	2	2	NA	NA	4	0	191	50	0	241	From Genomes to Phenotypes: Traitar, the Microbial Trait Analyzer.	2	4	0	Majority male	male	female	0.63651	6	TRUE	17	17	5	8	mSystems	2017-01-10	2	NA	4	147108	35141	8172.67	3	102883	33127	6858.87	21	7.52381	274.709	6.32	0.32	4	13	66
goat-anti-rabbit/labelpepmatch.R	NA	2015-05-21T13:11:11Z	2015-11-23T15:00:09Z	187	0	1	0	Solo male	0	1	0	3	53	NA	56	Fast and Reliable Quantitative Peptidomics with labelpepmatch.	1	9	0	Majority male	male	female	0.32508	10	FALSE	0	0	1	1	J. Proteome Res.	2016-02-02	0	0	2	156595	22160	6524.79	1	156154	22160	6789.3	4	13.5	12.0556	7.71429	0.428571	2	4	28
DmitryVel/CANEapp	gpl-2.0	2015-09-01T22:15:33Z	2015-09-01T23:17:58Z	1	0	0	1	NA	NA	1	0	0	6	NA	6	CANEapp: a user-friendly application for automated next generation transcriptomic data analysis.	0	4	0	All male	male	male	0	4	FALSE	0	0	0	2	BMC Genomics	2016-01-14	2	0.666667	1	363	363	363	NA	NA	NA	NA	1	2	0	2	1	1	0	14
simras/cWords	NA	2013-01-02T16:19:03Z	2017-03-30T15:37:13Z	1549	0	1	0	Solo male	0	1	0	12	36	NA	48	cWords - systematic microRNA regulatory motif discovery from mRNA expression data.	0	3	0	All male	male	male	0	3	FALSE	1	1	1	1	Silence	2013-05-22	6	0.0424671	5	4495983	839885	249777	4	4488236	839885	264014	3	9.33333	60.2857	0.54902	0.0588235	1	33	16
mattmattmattmatt/VASP	NA	2014-09-19T00:51:24Z	2015-10-28T04:58:47Z	405	0	0	2	NA	NA	2	0	0	19	NA	19	Reducing the search space for causal genetic variants with VASP.	3	4	1	Majority male	male	male	0.68291	8	FALSE	3	3	2	3	Bioinformatics	2015-03-11	3	0.0636364	2	101681	63718	12710.1	1	101207	63718	14458.1	5	3.8	83.3684	1.35714	0.214286	1	8	24
fraser-lab/EMRinger	bsd-3-clause	2015-01-30T23:08:14Z	2015-08-25T18:41:22Z	208	0	2	0	All male	0	2	0	17	30	NA	47	EMRinger: side chain-directed model and map validation for 3D cryo-electron microscopy.	0	6	1	All male	male	male	0	7	FALSE	3	3	1	20	Nat. Methods	2015-08-19	33	1.36686	3	167526	18600	5076.55	2	154893	18600	6453.88	6	9.83333	118.847	7.375	0.375	2	5	21
butkiem/COCOS	NA	2016-07-08T18:36:43Z	2016-11-29T19:07:56Z	145	0	0	1	NA	NA	1	0	0	30	NA	30	Introducing COCOS: codon consequence scanner for annotating reading frame changes induced by stop-lost and frame shift variants.	0	3	0	All male	male	male	0	3	FALSE	0	0	0	1	Bioinformatics	2017-01-27	0	NA	2	12989	8781	6494.5	1	8781	8781	8781	2	1.5	47.6667	0.6	0.4	1	3	16
lauringlab/fluvacs_paper	NA	2016-04-18T19:51:03Z	2017-01-13T21:28:52Z	271	1	1	0	Equal	0.69315	2	5	14	108	NA	127	Vaccination has minimal impact on the intrahost diversity of H3N2 influenza viruses.	3	4	1	Majority male	female	male	0.68291	8	FALSE	0	0	0	5	PLoS Pathog.	2017-02-01	3	NA	8	1645325	766909	54844.2	6	135939	47924	5437.56	17	21.9412	100.568	37.3	0.7	4	2	23
VUmcCGP/sanefalcon	other	2016-04-25T14:17:14Z	2016-06-09T13:39:44Z	46	0	2	1	NA	NA	3	0	11	6	NA	17	Calculating the fetal fraction for noninvasive prenatal testing based on genome-wide nucleosome profiles.	0	4	0	All male	male	male	0	4	FALSE	0	0	2	5	Prenat. Diagn.	2016-03-22	7	NA	3	55937	18126	2663.67	2	38619	18126	2032.58	4	5.25	7.33333	7	0.666667	1	1	39
jiach/MetaDiff	mit	2015-01-07T19:20:18Z	2016-04-22T17:29:52Z	472	0	0	2	NA	NA	2	0	0	56	NA	56	MetaDiff: differential isoform expression analysis using random-effects meta-regression.	2	5	3	NA	NA	male	0.59827	10	FALSE	1	1	1	1	BMC Bioinformatics	2015-07-03	2	0.0648148	5	216360	103380	5151.43	3	40202	7157	2680.13	8	13.125	6.6	6.5625	0.0625	1	15	8
uci-cbcl/tree-hmm	bsd-3-clause	2012-05-14T22:00:21Z	2013-07-11T15:22:51Z	424	0	1	1	NA	NA	2	0	43	5	0	48	Discovering and mapping chromatin states using a tree hidden Markov model.	0	1	2	NA	male	NA	0	3	FALSE	16	16	8	4	BMC Bioinformatics	2013-06-14	5	0.0362319	2	340981	65101	18943.4	2	340981	65101	18943.4	5	4.4	287.818	1.46667	0.2	1	9	33
higex/qpath	mit	2015-02-17T11:25:45Z	2017-04-07T13:21:57Z	781	0	1	1	NA	NA	2	0	1	9	NA	10	Image-based surrogate biomarkers for molecular subtypes of colorectal cancer.	1	3	1	Majority male	male	male	0.56234	5	FALSE	0	0	1	1	Bioinformatics	2017-02-06	0	NA	3	567489	88687	5790.7	1	564714	88687	6205.65	5	24	416.267	4.44444	0.148148	1	16	16
kentsisresearchgroup/ProteoModlR	mit	2015-05-11T20:24:56Z	2016-10-28T20:31:29Z	537	0	1	1	NA	NA	2	0	1	29	NA	30	ProteoModlR for functional proteomic analysis.	1	3	0	Majority male	male	male	0.56234	4	FALSE	0	0	1	1	BMC Bioinformatics	2017-03-06	1	NA	2	29382	9489	5876.4	1	27998	9489	6999.5	3	5.33333	479.625	0.888889	0.166667	1	11	17
SciLifeLab/gapest	NA	2012-05-04T11:47:24Z	2013-04-02T08:56:27Z	334	0	2	0	All male	0	2	0	10	3	0	13	Improved gap size estimation for scaffolding algorithms.	0	4	0	All male	male	male	0	4	FALSE	3	3	3	28	Bioinformatics	2012-08-28	4	0.022293	2	34610	9653	4326.25	1	26014	9653	4335.67	4	2.5	36.6	0.833333	0.166667	1	10	31
WhittakerLab/AAScatterPlot	gpl-3.0	2017-03-13T02:37:50Z	2017-03-14T19:13:31Z	2	0	0	1	NA	NA	1	0	0	11	NA	11	Use of AAScatterPlot tool for monitoring the evolution of the hemagglutinin cleavage site in H9 avian influenza viruses.	0	2	0	All male	male	male	0	2	FALSE	0	0	0	0	Bioinformatics	2017-04-07	0	NA	2	108286	43982	7734.71	1	70901	43982	5908.42	1	37	0	37	1	1	0	16
pughlab/viscap	NA	2015-06-09T20:59:49Z	2017-07-08T00:07:51Z	761	0	1	1	NA	NA	2	0	2	15	NA	17	VisCap: inference and visualization of germ-line copy-number variants from targeted clinical sequencing data.	4	5	0	Majority male	male	male	0.68696	9	FALSE	12	12	6	8	Genet. Med.	2015-12-19	5	0.744681	2	36438	30848	18219	1	30848	30848	30848	2	1.5	182.667	0.115385	0.0769231	1	16	17
namsyvo/RandAL	mit	2013-07-02T20:38:14Z	2016-01-19T00:21:38Z	932	0	0	2	NA	NA	2	0	0	25	NA	25	RandAL: a randomized approach to aligning DNA sequences to reference genomes.	0	1	3	NA	NA	NA	0	4	FALSE	3	3	4	2	BMC Genomics	2014-08-02	1	0.0127042	5	121391	23325	8092.73	4	118521	23325	8465.79	2	16	769.188	1.03226	0.0645161	1	25	17
illumina/marvin	gpl-3.0	2015-11-07T17:07:48Z	2017-05-03T06:45:07Z	544	0	1	4	NA	NA	5	0	24	23	NA	47	Rapid genotype refinement for whole-genome sequencing data using multi-variate normal distributions.	0	4	0	All male	male	male	0	4	FALSE	4	4	0	11	Bioinformatics	2016-05-07	1	NA	8	4325705	117126	12466	7	4316571	117126	12475.6	4	110	0.204545	23.1579	0.105263	1	16	37
hartonen/PeakXus	NA	2016-07-27T10:28:22Z	2017-08-23T10:31:08Z	393	0	1	0	Solo male	0	1	0	10	0	0	10	PeakXus: comprehensive transcription factor binding site discovery from ChIP-Nexus and ChIP-Exo experiments.	0	5	0	All male	male	male	0	5	FALSE	1	1	0	2	Bioinformatics	2016-09-03	0	NA	3	1370436	846618	65258.9	1	184511	25818	10250.6	3	24	2.98611	5.14286	0.214286	2	7	109
jiminsong/Spectacle	NA	2014-02-10T23:06:46Z	2015-12-15T19:09:50Z	674	0	0	3	NA	NA	3	0	0	41	NA	41	Spectacle: fast chromatin state annotation using spectral learning.	0	1	1	NA	NA	male	0	2	FALSE	10	10	7	4	Genome Biol.	2015-03-19	4	0.0869565	2	655562	256460	81945.2	2	655562	256460	81945.2	2	56.5	671.018	4.91304	0.0434783	1	22	13
mkutmon/wp-scripts	apache-2.0	2014-12-01T13:32:39Z	2017-08-07T08:37:24Z	981	1	0	0	Solo female	0	1	3	0	2	NA	5	PathVisio 3: an extendable pathway analysis toolbox.	2	5	0	Majority male	female	male	0.59827	7	FALSE	0	0	0	1	PLoS Comput. Biol.	2015-02-24	42	0.852174	2	13332	7342	3333	1	13245	7342	4415	3	8	424.5	0.727273	0.0909091	1	28	16
ulo/Protter	gpl-3.0	2011-06-22T11:38:08Z	2017-02-16T07:30:31Z	2067	0	0	1	NA	NA	1	0	0	51	NA	51	Protter: interactive protein feature visualization and integration with experimental proteomic data.	0	4	0	All male	male	male	0	4	FALSE	4	4	3	3	Bioinformatics	2013-10-29	119	1.00483	7	2829328	385167	28870.7	4	2218926	385167	37608.9	13	37.5385	1202.93	7.07246	0.15942	3	30	22
hcji/KPIC2	NA	2017-03-20T09:47:53Z	2017-09-28T07:52:00Z	193	0	0	1	NA	NA	1	0	0	27	NA	27	KPIC2: An Effective Framework for Mass Spectrometry-Based Metabolomics Using Pure Ion Chromatograms.	2	0	3	NA	NA	female	0	5	FALSE	3	3	2	1	Anal. Chem.	2017-06-18	0	NA	3	83192	12724	4893.65	2	80513	12724	5032.06	10	4.7	104.468	6.71429	0.571429	3	2	26
lh3/miniasm	mit	2015-11-05T14:56:51Z	2017-07-21T01:15:20Z	625	0	3	0	All male	0	3	0	166	0	0	166	Minimap and miniasm: fast mapping and de novo assembly for noisy long sequences.	0	1	0	Solo male	NA	NA	0	1	FALSE	105	105	21	30	Bioinformatics	2016-05-07	30	NA	9	273403	43787	7010.33	8	266580	43787	7204.86	16	3	24.9792	2.28571	0.190476	3	17	25
lh3/bfc	mit	2014-11-21T19:00:14Z	2015-04-17T05:17:58Z	148	0	1	0	Solo male	0	1	0	166	0	0	166	BFC: correcting Illumina sequencing errors.	0	1	0	Solo male	NA	NA	0	1	FALSE	41	41	5	16	Bioinformatics	2015-05-09	17	0.439114	7	253582	35030	9056.5	6	245722	35030	9450.85	10	3.2	44.375	5.33333	0.666667	3	1	27
ElementoLab/scTCRseq	agpl-3.0	2016-05-11T16:58:07Z	2016-06-09T14:24:06Z	30	0	1	1	NA	NA	2	0	5	17	NA	22	Single-cell TCRseq: paired recovery of entire T-cell alpha and beta chain transcripts in T-cell receptors from single-cell RNAseq.	0	3	0	All male	male	male	0	3	FALSE	7	7	0	4	Genome Med	2016-07-28	5	NA	3	25255	13655	6313.75	2	22952	13655	7650.67	1	5	0	2.5	0.5	1	1	16
baderzone/biopartsdb	NA	2012-05-22T14:56:00Z	2016-01-04T15:31:38Z	1323	1	2	2	NA	NA	5	26	88	33	0.53693	147	BioPartsDB: a synthetic biology workflow web-application for education and research.	0	4	0	All male	male	male	0	4	FALSE	3	3	0	3	Bioinformatics	2016-07-15	1	NA	11	385417	30263	719.062	7	358750	30263	747.396	21	28.3333	34.3529	13.2222	0.133333	2	22	27
janhasenauer/ShAPE-DALSP	NA	2015-08-31T19:31:58Z	2016-03-21T12:56:45Z	204	0	0	1	NA	NA	1	0	0	6	NA	6	Analysis of CFSE time-series data using division-, age- and label-structured population models.	1	0	1	NA	female	NA	0	2	FALSE	1	1	0	2	Bioinformatics	2016-05-07	1	NA	2	1725567	249891	7189.86	1	1725425	249891	7219.35	4	69.75	30.8889	34.875	0.375	2	5	25
DittmarLab/HGTector	bsd-2-clause	2015-07-30T15:19:14Z	2017-09-16T20:38:46Z	780	0	0	1	NA	NA	1	0	0	23	NA	23	HGTector: an automated method facilitating genome-wide discovery of putative horizontal gene transfers.	1	1	1	NA	NA	female	0.69315	3	FALSE	11	11	6	8	BMC Genomics	2014-08-28	15	0.2	5	313677	77022	28516.1	3	235328	73894	26147.6	3	6.33333	53.6316	0.703704	0.111111	1	21	20
cblasse/premosa	bsd-3-clause	2016-07-29T15:04:01Z	2017-05-29T19:59:37Z	305	1	0	0	Solo female	0	1	1	0	31	NA	32	PreMosa: extracting 2D surfaces from 3D microscopy mosaics.	2	4	0	Majority male	female	male	0.63651	6	FALSE	0	0	0	1	Bioinformatics	2017-04-07	0	NA	8	5131633	439686	28509.1	5	4140580	439686	28555.7	6	44.8333	95.0186	24.4545	0.363636	2	3	24
jotegui/BIDDSAT	gpl-3.0	2012-05-02T15:49:44Z	2013-03-04T21:22:16Z	307	0	1	0	Solo male	0	1	0	7	0	0	7	BIDDSAT: visualizing the content of biodiversity data publishers in the Global Biodiversity Information Facility network.	0	2	0	All male	male	male	0	2	FALSE	3	3	1	2	Bioinformatics	2012-06-26	1	0.00530705	4	156507	27062	3726.36	2	105182	13844	4573.13	3	28.3333	2.44706	7.72727	0.181818	2	9	21
lumiratos/mafco	other	2014-04-30T14:40:16Z	2015-04-20T18:45:53Z	356	0	2	0	All male	0	2	0	19	15	NA	34	MAFCO: a compression tool for MAF files.	0	4	0	All male	male	male	0	4	FALSE	0	0	0	2	PLoS ONE	2015-03-31	0	0	4	427835	166342	13801.1	3	417769	166342	13925.6	4	12.75	25.1569	3.92308	0.307692	2	6	27
sebhtml/Paper-Replication-2012	NA	2012-10-01T20:11:25Z	2012-10-23T14:02:46Z	23	0	1	0	Solo male	0	1	0	52	0	0	52	Ray Meta: scalable de novo metagenome assembly and profiling.	0	4	1	All male	male	male	0	5	FALSE	2	2	4	2	Genome Biol.	2012-12-25	134	0.824978	8	678463	43679	613.439	7	677142	43679	613.353	15	211.667	4.8526	3175	1	1	0	109
hellbelly/BS-Snper	gpl-3.0	2015-06-09T01:03:07Z	2017-02-22T08:18:02Z	625	0	0	1	NA	NA	1	0	0	18	NA	18	BS-SNPer: SNP calling in bisulfite-seq data.	1	4	9	NA	NA	male	0.5004	14	FALSE	8	8	7	4	Bioinformatics	2015-09-01	4	0.179487	7	158454	54312	11318.1	6	123313	54312	9485.62	5	3.2	53.375	0.761905	0.190476	2	14	36
SwatiKaushik/C-HMM	NA	2015-01-11T07:41:51Z	2015-01-12T00:59:22Z	2	0	0	1	NA	NA	1	0	0	41	NA	41	Rapid and enhanced remote homology detection by cascading hidden Markov model searches in sequence space.	2	2	1	Equal	female	male	0.69315	5	FALSE	1	1	0	1	Bioinformatics	2015-10-11	0	0	1	6983	6983	6983	NA	NA	NA	NA	1	26	0	26	1	1	0	23
ComparativeGenomicsToolkit/hal	mit	2012-03-20T18:05:28Z	2017-09-09T07:30:10Z	2000	2	7	0	Majority male	0.52971	9	35	1302	3	0.12119	1340	HAL: a hierarchical format for storing and analyzing multiple genome alignments.	0	5	0	All male	male	male	0	5	FALSE	29	29	16	13	Bioinformatics	2013-03-19	14	0.0930674	12	5514064	104693	8548.94	9	2036449	104693	5801.85	110	7.06364	278.44	11.597	0.432836	18	15	46
StoreyLab/subSeq	mit	2014-07-26T22:47:24Z	2016-11-08T14:17:53Z	837	0	4	1	All male	0	5	0	29	22	NA	51	subSeq: determining appropriate sequencing depth through efficient read subsampling.	0	2	0	All male	male	male	0	2	FALSE	12	12	2	4	Bioinformatics	2014-09-06	9	0.122093	2	50937	15317	4630.64	1	48669	15317	4866.9	4	7.5	62.2667	1.03448	0.103448	1	13	51
Bohdan-Khomtchouk/fastheatmap	gpl-3.0	2016-11-23T00:09:02Z	2017-08-11T01:34:33Z	262	0	1	1	NA	NA	2	0	19	3	0	22	shinyheatmap: Ultra fast low memory heatmap web interface for big data genomics.	0	3	0	All male	male	male	0	3	FALSE	14	14	3	5	PLoS ONE	2017-05-12	2	NA	9	21316898	945517	17631.8	4	13575196	945517	16084.4	1	1589	323	158.9	0.1	0	10	16
lujonathanh/PeakSeeker	gpl-3.0	2014-08-26T18:08:47Z	2015-07-26T15:10:48Z	335	0	1	1	NA	NA	2	0	5	56	NA	61	Improved Peak Detection and Deconvolution of Native Electrospray Mass Spectra from Large Protein Complexes.	3	5	1	Majority male	male	NA	0.66156	9	FALSE	1	1	1	3	J. Am. Soc. Mass Spectrom.	2015-09-02	3	0.135484	2	276519	117007	55303.8	1	228585	117007	76195	3	2.66667	21.125	0.666667	0.166667	1	6	18
marekborowiec/AMAS	other	2015-04-24T01:58:16Z	2017-10-06T18:23:19Z	897	0	0	2	NA	NA	2	0	0	215	NA	215	AMAS: a fast tool for alignment manipulation and computing of summary statistics.	0	1	0	Solo male	NA	NA	0	1	FALSE	17	17	4	1	PeerJ	2016-02-03	6	42	3	113846	75038	16263.7	1	76575	75038	19143.8	4	3.25	69.6154	0.419355	0.0967742	2	23	36
meren/anvio-methods-paper-analyses	NA	2015-06-20T18:04:04Z	2017-02-06T17:34:27Z	598	0	0	1	NA	NA	1	0	0	22	NA	22	NA	NA	NA	NA	NA	NA	NA	NA	NA	FALSE	1	1	0	1	NA	NA	NA	NA	2	21727	10352	2715.88	2	21727	10352	2715.88	3	5	21.9333	0.714286	0.0952381	2	19	8
encore-similarity/encore	gpl-3.0	2013-02-01T16:04:57Z	2015-12-07T11:00:34Z	1040	0	2	1	NA	NA	3	0	18	19	NA	37	ENCORE: Software for Quantitative Ensemble Comparison.	2	2	1	Equal	male	NA	0.69315	5	FALSE	9	9	0	5	PLoS Comput. Biol.	2015-10-28	5	0.353535	8	306492	81833	9577.88	7	301919	81833	9739.32	8	9.625	695.688	2.2	0.114286	2	20	27
MDU-PHL/ngmaster	gpl-2.0	2015-09-02T05:32:01Z	2017-06-14T19:39:39Z	652	0	3	0	All male	0	3	0	78	1	0	79	NGMASTER:in silico multi-antigen sequence typing for Neisseria gonorrhoeae.	2	5	0	Majority male	male	male	0.59827	7	FALSE	1	1	1	3	Microb Genom	2017-03-30	0	NA	3	25106	8891	5021.2	2	19112	8891	4778	5	3.8	243.105	0.863636	0.181818	1	10	24
aflevel/GWAlpha	gpl-3.0	2016-06-13T04:07:47Z	2017-02-12T23:42:07Z	245	0	0	1	NA	NA	1	0	0	24	NA	24	GWAlpha: genome-wide estimation of additive effects (alpha) based on trait quantile distribution from pool-sequencing experiments.	0	3	0	All male	male	male	0	3	FALSE	0	0	0	1	Bioinformatics	2016-12-23	0	NA	4	63510	35141	7938.75	3	27771	14244	4628.5	4	2.5	7.3	1.11111	0.222222	2	7	20
neuropoly/axonseg	mit	2015-09-09T14:50:52Z	2017-09-29T17:43:22Z	752	0	5	0	All male	0	5	0	381	28	0	409	AxonSeg: Open Source Software for Axon and Myelin Segmentation and Morphometric Analysis.	1	5	0	Majority male	male	male	0.45056	6	FALSE	4	4	6	8	Front Neuroinform	2016-09-07	5	NA	8	1872288	144481	4752	7	1870789	144481	4760.28	39	13.641	278.949	21.28	0.64	5	2	31
chenying2016/queries	NA	2015-06-04T10:58:18Z	2016-08-16T08:38:13Z	440	0	0	2	NA	NA	2	0	0	13	NA	13	High speed BLASTN: an accelerated MegaBLAST search tool.	1	0	3	NA	female	NA	0	4	FALSE	9	9	2	1	Nucleic Acids Res.	2015-08-08	3	0.116667	5	1099836	74243	8660.13	4	1095812	74243	8696.92	1	140	292	9.33333	0.0666667	1	9	16
bioinform/longislnd	cc-by-sa-4.0	2015-04-30T22:20:18Z	2017-03-26T20:28:25Z	697	0	2	1	NA	NA	3	0	263	90	NA	353	LongISLND: in silico sequencing of lengthy and noisy datatypes.	2	3	2	NA	male	male	0.67301	7	FALSE	0	0	2	8	Bioinformatics	2016-09-27	0	NA	5	365104	21249	3120.55	4	343717	18740	2988.84	42	2.85714	199.633	5	0.541667	7	7	27
usnistgov/pepr	NA	2015-03-01T04:08:18Z	2016-09-16T14:05:10Z	566	0	1	1	NA	NA	2	0	45	161	NA	206	PEPR: pipelines for evaluating prokaryotic references.	0	5	0	All male	male	male	0	5	FALSE	10	10	0	6	Anal Bioanal Chem	2016-03-05	2	NA	4	91963	13665	3171.14	2	78343	13665	2901.59	9	3.55556	19.5312	1.68421	0.263158	3	13	25
fenderglass/SpectroGene	bsd-2-clause	2014-11-06T01:49:28Z	2015-12-05T02:57:40Z	395	0	1	0	Solo male	0	1	0	62	9	0	71	SpectroGene: A Tool for Proteogenomic Annotations Using Top-Down Spectra.	1	2	0	Majority male	male	male	0.63651	3	FALSE	0	0	1	1	J. Proteome Res.	2015-12-03	1	0.111111	8	1066950	432602	19052.7	3	758040	432602	34456.4	5	20.4	160.569	7.28571	0.285714	1	7	17
macarthur-lab/exac_readviz_scripts	mit	2015-09-04T18:47:23Z	2016-10-14T01:06:13Z	407	0	0	1	NA	NA	1	0	0	192	NA	192	The ExAC browser: displaying reference data information from over 60 000 exomes.	2	9	2	Majority male	male	male	0.47414	13	FALSE	2	2	1	20	Nucleic Acids Res.	2016-12-03	19	NA	4	151508	27810	5224.41	3	151222	27810	5400.79	12	4	84.4583	3.42857	0.5	3	3	32
GIST-CSBL/SELF-BLM	NA	2016-08-11T08:35:32Z	2017-01-25T03:50:26Z	168	0	0	1	NA	NA	1	0	0	19	NA	19	SELF-BLM: Prediction of drug-target interactions via self-training SVM.	0	0	2	NA	NA	NA	0	2	FALSE	0	0	0	1	PLoS ONE	2017-02-14	2	NA	2	10818	9723	2704.5	1	10082	9723	3360.67	2	10	99.6	3.33333	0.333333	1	4	16
NCBI-Hackathons/RNA_mapping	NA	2015-07-08T19:23:38Z	2016-04-29T14:33:20Z	297	1	3	4	NA	NA	8	1	52	50	NA	103	NA	NA	NA	NA	NA	NA	NA	NA	NA	FALSE	6	6	9	16	NA	NA	NA	NA	4	27471	18085	2113.15	3	23690	18085	2153.64	6	4.66667	32.0714	2.8	0.2	1	6	26
wilfriedguiblet/smilefinder	NA	2013-11-11T16:24:41Z	2015-05-10T17:13:32Z	546	0	0	1	NA	NA	1	0	0	6	NA	6	NA	NA	NA	NA	NA	NA	NA	NA	NA	FALSE	0	0	3	1	NA	NA	NA	NA	2	18003	10759	6001	1	14813	10759	7406.5	2	1.5	1.33333	0.157895	0.0526316	1	18	16
friend1ws/EBCall	NA	2012-10-09T18:22:04Z	2016-04-05T02:43:02Z	1275	0	2	1	NA	NA	3	0	28	24	NA	52	An empirical Bayesian framework for somatic mutation detection from cancer genome sequencing data.	0	11	2	All male	male	male	0	13	FALSE	15	15	6	6	Nucleic Acids Res.	2013-03-09	18	0.118532	7	69549	11090	3660.47	6	61828	11090	3434.89	5	9	107.111	1.04651	0.0697674	2	36	18
Christensen-Lab-Dartmouth/methyLiftover	NA	2016-02-10T15:18:15Z	2016-02-12T20:56:43Z	3	0	1	1	NA	NA	2	0	9	1	0	10	methyLiftover: cross-platform DNA methylation data integration.	0	3	1	All male	male	male	0	4	FALSE	7	7	6	4	Bioinformatics	2016-05-07	2	NA	2	18090	11679	6030	1	17027	11679	8513.5	2	15	1.8	30	1	1	0	17
hitbc/deBWT	NA	2015-09-09T03:29:59Z	2016-03-07T09:49:42Z	181	0	0	1	NA	NA	1	0	0	42	NA	42	deBWT: parallel construction of Burrows-Wheeler Transform for large collection of genomes with de Bruijn-branch encoding.	0	1	2	NA	male	NA	0	3	TRUE	5	5	1	3	Bioinformatics	2016-06-17	0	NA	5	127736	28103	6082.67	4	124890	28103	6244.5	4	6.5	115.846	3.71429	0.571429	3	3	17
friend1ws/pmsignature	NA	2014-11-13T23:10:23Z	2017-07-07T08:42:04Z	968	0	1	0	Solo male	0	1	0	213	0	0	213	A Simple Model-Based Approach to Inferring and Visualizing Cancer Mutation Signatures.	0	4	0	All male	male	male	0	4	FALSE	21	21	10	4	PLoS Genet.	2015-12-03	7	0.777778	4	861566	651886	29709.2	2	186583	24573	7176.27	33	3.0303	105.45	3.0303	0.30303	8	11	28
nservant/HiC-Pro	other	2014-03-03T15:43:16Z	2017-06-20T09:40:24Z	1206	2	2	4	NA	NA	8	12	209	103	NA	324	HiC-Pro: an optimized and flexible pipeline for Hi-C data processing.	2	6	1	Majority male	male	male	0.56234	9	FALSE	55	55	33	18	Genome Biol.	2015-12-02	31	3.39062	14	2768151	340768	23659.4	11	2599398	340768	23847.7	24	13	898.554	7.8	0.375	3	10	22
songweizhi/Binning_refiner	other	2016-09-27T11:00:10Z	2017-09-23T12:00:20Z	362	0	1	1	NA	NA	2	0	3	137	NA	140	Binning_refiner: improving genome bins through the combination of different binning programs.	0	1	1	NA	NA	male	0	2	FALSE	6	6	4	2	Bioinformatics	2017-02-12	1	NA	4	65977	20265	4398.47	2	61021	20265	5547.36	7	3.71429	139.615	2	0.461538	3	3	1
JialiUMassWengLab/TEMP	gpl-2.0	2013-08-26T20:56:17Z	2017-07-31T06:09:31Z	1436	1	0	2	NA	NA	3	2	0	70	NA	72	TEMP: a computational method for analyzing transposable element polymorphism in populations.	1	1	2	NA	female	NA	0.69315	4	FALSE	6	6	9	7	Nucleic Acids Res.	2014-04-23	29	0.31135	3	65977	6452	2537.58	2	65395	6452	2615.8	6	4.83333	80.1724	0.604167	0.125	1	21	16
cidvbi/PathogenPortal	NA	2012-09-11T21:01:19Z	2013-08-13T16:16:13Z	337	0	2	0	All male	0	2	0	10	0	0	10	RNA-Rocket: an RNA-Seq analysis resource for infectious disease research.	6	11	2	Majority male	male	male	0.64925	19	FALSE	2	2	1	7	Bioinformatics	2015-01-13	5	0.0904393	17	19177844	561904	8709.28	13	15039784	254544	9204.27	3	1395.33	335.806	348.833	0.25	1	7	16
davek44/Basset	mit	2015-09-01T01:18:15Z	2017-09-19T15:43:55Z	750	0	2	0	All male	0	2	0	400	0	0	400	Basset: learning the regulatory code of the accessible genome with deep convolutional neural networks.	0	3	0	All male	male	male	0	3	FALSE	129	129	48	20	Genome Res.	2016-05-20	25	NA	4	425799	38813	6355.21	3	406495	38813	6774.92	30	3.2	82.125	3.84	0.44	5	7	14
wenjiegroup/PEDLA	NA	2016-01-05T01:33:38Z	2016-01-06T01:46:53Z	2	0	0	2	NA	NA	2	0	0	4	NA	4	PEDLA: predicting enhancers with a deep learning-based algorithmic framework.	0	2	3	NA	NA	NA	0	5	FALSE	11	11	6	3	Sci Rep	2016-06-23	3	NA	5	241251	42489	2872.04	4	228678	42489	2755.16	1	108	0	108	1	1	0	20
xuric/read-split-run	apache-2.0	2015-08-17T19:54:17Z	2016-01-06T14:35:37Z	143	0	2	0	All male	0	2	0	30	0	0	30	Read-Split-Run: an improved bioinformatics pipeline for identification of genome-wide non-canonical spliced regions using RNA-Seq data.	0	4	3	NA	NA	male	0	7	FALSE	0	0	0	4	BMC Genomics	2016-08-25	4	NA	7	91539	33382	4576.95	7	91539	33382	4576.95	4	6.75	3.07407	4.5	0.333333	2	4	27
COMBINE-lab/RapMap	gpl-3.0	2015-07-04T16:54:15Z	2017-03-26T18:07:47Z	632	1	2	4	NA	NA	7	4	205	51	0.09467	260	RapMap: a rapid, sensitive and accurate tool for mapping RNA-seq reads to transcriptomes.	0	3	1	All male	NA	male	0	4	FALSE	62	62	18	21	Bioinformatics	2016-06-17	6	NA	10	1723609	171677	11805.5	8	1678870	171677	11740.3	31	5.03226	158.423	7.42857	0.619048	4	4	32
NESCent/popgenInfo	mit	2015-03-17T13:55:22Z	2017-01-04T01:24:26Z	660	3	3	3	NA	NA	9	26	506	80	0.19518	612	Developing educational resources for population genetics in R: an open and collaborative approach.	2	3	1	Majority male	male	female	0.67301	6	FALSE	5	5	19	13	Mol Ecol Resour	2016-06-15	0	NA	6	578834	145642	19294.5	2	12608	10427	6304	18	3.61111	99.7231	2.82609	0.434783	5	5	33
chengkun-wu/GenesThyCan	NA	2013-12-30T23:04:36Z	2014-05-15T23:13:01Z	137	0	0	1	NA	NA	1	0	0	17	NA	17	Molecular profiling of thyroid cancer subtypes using large-scale text mining.	0	3	1	All male	NA	male	0	4	FALSE	0	0	1	1	BMC Med Genomics	2014-12-19	4	0.0679612	6	1859959	138519	6503.35	5	1856220	138519	6513.05	3	163.667	135.173	81.8333	0.333333	1	4	48
hitbio/PERGA	NA	2013-07-26T06:16:14Z	2015-07-15T02:44:38Z	720	0	0	2	NA	NA	2	0	0	13	NA	13	PERGA: a paired-end read guided de novo assembler for extending contigs using SVM and look ahead approach.	0	3	4	NA	NA	NA	0	7	FALSE	3	3	1	2	PLoS ONE	2014-12-03	5	0.0817757	3	1464330	177874	41838	3	1464330	177874	41838	3	12.6667	219.211	1.52	0.12	1	11	20
SheffieldML/GPmat	bsd-3-clause	2004-03-03T15:14:01Z	2017-06-16T12:51:54Z	4854	1	10	11	NA	NA	22	6	1309	644	NA	1959	Probabilistic PCA of censored data: accounting for uncertainties in the visualization of high-throughput single-cell qPCR data.	1	3	0	Majority male	male	male	0.56234	4	FALSE	49	49	49	43	Bioinformatics	2014-03-13	5	0.0505051	10	3844945	140144	1867.38	9	3717261	140144	1818.62	9	283.333	4103.68	15.9375	0.05625	3	107	34
imminfo/tcr	NA	2013-10-30T08:59:12Z	2017-04-08T12:12:25Z	1257	2	1	2	NA	NA	5	4	318	21	0.06686	343	tcR: an R package for T cell receptor repertoire advanced data analysis.	2	7	0	Majority male	male	male	0.52971	9	FALSE	17	17	8	11	BMC Bioinformatics	2015-05-29	18	0.501992	3	305202	36072	12208.1	2	303324	36072	12638.5	25	4.96	450.363	2.88372	0.255814	4	16	31
borisvassilev/lir	gpl-3.0	2015-03-06T14:36:09Z	2016-11-08T08:39:38Z	614	0	1	0	Solo male	0	1	0	286	0	0	286	Language-Agnostic Reproducible Data Analysis Using Literate Programming.	1	3	0	Majority male	male	male	0.56234	4	FALSE	0	0	0	1	PLoS ONE	2016-10-07	0	NA	2	208745	180232	52186.2	NA	NA	NA	NA	8	1.375	293.545	0.52381	0.285714	2	4	29
agjacome/biomsef	mit	2015-07-28T15:48:18Z	2016-02-10T12:24:20Z	198	0	1	0	Solo male	0	1	0	5	0	0	5	BIOMedical Search Engine Framework: Lightweight and customized implementation of domain-specific biomedical search engines.	1	2	0	Majority male	male	female	0.63651	3	FALSE	1	1	1	1	Comput Methods Programs Biomed	2016-06-07	0	NA	6	1114254	648980	9774.16	3	1069469	648980	11883	3	42.3333	35.5118	15.875	0.375	1	4	32
jcapelladesto/geoRge	gpl-3.0	2015-07-24T14:04:17Z	2017-08-02T10:32:56Z	741	0	2	0	All male	0	2	0	51	23	NA	74	geoRge: A Computational Tool To Detect the Presence of Stable Isotope Labeling in LC/MS-Based Untargeted Metabolomics.	5	3	0	Majority female	male	male	0.66156	8	FALSE	2	2	6	2	Anal. Chem.	2015-12-08	9	1.08621	2	24201	8474	4840.2	1	22509	8474	5627.25	3	6.33333	198.421	0.730769	0.115385	1	10	18
RWilton/Arioc	NA	2014-12-08T15:36:12Z	2017-07-31T17:35:19Z	967	0	0	1	NA	NA	1	0	0	37	NA	37	Arioc: high-throughput read alignment with GPU-accelerated exploration of the seed-and-extend search space.	1	5	0	Majority male	male	male	0.45056	6	FALSE	14	14	1	3	PeerJ	2015-03-18	3	0.0650155	1	417	417	417	NA	NA	NA	NA	7	1.28571	272.556	0.28125	0.15625	2	15	20
xueLab/mirMeta	NA	2016-12-08T17:12:42Z	2017-01-08T20:04:53Z	32	0	0	1	NA	NA	1	0	0	4	NA	4	Integrated Strategy Improves the Prediction Accuracy of miRNA in Large Dataset.	0	2	1	NA	male	NA	0	3	FALSE	0	0	0	0	PLoS ONE	2016-12-22	0	NA	1	422	422	422	NA	NA	NA	NA	1	2	0	1	0.5	1	1	16
CMU-SAFARI/Optimal-Seed-Solver	NA	2015-04-08T20:18:44Z	2016-02-15T04:42:34Z	314	1	0	0	Solo female	0	1	28	0	0	0	28	Optimal seed solver: optimizing seed selection in read mapping.	1	6	1	Majority male	female	male	0.41012	8	FALSE	4	4	2	19	Bioinformatics	2015-11-17	0	0	5	139299	20654	3239.51	4	136212	20654	3243.14	4	11	4.59091	4	0.272727	2	7	19
qiukunlong/seeksv	apache-2.0	2016-01-07T02:57:50Z	2017-09-12T09:32:04Z	615	0	0	1	NA	NA	1	0	0	37	NA	37	Seeksv: an accurate tool for somatic structural variation and virus integration detection.	1	1	6	NA	female	NA	0.69315	8	FALSE	3	3	2	1	Bioinformatics	2016-09-17	1	NA	6	473039	84856	11826	5	469849	84856	12047.4	6	11	514.379	3.14286	0.190476	3	16	25
linsalrob/partie	mit	2016-09-19T17:45:31Z	2017-10-07T15:25:07Z	384	0	2	1	NA	NA	3	0	91	46	NA	137	PARTIE: a partition engine to separate metagenomic and amplicon projects in the Sequence Read Archive.	1	2	0	Majority male	male	female	0.63651	3	FALSE	4	4	0	3	Bioinformatics	2017-04-04	0	NA	5	24747	8709	1903.62	3	13054	8709	2610.8	10	2.9	117.207	2.07143	0.357143	3	7	21
hemberg-lab/MPRAnator	NA	2015-12-27T14:57:53Z	2015-12-27T14:57:53Z	1	0	1	0	Solo male	0	1	0	1	0	0	1	MPRAnator: a web-based tool for the design of massively parallel reporter assay experiments.	0	4	0	All male	male	male	0	4	FALSE	1	1	1	3	Bioinformatics	2016-09-09	0	NA	4	261563	125853	7693.03	1	108822	23560	4731.39	1	41	0	41	1	1	0	12
jpritt/boiler	mit	2014-04-01T15:04:10Z	2016-07-14T18:14:05Z	836	0	2	1	NA	NA	3	0	233	18	0	251	Boiler: lossy compression of RNA-seq alignments using coverage vectors.	0	2	0	All male	male	male	0	2	FALSE	10	10	2	1	Nucleic Acids Res.	2016-06-15	0	NA	7	474862	93637	10103.4	4	412831	93637	11795.2	22	3.5	654.792	2.75	0.5	4	6	29
BSGOxford/BrowseVCF	gpl-3.0	2015-12-15T12:58:50Z	2017-02-06T15:14:16Z	420	1	1	0	Equal	0.69315	2	20	124	7	0.40294	151	BrowseVCF: a web-based application and workflow to quickly prioritize disease-causative variants in VCF files.	1	1	0	Equal	female	male	0.69315	2	FALSE	11	11	2	10	Brief. Bioinformatics	2016-07-05	4	NA	7	1346878	285765	21045	4	1109416	285765	23604.6	10	9.4	17.5532	6.26667	0.333333	2	6	41
fchuffar/ptlmapper	NA	2016-04-06T09:45:44Z	2016-07-07T10:03:36Z	93	1	1	0	Equal	0.69315	2	3	27	0	0.32508	30	Exploiting Single-Cell Quantitative Data to Map Genetic Variants Having Probabilistic Effects.	3	4	0	Majority male	male	male	0.68291	7	FALSE	1	1	0	2	PLoS Genet.	2016-08-02	2	NA	3	520225	470871	130056	1	47310	42935	23655	6	6.16667	7.45946	9.25	0.5	2	2	26
kakitone/finishingTool	mit	2014-03-29T16:42:57Z	2016-11-22T06:35:30Z	970	0	1	1	NA	NA	2	0	2	86	NA	88	FinisherSC: a repeat-aware tool for upgrading de novo assembly using long reads.	0	3	1	All male	NA	male	0	4	FALSE	19	19	7	6	Bioinformatics	2015-06-05	5	0.143443	13	1888057	174411	11373.8	10	1626881	77179	10296.7	9	44.7778	62.0645	12.2121	0.242424	3	19	16
jgrovelab/InfectionCounter	NA	2016-03-23T21:25:29Z	2016-04-05T13:33:19Z	14	0	1	1	NA	NA	2	0	4	6	NA	10	Infection Counter: Automated Quantification of in Vitro Virus Replication by Fluorescence Microscopy.	1	4	0	Majority male	female	male	0.5004	5	FALSE	0	0	0	1	Viruses	2016-07-28	0	NA	3	54281	47934	3877.21	1	1050	725	525	1	17	0	8.5	0.5	1	1	18
fizquierdo/perpetually-updated-trees	other	2013-04-08T10:12:25Z	2014-08-28T19:15:46Z	508	0	1	0	Solo male	0	1	0	131	0	0	131	PUmPER: phylogenies updated perpetually.	0	4	0	All male	male	male	0	4	FALSE	15	15	5	6	Bioinformatics	2014-01-31	1	0.00952381	6	164328	27488	4564.67	4	161346	27488	5042.06	14	5	48.3571	4.11765	0.294118	3	9	34
NovembreLab/ggv-api	NA	2016-10-26T20:43:30Z	2016-10-26T20:58:43Z	1	0	1	0	Solo male	0	1	0	1	3	NA	4	Visualizing the geography of genetic variants.	0	2	0	All male	male	male	0	2	FALSE	1	1	0	4	Bioinformatics	2016-10-16	3	NA	2	11667	10863	3889	1	11025	10863	5512.5	1	3	0	3	1	1	0	11
ramseylab/regshape	gpl-2.0	2003-04-10T00:03:13Z	2015-11-12T21:59:16Z	4600	1	10	1	Majority male	0.30464	12	34	3011	7260	NA	10305	A DNA shape-based regulatory score improves position-weight matrix-based recognition of transcription factor binding sites.	0	1	1	NA	NA	male	0	2	FALSE	4	4	1	1	Bioinformatics	2015-07-02	4	0.129032	2	8240	5641	4120	1	5641	5641	5641	3	3.66667	4280.27	0.0723684	0.0131579	1	140	147
biofuture/Ublastx_stageone	NA	2015-07-06T03:16:35Z	2017-10-12T08:59:44Z	830	0	1	1	NA	NA	2	0	56	64	NA	120	ARGs-OAP: online analysis pipeline for antibiotic resistance genes detection from metagenomic data using an integrated structured ARG-database.	3	2	4	NA	female	NA	0.67301	9	FALSE	1	1	4	1	Bioinformatics	2016-05-07	3	NA	3	39121	10813	3556.45	2	28308	8076	2830.8	8	6.375	111.843	1.82143	0.214286	4	17	16
broadinstitute/oncotator	other	2013-05-20T21:35:48Z	2016-10-24T13:11:27Z	1254	1	5	5	NA	NA	11	3	85	900	NA	988	Oncotator: cancer variant annotation tool.	0	7	1	All male	male	male	0	8	FALSE	37	37	25	26	Hum. Mutat.	2015-02-24	65	1.31884	5	3842116	559422	17076.1	3	3838214	559422	17367.5	86	6.33721	224.897	12.9762	0.571429	11	6	54
DovetailGenomics/HiRise_July2015_GR	NA	2015-11-17T00:12:54Z	2015-11-17T00:31:41Z	1	0	1	0	Solo male	0	1	0	9	0	0	9	NA	NA	NA	NA	NA	NA	NA	NA	NA	FALSE	7	7	2	6	NA	NA	NA	NA	4	686226	209687	11831.5	3	683258	209687	11987	1	60	0	60	1	1	0	12
OpenTreeOfLife/propinquity	bsd-2-clause	2015-10-06T03:02:30Z	2017-05-05T11:14:26Z	578	1	4	0	Majority male	0.5004	5	70	630	0	0.32508	700	A supertree pipeline for summarizing phylogenetic and taxonomic information for millions of species.	0	2	0	All male	male	male	0	2	FALSE	2	2	1	3	PeerJ	2017-03-08	2	NA	10	660525	87760	7026.86	7	616664	87760	9635.38	63	7.87302	297.137	24.8	0.7	10	4	28
GillGroup/DYNAMCC	NA	2015-04-16T18:55:27Z	2016-01-27T00:01:32Z	287	0	1	2	NA	NA	3	0	4	74	NA	78	A Web Interface for Codon Compression.	0	4	1	All male	NA	male	0	5	FALSE	0	0	0	1	ACS Synth Biol	2016-05-14	0	NA	6	1638536	469356	26861.2	4	1300159	469356	28892.4	13	9	66.3761	11.7	0.7	4	2	43
JulienLajugie/GenPlay	NA	2010-01-20T22:12:05Z	2014-06-27T19:36:51Z	1620	0	1	3	NA	NA	4	0	39	1040	NA	1079	GenPlay Multi-Genome, a tool to compare and analyze multiple human genomes in a graphical interface.	0	3	0	All male	male	male	0	3	FALSE	2	2	2	5	Bioinformatics	2014-09-03	4	0.0539499	3	8132402	487389	9096.65	1	4416246	34597	5492.84	30	31.8333	1436.08	17.6852	0.111111	4	47	85
rajanil/msCentipede	mit	2013-11-03T06:53:38Z	2016-01-15T18:43:18Z	804	0	1	2	NA	NA	3	0	60	5	0	65	msCentipede: Modeling Heterogeneity across Genomic Sites and Replicates Improves Accuracy in the Inference of Transcription Factor Binding.	1	4	0	Majority male	male	male	0.5004	5	FALSE	18	18	7	6	PLoS ONE	2015-09-26	4	0.21374	5	145785	47802	14578.5	3	125223	47802	17889	9	2	432.778	0.666667	0.222222	1	9	27
PRIDE-Utilities/pride-protein-inference	other	2014-09-02T15:40:00Z	2017-01-31T10:55:04Z	883	0	2	3	NA	NA	5	0	13	48	NA	61	NA	NA	NA	NA	NA	NA	NA	NA	NA	FALSE	0	0	0	5	NA	NA	NA	NA	5	235646	13143	4620.51	2	228387	13143	4758.06	10	6.3	100.381	2.17241	0.241379	2	8	30
lh3/minimap	mit	2015-09-01T16:23:59Z	2017-09-20T14:15:01Z	751	0	2	1	NA	NA	3	0	127	1	0	128	Minimap and miniasm: fast mapping and de novo assembly for noisy long sequences.	0	1	0	Solo male	NA	NA	0	1	FALSE	87	87	20	16	Bioinformatics	2016-05-07	30	NA	4	94089	21313	5227.17	3	89445	21313	5261.47	9	2.44444	16.6364	0.88	0.12	2	21	27
ENVE-Tools/ENVE	NA	2014-12-02T15:23:28Z	2015-11-02T20:54:01Z	336	0	1	1	NA	NA	2	0	32	52	NA	84	ENVE: a novel computational framework characterizes copy-number mutational landscapes in colorectal cancers from African American patients.	1	7	1	Majority male	male	male	0.37677	9	FALSE	3	3	1	2	Genome Med	2015-08-14	0	0	2	116622	52580	23324.4	1	104723	52580	26180.8	9	13.2222	178.538	9.91667	0.25	1	5	16
chop-dbhi/biorepo-portal	bsd-2-clause	2015-09-18T20:08:23Z	2017-09-27T02:56:00Z	741	1	2	2	NA	NA	5	42	383	24	0.32249	449	The biorepository portal toolkit: an honest brokered, modular service oriented software tool set for biospecimen-driven translational research.	0	5	0	All male	male	male	0	5	FALSE	2	2	3	12	BMC Genomics	2016-08-19	0	NA	11	1243379	273198	6185.97	6	1017544	273198	6522.72	29	10.6552	284.508	12.36	0.52	7	4	32
bioinfomaticsCSU/EPGA2	NA	2015-04-21T23:56:58Z	2017-04-18T01:40:39Z	729	0	1	0	Solo male	0	1	0	2	33	NA	35	EPGA2: memory-efficient de novo assembler.	2	1	4	NA	male	NA	0.63651	7	FALSE	1	1	0	1	Bioinformatics	2015-09-01	0	0	5	324856	59498	12994.2	4	322301	59498	14013.1	4	9.75	143.949	1.56	0.16	1	18	16
dellaporta-laboratory/LB-Impute	NA	2016-01-19T20:48:42Z	2016-06-23T15:35:29Z	157	0	0	1	NA	NA	1	0	0	4	NA	4	Imputing Genotypes in Biallelic Populations from Low-Coverage Sequence Data.	0	4	0	All male	male	male	0	4	FALSE	0	0	0	1	Genetics	2015-12-31	1	0.2	1	88074	15830	8006.73	1	88074	15830	8006.73	2	30.5	0.147541	10.1667	0.166667	1	5	16
haddocking/disvis	apache-2.0	2015-01-19T18:58:56Z	2017-08-12T09:38:20Z	937	0	3	2	NA	NA	5	0	10	142	NA	152	DisVis: quantifying and visualizing accessible interaction space of distance-restrained biomolecular complexes.	0	0	2	NA	NA	NA	0	2	FALSE	0	0	7	6	Bioinformatics	2015-05-31	0	0	5	718153	443756	27621.3	4	707593	443756	29483	19	6.21053	67.822	3.6875	0.25	5	13	26
simonvh/fluff	mit	2012-05-16T12:46:22Z	2017-06-30T06:43:10Z	1872	0	2	1	NA	NA	3	0	288	171	NA	459	fluff: exploratory analysis and visualization of high-throughput sequencing data.	0	2	0	All male	male	male	0	2	FALSE	35	35	6	7	PeerJ	2016-08-23	1	NA	3	128281	29010	4933.88	1	124822	29010	5427.04	25	3.08	1000.64	1.24194	0.209677	4	24	16
bioinfo0706/MTGIpick	NA	2016-10-13T02:04:53Z	2016-10-14T02:19:35Z	2	0	0	1	NA	NA	1	0	0	9	NA	9	MTGIpick allows robust identification of genomic islands from a single genome.	2	4	7	NA	NA	male	0.63651	13	FALSE	1	1	0	1	Brief. Bioinformatics	2016-12-28	0	NA	8	897576	336399	23014.8	4	849174	336399	29281.9	1	87	0	87	1	1	0	10
jfaberha/pdn_pipeline	NA	2016-03-21T20:55:10Z	2016-10-26T19:03:45Z	220	0	0	1	NA	NA	1	0	0	7	NA	7	Anchored pseudo-de novo assembly of human genomes identifies extensive sequence variation from unmapped sequence reads.	1	1	0	Equal	male	female	0.69315	2	FALSE	1	1	0	2	Hum. Genet.	2016-04-12	1	NA	NA	NA	NA	NA	NA	NA	NA	NA	1	8	0	1	0.125	1	7	17
marinkaz/medusa	gpl-2.0	2016-01-14T21:29:53Z	2016-06-15T19:56:50Z	154	1	0	0	Solo female	0	1	9	0	0	0	9	Jumping across biomedical contexts using compressive data fusion.	1	1	0	Equal	female	male	0.69315	2	FALSE	1	1	2	1	Bioinformatics	2016-06-17	1	NA	2	60309	18046	6030.9	1	39926	13146	4990.75	2	5.5	2.18182	1.83333	0.166667	1	5	20
psathyrella/partis	gpl-3.0	2008-06-25T22:44:44Z	2017-10-06T01:11:43Z	3391	0	53	16	All male	0	69	0	8055	133	0	8188	Consistency of VDJ Rearrangement and Substitution Parameters Enables Accurate B Cell Receptor Sequence Annotation.	0	2	0	All male	male	male	0	2	FALSE	17	17	12	6	PLoS Comput. Biol.	2016-01-12	7	2.13043	16	23830665	830563	17744.4	14	16042585	830563	14923.3	98	28.5306	2713.28	24.7434	0.292035	10	69	39
antrec/spectrassembler	mit	2016-09-26T09:17:46Z	2017-07-26T11:57:36Z	304	0	2	2	NA	NA	4	0	4	37	NA	41	A spectral algorithm for fast de novo layout of uncorrected long nanopore reads.	0	3	0	All male	male	male	0	3	FALSE	3	3	2	3	Bioinformatics	2017-06-13	0	NA	3	101716	13913	6781.07	2	96449	13913	6889.21	6	3	121.333	1.63636	0.363636	3	4	21
melop/admixem	NA	2012-04-19T23:23:40Z	2016-11-03T07:01:17Z	1660	0	0	2	NA	NA	2	0	0	228	NA	228	Admix'em: a flexible framework for forward-time simulations of hybrid populations with selection and mate choice.	1	1	1	NA	NA	male	0.69315	3	FALSE	3	3	0	2	Bioinformatics	2015-11-29	1	0.104478	8	417403	70881	9486.43	5	368331	70881	8983.68	13	11.4615	283.51	2.66071	0.142857	1	14	23
Comp-Bio-Group/Parallel-META	mit	2014-01-06T02:21:39Z	2014-01-08T09:15:06Z	3	0	0	2	NA	NA	2	0	0	4	NA	4	Parallel-META 2.0: enhanced metagenomic data analysis with functional annotation, high performance computing and advanced visualization.	0	1	4	NA	NA	NA	0	5	FALSE	1	1	1	1	PLoS ONE	2014-03-07	13	0.130186	NA	NA	NA	NA	NA	NA	NA	NA	2	1	1	2	1	1	0	14
cpence/evotext	other	2011-08-25T22:38:17Z	2016-12-24T15:26:53Z	1949	0	1	0	Solo male	0	1	0	95	0	0	95	NA	NA	NA	NA	NA	NA	NA	NA	NA	FALSE	3	3	0	1	NA	NA	NA	NA	11	2805102	393483	17209.2	5	79273	26048	2831.18	17	52.1765	622.586	13.6462	0.138462	3	15	43
wimverleyen/AggregateGeneFunctionPrediction	NA	2014-05-01T00:52:52Z	2015-11-13T19:56:11Z	562	0	1	0	Solo male	0	1	0	18	0	0	18	Positive and negative forms of replicability in gene network analysis.	0	0	3	NA	NA	NA	0	3	FALSE	1	1	0	1	Bioinformatics	2015-12-17	5	0.714286	2	66835	11096	6075.91	1	65452	11096	6545.2	3	3.66667	190.909	0.578947	0.157895	1	15	6
cozygene/glint	NA	2015-12-01T15:09:21Z	2017-06-25T14:22:32Z	573	1	1	0	Equal	0.69315	2	1	40	345	NA	386	GLINT: a user-friendly toolset for the analysis of high-throughput DNA-methylation array data.	2	5	0	Majority male	male	male	0.59827	7	FALSE	2	2	1	4	Bioinformatics	2017-02-09	1	NA	7	463464	103575	7475.23	4	331452	31879	6374.08	37	5.48649	215.192	10.6842	0.578947	8	6	20
gj210/autoPACK	NA	2012-12-13T21:57:09Z	2017-08-31T22:31:03Z	1723	0	4	5	NA	NA	9	0	219	569	NA	788	cellPACK: a virtual mesoscope to model and visualize structural systems biology.	0	6	0	All male	male	male	0	6	FALSE	5	5	9	5	Nat. Methods	2014-12-02	13	0.212121	7	7746411	919291	41424.7	2	2911144	505747	30643.6	42	4.95238	397.106	3.64912	0.45614	5	10	111
abadona/qsimscan	mit	2008-05-08T05:29:31Z	2016-10-18T21:11:26Z	3086	0	1	2	NA	NA	3	0	22	56	NA	78	NSimScan: DNA comparison tool with increased speed, sensitivity and accuracy.	2	2	0	Equal	male	male	0.69315	4	FALSE	4	4	0	1	Bioinformatics	2016-05-07	3	NA	3	669916	48907	6146.02	3	669916	48907	6146.02	8	14.75	183.407	1.15686	0.0686275	2	37	43
modsim/molyso	bsd-2-clause	2014-05-13T15:59:47Z	2017-07-23T14:33:24Z	1168	0	1	0	Solo male	0	1	0	182	0	0	182	Image-Based Single Cell Profiling: High-Throughput Processing of Mother Machine Experiments.	1	6	0	Majority male	male	female	0.41012	7	FALSE	2	2	2	7	PLoS ONE	2016-09-24	1	NA	5	278360	38186	6789.27	4	278259	38186	6956.48	15	6.06667	544.736	2.33333	0.230769	2	19	44
KhaosResearch/M2Align	NA	2016-10-22T08:08:34Z	2017-05-17T09:11:07Z	208	0	2	1	NA	NA	3	0	35	6	0	41	M2Align: parallel multiple sequence alignment with a multi-objective metaheuristic.	0	4	0	All male	male	male	0	4	FALSE	0	0	0	2	Bioinformatics	2017-05-26	0	NA	3	149610	21975	4155.83	2	143825	21975	4109.29	5	783.8	61.5032	489.875	0.375	3	5	16
cbrueffer/tophat-recondition	bsd-2-clause	2013-04-04T09:09:38Z	2016-09-21T15:25:34Z	1267	0	1	1	NA	NA	2	0	98	1	0	99	TopHat-Recondition: a post-processor for TopHat unmapped reads.	0	2	0	All male	male	male	0	2	FALSE	7	7	5	3	BMC Bioinformatics	2016-05-05	2	NA	2	23710	14000	5927.5	1	14000	14000	14000	5	1	639.4	0.119048	0.119048	2	17	46
eulaf/CFseq	NA	2015-11-20T18:52:56Z	2016-02-08T18:36:14Z	81	1	0	0	Solo female	0	1	4	0	0	0	4	NA	NA	NA	NA	NA	NA	NA	NA	NA	FALSE	1	1	2	1	NA	NA	NA	NA	2	172197	25485	5554.74	1	168678	25485	7028.25	2	28	2.89286	14	0.25	1	3	14
brsaran/LBEEP	gpl-3.0	2015-05-26T11:15:46Z	2017-09-07T04:55:00Z	836	0	1	0	Solo male	0	1	0	14	8	NA	22	Harnessing Computational Biology for Exact Linear B-Cell Epitope Prediction: A Novel Amino Acid Composition-Based Feature Descriptor.	0	1	1	NA	male	NA	0	2	FALSE	0	0	1	1	OMICS	2015-09-26	0	0	2	56970	35141	14242.5	1	17844	9203	8922	3	11.3333	0.941176	1.17241	0.0689655	2	27	14
maxconway/SNFtool	NA	2014-03-03T00:00:00Z	2015-08-12T12:43:11Z	528	0	2	0	All male	0	2	0	18	0	0	18	Multiplex methods provide effective integration of multi-omic data in genome-scale models.	0	3	0	All male	male	male	0	3	TRUE	5	5	3	1	BMC Bioinformatics	2016-03-11	5	NA	2	57958	7202	3219.89	1	55274	7202	3251.41	5	10.4	136.288	2.88889	0.222222	1	6	32
benliemory/IPBT	gpl-2.0	2014-12-30T06:19:49Z	2016-04-17T04:50:51Z	475	0	0	2	NA	NA	2	0	0	32	NA	32	Bayesian inference with historical data-based informative priors improves detection of differentially expressed genes.	1	1	3	NA	male	NA	0.69315	5	FALSE	0	0	0	1	Bioinformatics	2015-11-01	1	0.0736842	2	13469	8240	3367.25	1	11137	8240	3712.33	5	4	233.75	1.17647	0.176471	1	7	16
mutalyzer/description-extractor	mit	2013-07-24T16:13:49Z	2017-06-27T09:36:55Z	1435	0	2	3	NA	NA	5	0	23	158	NA	181	An efficient algorithm for the extraction of HGVS variant descriptions from sequences.	0	5	0	All male	male	male	0	5	FALSE	8	8	2	7	Bioinformatics	2015-08-02	2	0.0752688	6	235354	70122	13075.2	4	233225	70122	14576.6	10	3.6	560.556	0.75	0.166667	2	17	35
ctlab/metafast	mit	2014-04-25T14:15:13Z	2017-04-06T14:08:25Z	1078	0	5	1	All male	0	6	0	95	1	0	96	MetaFast: fast reference-free graph-based comparison of shotgun metagenomic data.	1	4	0	Majority male	male	male	0.5004	5	FALSE	11	11	2	19	Bioinformatics	2016-06-05	3	NA	5	224235	42355	6228.75	4	219598	42355	6274.23	21	2.38095	243.34	1.35135	0.324324	5	14	34
miguelarenas/protasr	NA	2015-03-16T11:58:01Z	2015-11-04T13:57:18Z	234	0	1	1	NA	NA	2	0	3	2	NA	5	ProtASR: An Evolutionary Framework for Ancestral Protein Reconstruction with Selection on Folding Stability.	1	3	0	Majority male	male	male	0.56234	4	FALSE	1	1	0	0	Syst. Biol.	2017-01-07	0	NA	1	2474	2474	2474	NA	NA	NA	NA	1	1	0	0.111111	0.111111	1	8	16
zhanglab/psamm	gpl-3.0	2013-11-15T14:49:43Z	2017-06-30T17:52:09Z	1324	0	3	7	NA	NA	10	0	1505	132	0	1637	PSAMM: A Portable System for the Analysis of Metabolic Models.	1	2	0	Majority male	male	female	0.63651	3	FALSE	20	20	10	11	PLoS Comput. Biol.	2016-02-02	3	10.5	4	979525	70816	10203.4	2	946886	70816	10181.6	42	3.61905	770.421	3.45455	0.431818	5	7	53
zhangzhen/sprites	NA	2012-08-29T13:01:46Z	2016-07-02T01:03:35Z	1404	0	0	2	NA	NA	2	0	0	132	NA	132	Sprites: detection of deletions from sequencing data by re-aligning split reads.	2	2	4	NA	NA	NA	0.69315	8	FALSE	4	4	0	1	Bioinformatics	2016-02-03	2	14	4	274665	152824	11942	3	272883	152824	12403.8	12	2	555.792	0.5	0.166667	2	11	43
b-brankovics/grabb	mit	2015-06-17T07:46:15Z	2017-09-19T08:29:49Z	826	0	1	0	Solo male	0	1	0	1	168	NA	169	GRAbB: Selective Assembly of Genomic Regions, a New Niche for Genomic Research.	1	4	1	Majority male	male	NA	0.5004	6	FALSE	3	3	2	1	PLoS Comput. Biol.	2016-06-17	4	NA	26	8238862	550755	11669.8	22	7588159	311755	10918.2	5	224.6	3.69368	40.1071	0.0714286	1	22	10
shengqh/GLMVC	NA	2013-04-24T15:35:23Z	2017-02-03T16:56:49Z	1382	0	0	1	NA	NA	1	0	0	31	NA	31	Practicability of detecting somatic point mutation from RNA high throughput sequencing data.	0	0	5	NA	NA	NA	0	5	FALSE	4	4	0	2	Genomics	2016-04-06	2	NA	4	24858	7437	3551.14	3	21112	7437	3518.67	3	4	355.75	0.255319	0.0638298	1	27	7
evolbioinf/andi	gpl-3.0	2014-05-05T12:55:42Z	2017-09-17T10:18:55Z	1232	0	2	0	All male	0	2	0	745	1	0	746	andi: fast and accurate estimation of evolutionary distances between closely related genomes.	0	3	0	All male	male	male	0	3	FALSE	15	15	5	3	Bioinformatics	2014-12-17	13	0.219807	11	155947	24300	3626.67	9	150338	24300	3666.78	25	2.16	259.296	1.31707	0.341463	4	16	26
robertaboukhalil/ginkgo	bsd-2-clause	2013-05-01T03:58:21Z	2017-05-11T15:19:56Z	1472	0	4	1	All male	0	5	0	95	245	NA	340	Interactive analysis and assessment of single-cell copy-number variations.	0	6	2	All male	male	male	0	8	FALSE	22	22	12	9	Nat. Methods	2015-09-08	22	1.03356	11	1751134	377508	18629.1	8	1602636	377508	20813.5	21	6	549.429	2.57143	0.306122	4	11	33
OpenTreeOfLife/phylesystem	bsd-2-clause	2014-05-04T00:20:02Z	2016-02-05T15:36:46Z	643	1	2	0	Majority male	0.63651	3	2	9	0	0.47414	11	Phylesystem: a git-based data store for community-curated phylogenetic estimates.	2	6	0	Majority male	female	male	0.56234	8	FALSE	17	17	5	10	Bioinformatics	2015-05-06	4	0.10219	4	6174	2386	1234.8	2	1591	1105	795.5	3	3	6.33333	0.409091	0.0909091	2	20	48
OpenTreeOfLife/otcetera	other	2015-02-06T20:11:33Z	2017-06-18T16:02:22Z	864	1	5	0	Majority male	0.45056	6	13	1322	0	0.05479	1335	A supertree pipeline for summarizing phylogenetic and taxonomic information for millions of species.	0	2	0	All male	male	male	0	2	FALSE	2	2	4	14	PeerJ	2017-03-08	2	NA	12	2124481	436080	9700.83	9	2047639	436080	14219.7	89	5.58427	352.463	17.1379	0.758621	8	2	37
SBRG/Protein_ML	NA	2016-08-25T22:49:12Z	2016-11-22T20:22:45Z	90	0	0	2	NA	NA	2	0	0	20	NA	20	Machine learning in computational biology to accelerate high-throughput protein expression.	2	5	0	Majority male	male	female	0.59827	7	FALSE	4	4	1	7	Bioinformatics	2017-04-12	0	NA	3	1528	662	509.333	2	994	662	497	7	608.571	6.40915	1065	1	4	0	26
HaisiYi/Bayexer	gpl-3.0	2015-05-25T12:25:25Z	2016-09-27T18:38:21Z	492	0	1	1	NA	NA	2	0	2	23	NA	25	Bayexer: an accurate and fast Bayesian demultiplexer for Illumina sequences.	0	1	3	NA	NA	NA	0	4	FALSE	8	8	3	2	Bioinformatics	2015-09-01	2	0.0897436	2	35303	29314	17651.5	1	29314	29314	29314	1	4	0	0.235294	0.0588235	1	16	16
thucombio/deepnet-rbp	NA	2015-07-20T12:15:39Z	2015-07-20T13:07:59Z	1	0	0	2	NA	NA	2	0	0	6	NA	6	A deep learning framework for modeling structural features of RNA-binding protein targets.	0	2	5	NA	NA	NA	0	7	FALSE	11	11	7	4	Nucleic Acids Res.	2015-10-16	9	0.567568	7	920732	101118	10832.1	6	919592	101118	11079.4	1	148	0	148	1	1	0	11
metagenomics/MeCorS	NA	2014-03-06T19:25:10Z	2016-03-24T20:23:12Z	750	0	1	0	Solo male	0	1	0	18	58	NA	76	MeCorS: Metagenome-enabled error correction of single cell sequencing reads.	2	2	0	Equal	male	male	0.69315	4	TRUE	0	0	1	4	Bioinformatics	2016-05-07	1	NA	5	53816	21542	3844	3	52550	21542	4379.17	7	2.28571	399	0.64	0.16	1	10	16
BitSeq/BitSeqVB_benchmarking	NA	2015-01-23T11:08:47Z	2015-07-31T10:18:22Z	190	0	1	0	Solo male	0	1	0	3	4	NA	7	Fast and accurate approximate inference of transcript expression from RNA-seq data.	0	5	0	All male	male	male	0	5	FALSE	0	0	3	4	Bioinformatics	2015-09-01	6	0.269231	3	116632	17276	4165.43	2	116497	17276	4314.7	2	19.5	4.61538	5.57143	0.285714	1	5	16
tmd-gpat/CASTIN	NA	2016-04-22T10:33:24Z	2017-08-23T14:56:59Z	489	0	1	1	NA	NA	2	0	82	1	0	83	CASTIN: a system for comprehensive analysis of cancer-stromal interactome.	2	8	2	Majority male	male	NA	0.5004	12	FALSE	2	2	0	2	BMC Genomics	2016-11-11	0	NA	5	136935	22831	4890.54	3	129864	22831	4994.77	11	3.36364	25.2703	2.17647	0.235294	2	8	28
tsupeichiu/DNAshapeR	NA	2015-10-16T05:48:58Z	2017-08-14T23:47:50Z	669	0	0	3	NA	NA	3	0	0	106	NA	106	DNAshapeR: an R/Bioconductor package for DNA shape prediction and feature encoding.	1	3	2	NA	female	male	0.56234	6	FALSE	9	9	3	2	Bioinformatics	2015-12-17	11	1.57143	5	933753	406004	29179.8	4	933255	406004	30105	10	5.8	78.8621	2.52174	0.217391	4	17	23
gTEMPLE/gTEMPLE	NA	2015-05-06T23:30:35Z	2017-10-02T11:50:23Z	881	1	0	0	Solo female	0	1	4	0	20	NA	24	TEMPLE: analysing population genetic variation at transcription factor binding sites.	1	1	0	Equal	female	male	0.69315	2	FALSE	0	0	0	1	Mol Ecol Resour	2016-04-24	0	NA	1	673	673	673	NA	NA	NA	NA	2	4	41.375	0.266667	0.0666667	1	18	53
ppgardne/RMfam	other	2011-10-21T03:18:45Z	2017-06-29T21:21:46Z	2079	0	3	0	All male	0	3	0	26	12	NA	38	Annotating RNA motifs in sequences and alignments.	0	2	0	All male	male	male	0	2	FALSE	10	10	3	3	Nucleic Acids Res.	2014-12-19	7	0.118932	2	47038	22226	15679.3	2	47038	22226	15679.3	6	36.6667	746.386	3.18841	0.057971	1	31	32
fgvieira/ngsF-HMM	gpl-3.0	2014-03-05T14:42:27Z	2017-07-21T11:30:38Z	1235	0	1	1	NA	NA	2	0	2	135	NA	137	Estimating IBD tracts from low coverage NGS data.	0	3	0	All male	male	male	0	3	FALSE	5	5	2	2	Bioinformatics	2016-05-07	1	NA	8	317784	189110	14444.7	7	310209	189110	15510.5	9	2.77778	241.64	0.609756	0.170732	1	15	32
ksanao/TGNet	NA	2011-06-15T22:24:32Z	2012-06-19T08:06:12Z	371	1	1	0	Equal	0.69315	2	15	2	0	0.36221	17	Visualization and quality assessment of de novo genome assemblies.	1	4	0	Majority male	female	male	0.5004	5	FALSE	14	14	4	2	Bioinformatics	2011-10-14	5	0.0222363	2	40909	9071	4545.44	2	40909	9071	4545.44	2	13	6.07692	2	0.153846	1	9	34
tinglab/DACE	gpl-3.0	2016-04-28T05:24:19Z	2016-05-22T08:30:22Z	25	0	0	2	NA	NA	2	0	0	4	NA	4	DACE: a scalable DP-means algorithm for clustering extremely large sequence data.	1	0	3	NA	NA	NA	0	4	FALSE	4	4	1	1	Bioinformatics	2016-12-28	0	NA	4	113128	35141	7541.87	3	77003	29126	5923.31	3	7	9.95238	10.5	1	2	0	15
geaux-computational-bio/contact-mode-score	other	2015-03-23T22:17:02Z	2016-08-08T08:56:25Z	505	0	1	3	NA	NA	4	0	2	37	NA	39	Assessing the similarity of ligand binding conformations with the Contact Mode Score.	1	1	4	NA	NA	NA	0.69315	6	FALSE	0	0	0	0	Comput Biol Chem	2016-09-14	0	NA	9	4819158	830563	29747.9	8	4814891	830563	29906.2	6	35.5	7.15962	11.8333	0.222222	1	6	47
mengqvist/ANT	gpl-3.0	2015-02-02T13:31:52Z	2016-12-01T10:34:05Z	669	0	1	0	Solo male	0	1	0	9	4	NA	13	ANT: Software for Generating and Evaluating Degenerate Codons for Natural and Expanded Genetic Codes.	0	2	0	All male	male	male	0	2	FALSE	0	0	1	1	ACS Synth Biol	2015-04-23	0	0	2	154202	38662	17133.6	1	115719	38662	16531.3	2	6	5.83333	0.521739	0.0869565	1	20	27
yufengwudcs/STELLS2	gpl-3.0	2016-09-24T01:23:54Z	2017-02-05T03:03:14Z	135	0	0	1	NA	NA	1	0	0	6	NA	6	STELLS2: fast and accurate coalescent-based maximum likelihood inference of species trees from gene tree topologies.	1	0	1	NA	female	NA	0	2	FALSE	0	0	0	0	Bioinformatics	2017-02-12	0	NA	1	39025	35141	19512.5	NA	NA	NA	NA	1	11	0	1.83333	0.166667	1	5	16
nwpu134/DBH	NA	2016-02-22T22:00:58Z	2016-02-22T22:07:22Z	1	0	0	1	NA	NA	1	0	0	2	NA	2	DBH: A de Bruijn graph-based heuristic method for clustering large-scale 16S rRNA sequences into OTUs.	0	2	0	All male	male	male	0	2	FALSE	0	0	0	1	J. Theor. Biol.	2017-04-30	0	NA	1	186	186	186	1	186	186	186	1	8	0	8	1	1	0	12
jonathancrabtree/Circleator	artistic-2.0	2013-09-20T19:22:57Z	2017-09-12T17:37:13Z	1454	0	1	0	Solo male	0	1	0	114	0	0	114	Circleator: flexible circular visualization of genome-associated data with BioPerl and SVG.	1	5	0	Majority male	male	male	0.45056	6	FALSE	16	16	2	2	Bioinformatics	2014-07-31	8	0.101266	6	489238	185748	5824.26	4	480466	185748	5931.68	16	14.875	153.223	4.85714	0.183673	2	11	43
PRIDE-Utilities/jmzTab	apache-2.0	2013-11-04T14:51:42Z	2017-06-07T10:37:32Z	1312	1	4	4	NA	NA	9	37	34	73	NA	144	NA	NA	NA	NA	NA	NA	NA	NA	NA	FALSE	1	1	2	9	NA	NA	NA	NA	8	1304353	82125	8754.05	4	1166440	82125	9406.77	7	24.7143	352.514	3.93182	0.136364	1	17	52
0asa/TTree-source	bsd-2-clause	2014-01-20T08:33:12Z	2014-10-20T15:02:04Z	274	0	1	1	NA	NA	2	0	3	8	NA	11	Exploiting SNP correlations within random forest for genome-wide association studies.	0	4	0	All male	male	male	0	4	FALSE	8	8	5	5	PLoS ONE	2014-04-04	9	0.0938897	5	125353	10428	1958.64	4	120487	10428	1912.49	1	70	0	7	0.1	1	9	16
Jianwei-Zhang/LIMS	NA	2016-03-08T01:28:53Z	2017-06-23T07:54:19Z	473	0	0	1	NA	NA	1	0	0	77	NA	77	Genome puzzle master (GPM): an integrated pipeline for building and editing pseudomolecules from fragmented sequences.	0	4	5	NA	NA	male	0	9	FALSE	7	7	1	2	Bioinformatics	2016-06-19	3	NA	6	2893325	436715	10755.9	3	2519925	436715	9960.18	7	52.5714	29.6196	23	0.375	3	4	27
okraus/DeepLoc	bsd-3-clause	2017-03-15T02:40:26Z	2017-04-30T02:29:24Z	47	0	1	0	Solo male	0	1	0	14	7	NA	21	Automated analysis of high-content microscopy data with deep learning.	2	5	0	Majority male	male	female	0.59827	7	FALSE	16	16	9	4	Mol. Syst. Biol.	2017-04-20	4	NA	4	90087	13213	6929.77	2	84460	13213	7678.18	1	18	0	9	0.5	1	1	15
aitgon/LedPred	other	2015-10-01T20:04:27Z	2016-09-26T09:27:05Z	362	0	1	0	Solo male	0	1	0	134	0	0	134	LedPred: an R/bioconductor package to predict regulatory sequences using support vector machines.	1	4	0	Majority male	male	male	0.5004	5	FALSE	3	3	0	2	Bioinformatics	2015-12-03	0	0	4	708881	514527	14467	3	707368	514527	15377.6	18	10.4444	60.883	15.6667	0.666667	4	3	34
bornea/APOSTL	gpl-2.0	2016-03-15T14:22:31Z	2017-10-10T13:10:33Z	575	0	2	3	NA	NA	5	0	49	102	NA	151	APOSTL: An Interactive Galaxy Pipeline for Reproducible Analysis of Affinity Proteomics Data.	0	7	1	All male	male	male	0	8	FALSE	2	2	3	6	J. Proteome Res.	2016-10-22	3	NA	12	1830833	293430	13765.7	7	1163603	293430	12928.9	23	13.9565	151.636	16.05	0.5	4	6	28
ymatts/D3M	NA	2015-06-22T05:17:11Z	2016-03-22T04:36:33Z	275	0	1	0	Solo male	0	1	0	2	17	NA	19	D3M: detection of differential distributions of methylation levels.	0	4	1	All male	male	NA	0	5	FALSE	0	0	0	1	Bioinformatics	2016-05-07	0	NA	3	28916	10284	2628.73	2	28835	10284	2883.5	2	10.5	227.619	2.1	0.2	1	7	16
gengit/PosiGene	other	2016-05-23T13:36:21Z	2017-09-20T14:06:51Z	486	0	1	1	NA	NA	2	0	24	1	0	25	PosiGene: automated and easy-to-use pipeline for genome-wide detection of positively selected genes.	0	3	1	All male	male	NA	0	4	FALSE	5	5	1	3	Nucleic Acids Res.	2017-03-24	1	NA	5	18219515	323043	14047.4	3	18144742	323043	14011.4	4	667.25	0.254777	157	0.176471	1	5	12
D-I-L/django-chicp	NA	2015-04-15T13:06:14Z	2016-10-10T16:09:52Z	545	1	0	3	NA	NA	4	52	0	251	NA	303	CHiCP: a web-based tool for the integrative and interactive visualization of promoter capture Hi-C datasets.	0	0	7	NA	NA	NA	0	7	FALSE	7	7	6	4	Bioinformatics	2016-05-07	4	NA	5	292675	47776	9441.13	2	175247	47776	10952.9	5	11.6	135.966	3.05263	0.210526	3	11	50
princelab/lipid_classifier	agpl-3.0	2013-11-20T17:03:18Z	2014-09-04T13:57:21Z	289	0	2	1	NA	NA	3	0	70	22	0	92	Automated structural classification of lipids by machine learning.	0	6	0	All male	male	male	0	6	FALSE	5	5	3	6	Bioinformatics	2014-11-02	0	0	4	262732	102516	6110.05	2	111901	31130	3291.21	15	7.8	204.991	10.6364	0.636364	6	4	51
lh3/fermi	NA	2011-07-27T14:57:02Z	2013-07-05T17:49:12Z	710	0	2	1	NA	NA	3	0	753	2	0	755	Exploring single-sample SNP and INDEL calling with whole-genome de novo assembly.	0	1	0	Solo male	NA	NA	0	1	FALSE	63	63	12	14	Bioinformatics	2012-05-10	74	0.379209	7	311897	23154	7426.12	6	304786	23154	7433.8	31	1.51613	146.638	1.88	0.4	4	11	29
moleculardistancemaps/MoDMaps3D	mit	2017-02-23T03:46:21Z	2017-05-03T20:54:24Z	70	0	0	2	NA	NA	2	0	0	16	NA	16	MoDMaps3D: an interactive webtool for the quantification and 3D visualization of interrelationships in a dataset of DNA sequences.	1	0	1	NA	NA	female	0	2	FALSE	2	2	0	1	Bioinformatics	2017-06-13	0	NA	6	1598328	807826	69492.5	3	1420225	807826	78901.4	3	2730.67	16.0026	2048	0.75	2	1	14
hallamlab/MetaPathways	NA	2013-01-04T00:39:03Z	2014-10-08T07:18:29Z	643	0	2	1	NA	NA	3	0	18	1	0	19	MetaPathways: a modular pipeline for constructing pathway/genome databases from environmental sequence information.	0	3	1	All male	NA	male	0	4	FALSE	8	8	8	7	BMC Bioinformatics	2013-06-27	25	0.183631	7	913129	129098	14267.6	5	909740	129098	14673.2	4	244.5	27.5634	44.4545	0.136364	1	15	53
IlyaLab/M2C	NA	2015-12-22T22:54:51Z	2016-03-31T15:01:53Z	101	0	1	1	NA	NA	2	0	4	3	NA	7	Multiscale mutation clustering algorithm identifies pan-cancer mutational clusters associated with pathway-level changes in gene expression.	0	5	0	All male	male	male	0	5	FALSE	1	1	2	4	PLoS Comput. Biol.	2017-02-09	2	NA	2	54599	40093	13649.8	1	51320	40093	17106.7	2	2	25	1	0.5	1	2	16
CreativeCodingLab/ReactionFlow	NA	2015-04-20T19:08:35Z	2016-04-20T22:03:28Z	367	0	2	1	NA	NA	3	0	2	43	NA	45	ReactionFlow: an interactive visualization tool for causality analysis in biological pathways.	1	3	0	Majority male	male	male	0.56234	4	FALSE	5	5	1	17	BMC Proc	2015-09-12	3	0.144828	8	766398	293310	18247.6	3	359342	128175	11978.1	6	40	32.3083	18.4615	0.153846	1	6	17
zhoujp111/DMDtoolkit	NA	2016-07-25T02:08:51Z	2017-09-25T03:14:21Z	428	0	0	3	NA	NA	3	0	0	12	NA	12	DMDtoolkit: a tool for visualizing the mutated dystrophin protein and predicting the clinical severity in DMD.	0	2	2	NA	male	male	0	4	FALSE	2	2	1	1	BMC Bioinformatics	2017-02-06	0	NA	3	92740	18419	5796.25	2	92407	18419	6160.47	3	10	47.5	2	0.2	1	9	16
compbio-UofT/fCNV	NA	2014-03-31T18:27:25Z	2014-03-31T19:00:14Z	1	0	1	0	Solo male	0	1	0	1	1	NA	2	Probabilistic method for detecting copy number variation in a fetal genome using maternal plasma sequencing.	0	3	0	All male	male	male	0	3	FALSE	5	5	1	2	Bioinformatics	2014-06-17	3	0.0351759	5	469343	79798	6802.07	4	469215	79798	6900.22	1	74	0	74	1	1	0	14
arnaudceol/igb-mi-bundle	NA	2015-02-05T13:02:10Z	2016-05-31T20:25:53Z	482	0	2	0	All male	0	2	0	7	18	NA	25	The MI bundle: enabling network and structural biology in genome visualization tools.	0	2	0	All male	male	male	0	2	FALSE	4	4	3	1	Bioinformatics	2015-07-26	4	0.145078	6	815031	41997	6221.61	3	777768	41997	6323.32	5	36.8	127.87	11.5	0.1875	1	9	31
SpatialTranscriptomicsResearch/st_pipeline	other	2013-10-04T11:27:00Z	2017-10-10T14:55:41Z	1468	0	6	2	All male	0	8	0	312	272	NA	584	ST Pipeline: an automated pipeline for spatial mapping of unique transcripts.	0	5	0	All male	male	male	0	5	TRUE	4	4	4	3	Bioinformatics	2017-04-12	1	NA	7	822045	282766	15223.1	3	699876	282766	18417.8	20	5.95	1084.44	2.42857	0.265306	4	29	57
schatzlab/genomescope	apache-2.0	2016-02-23T20:49:02Z	2017-07-07T17:30:04Z	501	1	2	2	NA	NA	5	10	90	27	0.32508	127	GenomeScope: fast reference-free genome profiling from short reads.	1	5	1	Majority male	male	male	0.45056	7	FALSE	33	33	5	11	Bioinformatics	2017-04-04	9	NA	9	586083	136091	15840.1	6	420014	136091	14483.2	14	235.929	134.565	183.5	0.388889	4	4	32
nikolaichik/SigmoID	gpl-3.0	2015-01-02T14:25:25Z	2017-10-12T07:25:52Z	1015	0	1	2	NA	NA	3	0	19	344	NA	363	SigmoID: a user-friendly tool for improving bacterial genome annotation through analysis of transcription control signals.	0	1	1	NA	male	NA	0	2	FALSE	6	6	0	2	PeerJ	2016-06-04	0	NA	5	691027	327188	46068.5	3	150051	37085	16672.3	39	35.3333	403.388	40.5294	0.441176	6	16	32
mandricigor/isoem2	NA	2015-10-27T04:41:51Z	2017-04-03T22:10:46Z	525	0	2	2	NA	NA	4	0	38	4	0	42	Fast bootstrapping-based estimation of confidence intervals of expression levels and differential expression from RNA-Seq data.	3	3	0	Equal	male	male	0.69315	6	FALSE	2	2	2	1	Bioinformatics	2017-06-13	0	NA	5	843027	55295	3133.93	5	843027	55295	3133.93	7	268.857	223.876	99.0526	0.263158	2	8	25
PlantSimLab/ADAM	NA	2010-04-26T22:05:28Z	2014-10-20T20:01:32Z	1639	2	2	2	NA	NA	6	742	42	121	0.2089	905	Steady state analysis of Boolean molecular network models via model reduction and computational algebra.	1	3	0	Majority male	male	male	0.56234	4	FALSE	1	1	1	10	BMC Bioinformatics	2014-06-27	7	0.0834753	15	1476511	259849	12728.5	11	1293760	259849	15587.5	49	8.36735	750.673	7.45455	0.381818	8	20	38
boutroslab/HTSvis	gpl-3.0	2016-12-21T17:02:15Z	2017-09-04T20:48:06Z	258	0	2	1	NA	NA	3	0	193	17	0	210	HTSvis: a web app for exploratory data analysis and visualization of arrayed high-throughput screens.	0	3	0	All male	male	male	0	3	FALSE	9	9	0	4	Bioinformatics	2017-05-16	0	NA	3	531589	146069	13289.7	1	341968	57041	9770.51	7	11.8571	29.988	8.3	0.4	3	5	19
Mathelab/ALTRE	NA	2016-06-15T01:47:38Z	2017-08-14T20:56:09Z	426	2	1	3	NA	NA	6	96	274	300	NA	670	ALTRE: workflow for defining ALTered Regulatory Elements using chromatin accessibility data.	1	1	1	NA	female	NA	0.69315	3	FALSE	5	5	5	3	Bioinformatics	2016-12-25	0	NA	4	201819	57952	8774.74	1	189790	57952	10543.9	22	2.90909	30.4062	4.26667	0.333333	4	7	35
dobriban/pweight	NA	2015-04-04T05:01:46Z	2016-03-23T01:00:15Z	355	0	1	2	NA	NA	3	0	25	4	0	29	Genome-Wide Scan Informed by Age-Related Disease Identifies Loci for Exceptional Human Longevity.	4	7	0	Majority male	female	male	0.65548	11	FALSE	3	3	0	3	PLoS Genet.	2015-12-19	11	1.6383	2	28364	7372	1772.75	1	25224	7372	1940.31	7	7.42857	17.9231	4.33333	0.166667	1	8	22
YinanZheng/HIMA	NA	2015-12-04T17:38:51Z	2017-05-24T16:41:08Z	538	1	0	1	NA	NA	2	38	0	2	0	40	Estimating and testing high-dimensional mediation effects in epigenetic studies.	5	4	7	NA	NA	NA	0.68696	16	FALSE	2	2	3	1	Bioinformatics	2016-07-01	3	NA	2	16416	8503	3283.2	1	15217	8503	3804.25	4	3.25	107.077	0.722222	0.222222	2	6	10
biolab/red	gpl-3.0	2014-01-01T18:10:55Z	2014-08-25T17:29:36Z	237	0	0	1	NA	NA	1	0	0	12	NA	12	Gene network inference by probabilistic scoring of relationships from a factorized model of interactions.	1	1	0	Equal	female	male	0.69315	2	FALSE	3	3	1	19	Bioinformatics	2014-06-17	2	0.0234506	1	21686	14016	4337.2	1	21686	14016	4337.2	1	14	0	1.75	0.125	1	7	14
raldecoa/SurpriseMe	NA	2013-10-01T03:24:06Z	2016-02-04T15:07:14Z	857	0	1	0	Solo male	0	1	0	8	0	0	8	SurpriseMe: an integrated tool for network community structure characterization using Surprise maximization.	0	2	0	All male	male	male	0	2	FALSE	10	10	2	2	Bioinformatics	2013-12-24	0	0	6	604626	30911	6364.48	5	597502	30911	6356.4	1	183	0	6.31034	0.0344828	1	28	13
saalfeldlab/z-spacing-spark	NA	2015-12-15T21:23:03Z	2017-01-23T15:55:16Z	406	0	1	0	Solo male	0	1	0	58	0	0	58	Image-based correction of continuous and discontinuous non-planar axial distortion in serial section microscopy.	0	3	0	All male	male	male	0	3	FALSE	0	0	0	3	Bioinformatics	2017-04-30	0	NA	5	199283	23098	5861.26	3	193404	23098	6043.88	6	5.83333	94.6	2.5	0.357143	2	7	31
aromanel/EthSEQ	NA	2017-02-20T09:27:06Z	2017-08-21T08:55:18Z	183	0	0	2	NA	NA	2	0	0	50	NA	50	EthSEQ: ethnicity annotation from whole exome sequencing data.	1	2	1	Majority male	male	female	0.63651	4	FALSE	0	0	1	0	Bioinformatics	2017-04-04	0	NA	2	44261	10017	3688.42	1	36071	10017	3279.18	5	4.8	18.5	3.42857	0.428571	1	2	13
diazlab/SCell	NA	2014-11-20T19:26:19Z	2016-04-27T06:54:57Z	525	1	1	1	NA	NA	3	22	143	53	0.39267	218	SCell: integrated analysis of single-cell RNA-seq data.	1	5	1	Majority male	male	male	0.45056	7	FALSE	18	18	3	4	Bioinformatics	2016-05-07	6	NA	4	615187	61895	6475.65	3	589419	61895	6270.41	16	12.0625	363.736	10.7222	0.333333	2	5	5
FAANG/faang-format-transcriber	apache-2.0	2015-10-26T15:34:00Z	2016-07-14T10:34:11Z	263	0	1	0	Solo male	0	1	0	64	0	0	64	NA	NA	NA	NA	NA	NA	NA	NA	NA	FALSE	1	1	1	4	NA	NA	NA	NA	4	137272	13865	4289.75	2	127650	13865	4255	17	4	74.8235	6.8	0.7	5	3	48
mlupien/ABC	NA	2014-12-15T19:28:58Z	2015-06-12T17:39:26Z	180	0	0	2	NA	NA	2	0	0	9	NA	9	ABC: a tool to identify SNVs causing allele-specific transcription factor binding from ChIP-Seq experiments.	0	3	1	All male	NA	male	0	4	FALSE	4	4	6	2	Bioinformatics	2015-05-23	4	0.108949	2	45127	36941	22563.5	1	36941	36941	36941	1	2	0	0.285714	0.142857	1	6	15
ncbi/icn3d	other	2016-01-19T18:44:12Z	2017-09-05T15:22:37Z	596	0	1	2	NA	NA	3	0	18	99	NA	117	NA	NA	NA	NA	NA	NA	NA	NA	NA	FALSE	21	21	9	13	NA	NA	NA	NA	5	1014672	311674	33822.4	1	880939	311674	38301.7	4	8.25	96.7576	1.57143	0.190476	2	13	46
obophenotype/human-disease-ontology	other	2014-04-09T23:55:29Z	2015-07-23T13:43:17Z	471	4	1	4	NA	NA	9	82	167	38	0.63369	287	Generating a focused view of disease ontology cancer terms for pan-cancer data integration and analysis.	8	5	4	Majority female	NA	NA	0.66628	17	FALSE	4	4	13	17	Database (Oxford)	2015-04-07	11	0.254125	5	3597279	974004	133233	3	1347118	974004	84194.9	33	3.60606	245.756	7.4375	0.6875	5	2	19
bioops/crowdnodnet	mit	2015-10-26T20:20:58Z	2016-06-29T15:04:31Z	248	0	0	1	NA	NA	1	0	0	10	NA	10	Crowdsourcing the nodulation gene network discovery environment.	0	1	1	NA	NA	male	0	2	FALSE	1	1	0	1	BMC Bioinformatics	2016-05-28	0	NA	7	1151107	336413	42633.6	3	977319	336413	48865.9	3	13.6667	175.39	4.55556	0.333333	1	5	11
ythuang0522/StriDe	gpl-3.0	2015-03-11T14:00:26Z	2016-01-23T10:52:32Z	319	0	1	1	NA	NA	2	0	6	13	NA	19	Integration of string and de Bruijn graphs for genome assembly.	0	1	1	NA	male	NA	0	2	FALSE	16	16	9	6	Bioinformatics	2016-01-13	1	0.318182	7	1447322	59824	5859.6	6	1444633	59824	5872.49	3	83.3333	16.084	22.7273	0.181818	1	9	24
naturalis/HTS-barcode-checker	bsd-3-clause	2012-10-15T23:10:11Z	2017-04-25T15:04:42Z	1654	1	3	5	NA	NA	9	1	33	214	NA	248	The HTS barcode checker pipeline, a tool for automated detection of illegally traded species from high-throughput sequencing data.	2	2	0	Equal	male	female	0.69315	4	FALSE	4	4	2	5	BMC Bioinformatics	2014-02-08	5	0.0481431	4	76818	21308	6983.45	1	51475	21308	8579.17	13	2.23077	487.724	0.527273	0.163636	3	33	30
JekelyLab/BlenderAtlases	gpl-3.0	2015-06-05T09:15:54Z	2017-05-12T11:24:21Z	708	0	0	2	NA	NA	2	0	0	12	NA	12	Object-based representation and analysis of light and electron microscopic volume data using Blender.	3	1	1	Majority female	female	NA	0.56234	5	FALSE	1	1	0	2	BMC Bioinformatics	2015-07-26	3	0.108808	1	40061	35141	20030.5	NA	NA	NA	NA	2	3	117.833	0.25	0.0833333	1	22	16
mwpennell/geiger-v2	NA	2012-05-25T16:38:56Z	2017-10-05T15:07:24Z	1960	0	10	0	All male	0	10	0	167	53	0	220	geiger v2.0: an expanded suite of methods for fitting macroevolutionary models to phylogenetic trees.	0	8	0	All male	male	male	0	8	FALSE	10	10	9	10	Bioinformatics	2014-04-15	23	0.243939	7	499782	50018	13882.8	5	496922	50018	14615.4	18	5.16667	224.204	1.40909	0.166667	4	23	39
mittinatten/freesasa	mit	2013-06-03T15:49:54Z	2017-10-07T08:57:32Z	1588	0	3	1	All male	0	4	0	984	89	0	1073	FreeSASA: An open source C library for solvent accessible surface area calculations.	0	1	0	Solo male	NA	NA	0	1	FALSE	21	21	8	7	F1000Res	2016-03-15	4	NA	13	761158	62174	11193.5	10	706794	62174	11779.9	61	1.98361	768.917	2.28302	0.377358	5	11	50
tderrien/FEELnc	gpl-3.0	2014-12-09T11:42:04Z	2017-03-10T08:28:41Z	823	0	2	3	NA	NA	5	0	5	328	NA	333	FEELnc: a tool for long non-coding RNA annotation and its application to the dog transcriptome.	10	10	2	Equal	male	male	0.69315	22	FALSE	15	15	9	6	Nucleic Acids Res.	2017-01-06	5	NA	4	430263	44109	14342.1	3	404399	44109	13944.8	15	3.66667	205.727	1.96429	0.357143	2	6	41
huiliucode/cafe_plugin	gpl-3.0	2016-01-07T11:55:19Z	2016-04-23T08:25:11Z	108	0	0	1	NA	NA	1	0	0	13	NA	13	CaFE: a tool for binding affinity prediction using end-point free energy methods.	0	0	2	NA	NA	NA	0	2	FALSE	2	2	0	2	Bioinformatics	2016-05-07	1	NA	1	89473	59856	14912.2	1	89473	59856	14912.2	4	6	43.125	6	0.5	1	1	14
UCDenver-ccp/datasource	bsd-3-clause	2012-08-21T17:15:55Z	2017-03-20T14:23:43Z	1673	0	4	1	All male	0	5	0	345	75	0	420	KaBOB: ontology-based semantic integration of biomedical databases.	0	4	0	All male	male	male	0	4	FALSE	3	3	4	8	BMC Bioinformatics	2015-04-24	6	0.146853	7	3189124	77124	4952.06	4	2969562	59754	4698.67	31	22.4516	575.46	12.4286	0.303571	4	9	52
sjackman/uniqtag-paper	NA	2014-06-24T17:38:26Z	2015-05-04T17:23:31Z	315	0	1	0	Solo male	0	1	0	123	0	0	123	UniqTag: Content-Derived Unique and Stable Identifiers for Gene Annotation.	1	2	0	Majority male	male	female	0.63651	3	FALSE	10	10	0	5	PLoS ONE	2015-05-29	0	0	6	127044	27911	11549.5	4	56181	27911	8025.86	6	3.5	43.381	1.75	0.25	2	6	28
ppgardne/RNIE	other	2011-01-19T14:57:05Z	2015-12-14T03:34:38Z	1791	0	1	0	Solo male	0	1	0	3	3	NA	6	RNIE: genome-wide prediction of bacterial intrinsic terminators.	1	4	0	Majority male	male	female	0.5004	5	FALSE	2	2	3	3	Nucleic Acids Res.	2011-04-12	18	0.0716316	1	18483	18483	18483	1	18483	18483	18483	3	9.33333	188.25	0.466667	0.0333333	1	57	16
sanger-pathogens/iva	gpl-3.0	2014-04-30T09:44:21Z	2017-10-11T15:26:10Z	1261	1	4	4	NA	NA	9	1	110	148	NA	259	IVA: accurate de novo assembly of RNA virus genomes.	6	4	0	Majority female	male	male	0.67301	10	FALSE	16	16	7	15	Bioinformatics	2015-03-01	21	0.432353	6	482214	57611	8459.89	4	481205	57611	8749.18	18	11.6667	78.5429	4.88372	0.255814	4	9	40
keleslab/atSNP	NA	2014-10-22T13:54:23Z	2017-05-30T19:51:01Z	952	0	0	3	NA	NA	3	0	0	110	NA	110	atSNP: transcription factor binding affinity testing for regulatory SNP detection.	1	0	2	NA	NA	NA	0	3	TRUE	0	0	0	4	Bioinformatics	2015-06-21	6	0.184211	5	269766	49486	15868.6	4	268272	49486	16767	18	3.22222	56.0862	1.8125	0.21875	4	21	32
wangshenguiuc/clusDCA	NA	2015-04-08T21:22:31Z	2017-10-06T19:37:25Z	913	0	0	1	NA	NA	1	0	0	8	NA	8	Exploiting ontology graph for predicting sparsely annotated gene function.	1	0	4	NA	NA	NA	0	5	FALSE	2	2	5	3	Bioinformatics	2015-06-15	4	0.119658	2	17766	2691	1366.62	1	16175	2691	1347.92	2	15	30.4	0.967742	0.0645161	1	29	16
younglululu/COCACOLA	gpl-2.0	2015-10-25T21:09:59Z	2017-03-12T16:30:18Z	505	0	0	1	NA	NA	1	0	0	30	NA	30	COCACOLA: binning metagenomic contigs using sequence COmposition, read CoverAge, CO-alignment and paired-end read LinkAge.	0	1	3	NA	NA	NA	0	4	FALSE	10	10	3	1	Bioinformatics	2016-06-04	9	NA	4	184622	60375	4013.52	3	170684	60375	3792.98	3	36.6667	275.382	6.11111	0.166667	1	8	17
ErasmusMC-Bioinformatics/fuma	gpl-3.0	2013-10-31T10:34:55Z	2016-04-02T09:33:31Z	885	0	1	1	NA	NA	2	0	2	287	NA	289	FuMa: reporting overlap in RNA-seq detected fusion genes.	1	5	0	Majority male	male	male	0.45056	6	TRUE	2	2	1	6	Bioinformatics	2015-12-15	2	0.27451	4	422239	61987	11728.9	2	344206	61987	10430.5	27	5.66667	622.915	4.93548	0.516129	5	5	30
IntersectAustralia/ap11_Samifier	other	2012-08-28T05:45:36Z	2014-03-25T05:48:36Z	575	1	4	3	NA	NA	8	3	96	106	NA	205	Tools to covisualize and coanalyze proteomic data with genomes and transcriptomes: validation of genes and alternative mRNA splicing.	4	8	1	Majority male	NA	male	0.63651	13	FALSE	5	5	2	38	J. Proteome Res.	2013-10-25	12	0.10084	3	292792	14905	2842.64	2	286312	14905	2806.98	32	5.90625	102.317	9.45	0.5	5	9	33
gui11aume/starcode	gpl-3.0	2013-03-09T18:17:56Z	2017-09-06T07:44:02Z	1643	0	2	1	NA	NA	3	0	84	145	NA	229	Starcode: sequence clustering based on all-pairs search.	0	3	0	All male	male	male	0	3	FALSE	26	26	4	5	Bioinformatics	2015-02-02	8	0.152589	12	650452	196165	16678.3	8	440674	61729	12590.7	17	4.29412	548.329	1.32727	0.2	3	17	45
akloetgen/PARA-suite	gpl-3.0	2015-01-07T12:34:32Z	2016-10-07T14:37:18Z	640	0	1	0	Solo male	0	1	0	76	0	0	76	The PARA-suite: PAR-CLIP specific sequence read simulation and processing.	2	2	0	Equal	male	female	0.69315	4	FALSE	0	0	1	1	PeerJ	2016-11-05	0	NA	5	162298	29936	5071.81	3	160021	29936	5334.03	7	12.5714	464.625	4	0.227273	2	13	14
noname2020/Bioc	NA	2013-08-26T18:22:58Z	2013-09-26T14:24:41Z	32	0	0	3	NA	NA	3	0	0	127	NA	127	Integrating information retrieval with distant supervision for gene ontology annotation.	0	1	3	NA	NA	NA	0	4	FALSE	0	0	1	2	Database (Oxford)	2014-09-04	1	0.0135135	11	17219762	347615	13328	7	5732932	300436	7068.97	7	407	0.0540541	1424.5	1	2	0	9
peterjc/galaxy_blast	NA	2010-09-21T17:30:13Z	2017-10-11T12:10:33Z	2578	3	7	4	NA	NA	14	4	104	856	NA	964	NCBI BLAST+ integrated into Galaxy.	0	4	1	All male	male	NA	0	5	FALSE	28	28	36	16	Gigascience	2015-09-04	8	0.366013	7	612464	73475	7121.67	2	92950	16061	7150	42	5.64286	1360.51	2.75581	0.27907	9	23	52
opencb/hpg-pore	apache-2.0	2015-01-15T05:59:39Z	2016-08-22T10:19:15Z	586	1	2	2	NA	NA	5	18	38	3	0.62794	59	HPG pore: an efficient and scalable framework for nanopore sequencing data.	1	4	0	Majority male	male	male	0.5004	5	FALSE	16	16	2	8	BMC Bioinformatics	2016-02-28	1	NA	19	31076508	583213	26425.6	16	30579980	583213	27475.3	12	239.667	0.482962	143.8	0.25	5	15	38
kyssproject/kyssproject.github.io	NA	2016-12-28T19:41:19Z	2016-12-28T20:33:58Z	1	0	0	1	NA	NA	1	0	0	5	NA	5	KYSS: mass spectrometry data quality assessment for protein analysis and large-scale proteomics.	1	2	1	Majority male	male	male	0.63651	4	FALSE	0	0	0	0	Biochem. Biophys. Res. Commun.	2014-02-01	0	0	3	586	448	195.333	NA	NA	NA	NA	1	3	0	3	1	1	0	16
statisticalbiotechnology/maracluster	apache-2.0	2015-10-27T12:37:30Z	2017-10-11T13:49:54Z	716	0	3	0	All male	0	3	0	41	4	0	45	MaRaCluster: A Fragment Rarity Metric for Clustering Fragment Spectra in Shotgun Proteomics.	0	2	0	All male	male	male	0	2	FALSE	3	3	1	18	J. Proteome Res.	2015-12-15	2	0.27451	6	644583	106935	6645.19	5	641739	106935	6684.78	9	11.7778	88.9057	4.24	0.28	2	5	53
charite/asdpex	other	2015-08-18T12:35:15Z	2016-12-14T00:42:41Z	485	0	2	0	All male	0	2	0	130	57	NA	187	Alternate-locus aware variant calling in whole genome sequencing.	1	5	0	Majority male	male	male	0.45056	6	FALSE	5	5	1	4	Genome Med	2016-12-15	0	NA	9	263972	18734	4190.03	7	249702	18734	4232.24	13	5.23077	310.162	4	0.647059	6	4	29
enormandeau/mapcomp	gpl-3.0	2015-10-20T14:12:50Z	2017-08-19T13:03:00Z	670	0	2	0	All male	0	2	0	54	15	0	69	Salmonid Chromosome Evolution as Revealed by a Novel Method for Comparing RADseq Linkage Maps.	2	5	0	Majority male	male	male	0.59827	7	FALSE	11	11	1	2	Genome Biol Evol	2017-02-09	7	NA	5	29139	6030	2081.36	4	23109	4980	1777.62	8	3.125	117.48	1.08696	0.217391	2	11	31
ChrisMaherLab/INTEGRATE-Neo	NA	2016-08-22T22:00:02Z	2017-01-18T20:38:58Z	150	0	1	1	NA	NA	2	0	3	18	NA	21	INTEGRATE-neo: a pipeline for personalized gene fusion neoantigen discovery.	1	1	1	NA	NA	male	0.69315	3	FALSE	3	3	5	3	Bioinformatics	2016-11-01	6	NA	7	321793	21102	6188.33	6	313502	21102	6270.04	5	42.8	89.4766	35.6667	0.666667	2	1	20
chrchang/plink-ng	NA	2012-07-08T11:20:22Z	2017-10-09T04:30:13Z	1920	0	8	3	NA	NA	11	0	2885	15	0	2900	Second-generation PLINK: rising to the challenge of larger and richer datasets.	0	5	1	All male	male	male	0	6	FALSE	98	98	38	25	Gigascience	2015-02-28	342	7.02053	11	11081941	673342	54058.2	10	11063907	673342	55597.5	8	30.875	1712.15	3.85938	0.078125	2	52	24
hitbc/deBGA	NA	2015-08-18T05:50:50Z	2016-07-19T02:06:33Z	337	0	0	1	NA	NA	1	0	0	22	NA	22	deBGA: read alignment with de Bruijn graph-based seed and extension.	0	2	2	NA	male	NA	0	4	TRUE	3	3	1	2	Bioinformatics	2016-10-30	2	NA	4	1173620	806551	69036.5	3	1162602	806551	72662.6	2	9	14.7222	1.5	0.166667	1	8	20
patvarilly/DNACC	gpl-3.0	2012-05-30T23:46:12Z	2015-10-19T09:12:04Z	1238	0	1	1	NA	NA	2	0	8	2	0	10	A general theory of DNA-mediated and other valence-limited colloidal interactions.	0	3	1	All male	male	male	0	4	FALSE	3	3	4	2	J Chem Phys	2012-09-11	6	0.0338164	7	1296811	841232	19950.9	6	1294187	841232	20221.7	2	1274	0.195447	60.6667	0.047619	1	35	44
bjornwallner/DockQ	NA	2015-12-12T05:56:21Z	2017-09-01T17:40:52Z	630	0	2	0	All male	0	2	0	80	23	0	103	DockQ: A Quality Measure for Protein-Protein Docking Models.	0	2	0	All male	male	male	0	2	FALSE	2	2	1	2	PLoS ONE	2016-08-26	3	NA	7	64403	26268	8050.38	6	55775	26268	7967.86	6	3.66667	99.5909	1	0.136364	1	13	16
RUBi-ZA/MD-TASK	gpl-3.0	2016-11-15T08:29:38Z	2017-10-07T10:27:13Z	327	0	1	2	NA	NA	3	0	76	17	0	93	MD-TASK: a software suite for analyzing molecular dynamics trajectories.	3	4	0	Majority male	male	female	0.68291	7	FALSE	0	0	2	1	Bioinformatics	2017-06-03	0	NA	5	122081	35141	4695.42	3	85607	10071	3722.04	14	3.28571	62.8261	3.83333	0.416667	3	5	26
Edert/NVT	NA	2015-11-24T08:37:15Z	2016-08-16T11:34:27Z	267	0	0	2	NA	NA	2	0	0	73	NA	73	NVT: a fast and simple tool for the assessment of RNA-seq normalization strategies.	0	3	0	All male	male	male	0	3	FALSE	4	4	1	1	Bioinformatics	2016-08-16	1	NA	2	46480	44362	15493.3	1	46367	44362	23183.5	12	3.66667	44.6591	4.4	0.5	4	3	16
pnnl/fqc	mit	2016-07-22T17:32:41Z	2017-06-21T19:12:41Z	335	1	1	0	Equal	0.69315	2	3	59	0	0.19374	62	FQC Dashboard: integrates FastQC results into a web-based, interactive, and extensible FASTQ quality control tool.	1	1	1	NA	male	NA	0.69315	3	FALSE	5	5	3	5	Bioinformatics	2017-06-13	1	NA	7	3218003	732848	27741.4	3	2587752	732848	30444.1	8	58.125	171.718	38.75	0.416667	2	2	20
karel-brinda/rnf-spec	NA	2015-04-02T12:24:33Z	2015-08-04T13:44:09Z	125	0	1	0	Solo male	0	1	0	7	0	0	7	RNF: a general framework to evaluate NGS read mappers.	1	2	0	Majority male	male	male	0.63651	3	FALSE	1	1	0	1	Bioinformatics	2015-09-12	2	0.0965517	1	13766	13766	13766	1	13766	13766	13766	2	2.5	9.6	1	0.2	1	4	27
merenlab/illumina-utils	gpl-2.0	2011-08-25T20:39:00Z	2017-10-11T09:59:01Z	2240	1	1	3	NA	NA	5	1	2	250	NA	253	A filtering method to generate high quality short reads using illumina paired-end technology.	1	2	1	Majority male	NA	male	0.63651	4	FALSE	32	32	16	9	PLoS ONE	2013-06-27	58	0.426023	4	200226	40315	6458.9	3	176876	40315	6099.17	10	5.2	1153.87	0.693333	0.0933333	1	21	27
gungorbudak/seten	mit	2015-12-14T22:46:23Z	2017-05-24T11:56:22Z	528	0	0	1	NA	NA	1	0	0	42	NA	42	Seten: a tool for systematic identification and comparison of processes, phenotypes, and diseases associated with RNA-binding proteins from condition-specific CLIP-seq profiles.	0	2	1	NA	NA	male	0	3	FALSE	0	0	0	1	RNA	2017-03-25	1	NA	6	1804050	738885	27754.6	2	1592281	738885	28950.6	8	11.5	91.25	5.11111	0.222222	3	12	35
wswgG/solver-for-the-Jeffreys-type-equations-system	NA	2014-04-30T12:27:06Z	2014-04-30T14:09:35Z	1	0	1	0	Solo male	0	1	0	5	0	0	5	A model for the expression of gap genes based on the Jeffreys-type equation.	0	2	0	All male	male	male	0	2	FALSE	0	0	1	1	Bioinformatics	2014-10-24	0	0	2	21257	20924	10628.5	1	20924	20924	20924	1	2	0	2	1	1	0	16
jaredgk/IMgui-electron-packages	NA	2016-07-15T19:24:09Z	2016-10-24T21:51:11Z	102	0	1	0	Solo male	0	1	0	12	5	NA	17	IMGui-A Desktop GUI Application for Isolation with Migration Analyses.	0	2	1	NA	male	NA	0	3	FALSE	3	3	0	1	Mol. Biol. Evol.	2016-12-28	0	NA	1	8860	8860	8860	NA	NA	NA	NA	2	2.5	1.4	1.25	0.25	1	3	24
alexdobin/STAR	other	2014-08-20T20:33:52Z	2017-10-10T21:05:28Z	1148	0	17	3	All male	0	20	0	354	45	0	399	NA	NA	NA	NA	NA	NA	NA	NA	NA	FALSE	376	376	153	81	NA	NA	NA	NA	9	1801094	96823	7730.02	7	1771247	96823	7802.85	31	8.16129	138.81	6.48718	0.487179	4	5	53
rockt/SETH	other	2012-11-22T10:36:59Z	2017-05-22T14:59:50Z	1643	0	2	4	NA	NA	6	0	55	280	NA	335	SETH detects and normalizes genetic variants in text.	1	4	0	Majority male	male	male	0.5004	5	FALSE	13	13	8	6	Bioinformatics	2016-06-04	1	NA	9	761208	251070	9062	6	509072	42481	6363.4	29	33.7586	249.403	17.8	0.327273	3	13	36
nedaz/cola	gpl-3.0	2014-02-18T08:25:51Z	2016-12-15T13:48:12Z	1032	0	0	2	NA	NA	2	0	0	40	NA	40	Modular and configurable optimal sequence alignment software: Cola.	1	2	1	Majority male	female	male	0.63651	4	FALSE	3	3	1	2	Source Code Biol Med	2014-07-01	2	0.0240137	5	169903	35141	3775.62	4	132408	12756	3079.26	5	9.8	920.98	1.4	0.0857143	2	31	30
gersteinlab/HiC-spector	NA	2016-08-30T20:21:47Z	2017-06-29T13:54:10Z	304	2	0	0	All female	0	2	61	0	1	0	62	HiC-spector: a matrix library for spectral and reproducibility analysis of Hi-C contact maps.	1	3	1	Majority male	female	male	0.56234	5	FALSE	5	5	2	1	Bioinformatics	2017-04-04	0	NA	3	24525	12306	4905	2	21267	12306	5316.75	6	1	103.5	0.545455	0.363636	2	4	16
molgenis/gavin	gpl-2.0	2015-07-12T19:36:31Z	2016-11-01T12:47:07Z	479	0	1	2	NA	NA	3	0	2	357	NA	359	GAVIN: Gene-Aware Variant INterpretation for medical sequencing.	5	6	1	Majority male	NA	male	0.68901	12	FALSE	2	2	2	5	Genome Biol.	2017-01-18	1	NA	8	3626016	869364	42659	5	3621317	869364	44707.6	30	4.43333	277.391	7.82353	0.647059	9	2	38
xiaeryu/RD-Analyzer	NA	2016-04-08T02:26:00Z	2016-11-15T13:08:41Z	222	0	0	1	NA	NA	1	0	0	15	NA	15	In silico region of difference (RD) analysis of Mycobacterium tuberculosis complex from sequence reads using RD-Analyzer.	0	3	2	NA	NA	male	0	5	FALSE	1	1	0	1	BMC Genomics	2016-11-04	2	NA	2	30716	18183	10238.7	1	27880	18183	13940	1	6	0	0.75	0.125	1	7	21
kkrizanovic/NanoMark	mit	2015-02-03T08:53:57Z	2016-12-22T15:37:07Z	689	0	4	0	All male	0	4	0	217	5	0	222	Evaluation of hybrid and non-hybrid methods for de novo assembly of nanopore reads.	0	2	1	NA	male	NA	0	3	FALSE	4	4	1	4	Bioinformatics	2016-05-11	8	NA	2	342646	42870	14276.9	1	337819	42870	14687.8	14	2.42857	228.353	1.47826	0.347826	2	3	37
tengfei/visnab	NA	2011-02-28T22:37:50Z	2013-04-05T19:27:49Z	768	0	2	2	NA	NA	4	0	29	143	NA	172	NA	NA	NA	NA	NA	NA	NA	NA	NA	FALSE	11	11	0	3	NA	NA	NA	NA	2	103697	30742	3988.35	1	103023	30742	4120.92	20	1.6	151.281	1.18519	0.259259	4	19	34
mjsull/HapFlow	gpl-3.0	2014-06-20T14:45:02Z	2015-12-10T19:21:40Z	539	0	0	1	NA	NA	1	0	0	41	NA	41	HapFlow: visualizing haplotypes in sequencing data.	0	4	0	All male	male	male	0	4	FALSE	14	14	2	2	Bioinformatics	2015-10-10	0	0	2	153014	96092	30602.8	1	117353	96092	39117.7	8	1.25	236.6	0.526316	0.263158	2	7	25
chapmanb/cloudbiolinux	mit	2008-12-09T21:02:17Z	2017-10-08T09:18:49Z	3226	4	28	18	NA	NA	50	25	1259	1395	NA	2679	Cloud BioLinux: pre-configured and on-demand bioinformatics computing for the genomics community.	4	3	0	Majority female	male	female	0.68291	7	FALSE	204	204	132	31	BMC Bioinformatics	2012-03-21	36	0.177966	10	1571602	533069	4542.2	5	692133	42128	5324.1	143	3.06294	1779.69	4.09346	0.476636	9	22	60
cfce/chilin	bsd-3-clause	2014-07-15T21:11:35Z	2017-05-03T10:11:24Z	1024	0	0	5	NA	NA	5	0	0	36	NA	36	ChiLin: a comprehensive ChIP-seq and DNase-seq quality control and analysis pipeline.	1	4	12	NA	NA	NA	0.5004	17	FALSE	13	13	6	5	BMC Bioinformatics	2016-10-08	4	NA	19	8781379	398933	11101.6	14	7871528	227438	10412.1	9	123.778	616.933	31.8286	0.142857	1	11	38
topsoil/patternCNV	artistic-2.0	2014-01-06T04:54:34Z	2014-01-07T04:49:10Z	2	0	0	1	NA	NA	1	0	0	5	NA	5	PatternCNV: a versatile tool for detecting copy number changes from exome sequencing data.	2	11	3	Majority male	NA	NA	0.42932	16	FALSE	3	3	4	2	Bioinformatics	2014-05-31	13	0.148208	3	66641	13623	2897.43	2	66547	13623	3024.86	1	82	0	82	1	1	0	14
gdancik/shinyGEO	gpl-2.0	2015-05-01T00:52:11Z	2017-09-28T12:06:17Z	882	1	2	0	Majority male	0.63651	3	156	222	7	0.67783	385	shinyGEO: a web-based application for analyzing gene expression omnibus datasets.	1	2	0	Majority male	female	male	0.63651	3	TRUE	3	3	4	1	Bioinformatics	2016-08-10	2	NA	5	526963	122849	12852.8	3	148224	22234	4632	13	4.30769	264.429	1.93103	0.275862	3	17	100
mgiacomelli/VirtualHE	NA	2016-01-19T03:29:37Z	2017-07-12T15:30:17Z	541	0	1	0	Solo male	0	1	0	4	4	NA	8	Virtual Hematoxylin and Eosin Transillumination Microscopy Using Epi-Fluorescence Imaging.	2	5	0	Majority male	male	male	0.59827	7	FALSE	1	1	0	1	PLoS ONE	2016-08-09	4	NA	3	16296	13604	2328	2	15918	13604	2653	3	5.66667	35.4118	0.894737	0.157895	1	15	16
carolzhou/Virus	other	2015-05-27T20:51:01Z	2016-02-19T22:17:36Z	269	0	0	1	NA	NA	1	0	0	13	NA	13	S2M: A Stochastic Simulation Model of Poliovirus Genetic State Transition.	1	0	0	Solo female	NA	NA	0	1	FALSE	1	1	1	1	Bioinform Biol Insights	2016-07-08	0	NA	5	209317	32019	10465.9	4	194904	32019	10258.1	3	7.33333	50.8182	2.2	0.3	1	4	34
XieConnect/CircuitService	mit	2012-01-09T19:49:30Z	2014-02-07T21:58:51Z	761	0	1	1	NA	NA	2	0	14	48	NA	62	SecureMA: protecting participant privacy in genetic association meta-analysis.	1	5	1	Majority male	NA	male	0.45056	7	FALSE	0	0	0	2	Bioinformatics	2014-08-26	7	0.0929791	4	270500	8720	2436.94	3	268973	8720	2445.21	8	15.375	635.138	4.73077	0.230769	3	13	34
cgmisc-team/cgmisc	NA	2014-09-29T12:58:52Z	2016-03-14T12:44:05Z	533	3	1	2	NA	NA	6	3	5	86	NA	94	cgmisc: enhanced genome-wide association analyses and visualization.	6	5	0	Majority female	male	female	0.68901	11	FALSE	1	1	0	4	Bioinformatics	2015-08-08	1	0.0388889	2	102360	6087	2225.22	2	102360	6087	2225.22	15	6.66667	76.52	5.26316	0.526316	7	7	36
GreenwoodLab/funtooNorm	NA	2015-06-11T13:58:40Z	2017-09-26T19:12:28Z	839	1	5	4	NA	NA	10	113	10	154	NA	277	funtooNorm: an R package for normalization of DNA methylation data when there are multiple cell or tissue types.	8	12	0	Majority male	female	female	0.67301	20	FALSE	5	5	7	4	Bioinformatics	2015-10-27	2	0.14	3	37276	27763	9319	1	34616	27763	17308	14	2	264.964	1	0.285714	2	8	28
UdeM-LBIT/OrthoPara-ConstraintChecker	NA	2016-06-13T11:38:02Z	2016-06-13T12:31:53Z	1	0	0	1	NA	NA	1	0	0	6	NA	6	On the consistency of orthology relationships.	1	2	0	Majority male	male	female	0.63651	3	FALSE	1	1	1	3	BMC Bioinformatics	2017-02-12	0	NA	1	84498	49646	14083	1	84498	49646	14083	1	14	0	14	1	1	0	13
kcakdemir/HiCPlotter	NA	2015-01-23T18:46:04Z	2017-09-05T16:32:45Z	957	0	2	0	All male	0	2	0	15	81	NA	96	HiCPlotter integrates genomic data with interaction matrices.	1	1	0	Equal	male	female	0.69315	2	FALSE	51	51	26	12	Genome Biol.	2015-09-24	9	0.473684	3	157133	105816	31426.6	2	119465	105816	29866.2	13	11.9231	111.052	4.69697	0.363636	3	6	9
VarioML/VarioML	NA	2011-06-01T09:12:49Z	2016-09-12T19:37:01Z	1931	0	2	0	All male	0	2	0	247	10	0	257	NA	NA	NA	NA	NA	NA	NA	NA	NA	FALSE	8	8	4	7	NA	NA	NA	NA	15	1212342	133956	7923.8	7	516998	35405	4831.76	22	18.4545	676.2	6.34375	0.171875	4	42	28
edsgard/scphaser	NA	2015-10-08T13:46:06Z	2017-08-22T20:13:25Z	685	0	0	2	NA	NA	2	0	0	81	NA	81	scphaser: haplotype inference using single-cell RNA-seq data.	0	3	0	All male	male	male	0	3	FALSE	7	7	2	5	Bioinformatics	2016-08-09	1	NA	5	589693	117873	8424.19	3	405026	55628	6328.53	19	10.4737	183.432	8.65217	0.304348	2	11	42
srobb1/RelocaTE	bsd-3-clause	2012-05-18T17:42:25Z	2014-11-01T00:44:29Z	898	1	1	0	Equal	0.69315	2	63	1	130	NA	194	NA	NA	NA	NA	NA	NA	NA	NA	NA	FALSE	7	7	5	3	NA	NA	NA	NA	3	182439	31691	6515.68	2	158194	31691	5859.04	9	4.44444	156.075	1.29032	0.225806	2	13	22
turkunlp/Cell-line-recognition	NA	2015-04-02T21:33:16Z	2016-10-20T12:40:05Z	568	0	0	1	NA	NA	1	0	0	35	NA	35	Cell line name recognition in support of the identification of synthetic lethality in cancer from text.	2	3	1	Majority male	NA	male	0.67301	6	FALSE	0	0	2	12	Bioinformatics	2015-10-03	1	0.0564516	4	25132	7607	4188.67	1	48	48	48	2	5	13	0.526316	0.105263	1	14	33
itojal/hot_scan	gpl-2.0	2013-09-30T21:30:38Z	2013-10-17T13:43:21Z	18	0	2	0	All male	0	2	0	3	1	0	4	Identification of chromosomal translocation hotspots via scan statistics.	1	4	0	Majority male	male	female	0.5004	5	FALSE	0	0	1	3	Bioinformatics	2014-05-27	2	0.0226537	2	14034	13291	7017	2	14034	13291	7017	3	3	5.77778	4.5	1	2	0	28
COL-IU/XLSearch	mit	2016-04-19T19:15:20Z	2016-08-17T13:17:46Z	121	0	0	1	NA	NA	1	0	0	9	NA	9	XLSearch: a Probabilistic Database Search Algorithm for Identifying Cross-Linked Peptides.	0	3	2	NA	male	NA	0	5	FALSE	0	0	0	4	J. Proteome Res.	2016-04-14	1	NA	1	139180	29197	4970.71	1	139180	29197	4970.71	3	215.667	2.15456	129.4	0.4	1	3	22
dasmoth/ldserv	NA	2013-12-24T16:55:04Z	2014-03-11T15:50:31Z	78	0	1	0	Solo male	0	1	0	10	0	0	10	An interactive genome browser of association results from the UK10K cohorts project.	9	32	5	Majority male	male	NA	0.52629	46	FALSE	0	0	0	2	Bioinformatics	2015-09-01	3	0.134615	4	12582	6897	2516.4	3	11839	6897	2959.75	2	4	4	2	0.5	2	2	22
Yeyke/H-BLAST	NA	2016-08-05T04:06:18Z	2017-07-21T11:59:27Z	351	0	0	1	NA	NA	1	0	0	4	NA	4	H-BLAST: a fast protein sequence alignment toolkit on heterogeneous computers with GPUs.	1	0	3	NA	NA	NA	0	4	FALSE	2	2	1	2	Bioinformatics	2017-01-15	0	NA	7	1447186	154752	29534.4	6	1444964	154752	30103.4	2	30.5	28.6885	5.08333	0.166667	1	10	16
dmontaner-papers/gsa4mirna	NA	2015-02-11T11:50:16Z	2016-05-22T10:28:06Z	467	0	2	3	NA	NA	5	0	26	78	NA	104	Integrated gene set analysis for microRNA studies.	0	4	0	All male	male	male	0	4	FALSE	2	2	1	2	Bioinformatics	2016-06-22	5	NA	6	1464720	609616	13315.6	4	346941	24283	3435.06	15	95.8667	244.596	89.875	0.5	3	2	15
TCGAExpedition/tcga-expedition	other	2015-12-11T01:03:11Z	2016-06-22T18:49:06Z	195	1	0	0	Solo female	0	1	14	0	30	NA	44	TCGA Expedition: A Data Acquisition and Management System for TCGA Data.	5	7	3	Majority male	female	female	0.67919	15	FALSE	2	2	1	5	PLoS ONE	2016-10-28	2	NA	2	714618	50718	7146.18	1	693257	50718	7074.05	4	33.25	1.64662	19	0.285714	1	5	22
CampagneLaboratory/gobyweb2-plugins	apache-2.0	2012-12-12T16:47:32Z	2016-03-25T15:10:25Z	1200	0	3	0	All male	0	3	0	380	0	0	380	GobyWeb: simplified management and analysis of gene expression and DNA methylation sequencing data.	1	5	0	Majority male	male	male	0.45056	6	FALSE	1	1	1	5	PLoS ONE	2013-08-13	11	0.084989	10	1400620	313991	5602.48	7	998617	313991	7397.16	38	8.42105	83.2125	8	0.275	7	24	157
jacobhsu35/ISPP	NA	2016-01-08T12:48:11Z	2016-01-08T13:17:15Z	1	0	0	1	NA	NA	1	0	0	2	NA	2	Inheritance-mode specific pathogenicity prioritization (ISPP) for human protein coding genes.	1	4	1	Majority male	male	NA	0.5004	6	FALSE	0	0	0	1	Bioinformatics	2016-06-30	2	NA	1	188803	56454	11800.2	1	188803	56454	11800.2	1	44	0	44	1	1	0	12
SergeMOULIN/retrotransposons-spread	NA	2016-02-03T09:07:55Z	2016-09-20T14:00:05Z	231	0	0	1	NA	NA	1	0	0	10	NA	10	Simulation-based estimation of branching models for LTR retrotransposons.	1	4	0	Majority male	male	female	0.5004	5	FALSE	2	2	0	1	Bioinformatics	2016-12-25	0	NA	1	24254	12210	6063.5	1	24254	12210	6063.5	2	2.5	92	0.625	0.25	1	6	20
wchangmitre/bioattribution	other	2015-07-23T06:57:05Z	2016-08-16T14:57:13Z	391	0	2	1	NA	NA	3	0	34	7	0	41	Pathogen metadata platform: software for accessing and analyzing pathogen strain information.	1	2	1	Majority male	NA	female	0.63651	4	FALSE	0	0	3	3	BMC Bioinformatics	2016-09-17	1	NA	11	285907	49019	5198.31	7	195567	49019	4345.93	3	22.3333	335.179	4.78571	0.214286	3	11	34
vjethava/NETGEM	NA	2009-12-24T10:49:42Z	2011-08-04T13:27:20Z	589	0	1	0	Solo male	0	1	0	28	9	0	37	NETGEM: Network Embedded Temporal GEnerative Model for gene expression data.	0	2	2	NA	male	male	0	4	FALSE	1	1	2	1	BMC Bioinformatics	2011-08-10	1	0.0042709	10	1991818	560271	3654.71	8	1700814	560271	3149.66	13	58.8462	42.4693	36.4286	0.238095	3	7	20
rebeccaroisin/nxrepair	bsd-2-clause	2014-09-22T16:19:22Z	2015-05-26T10:28:13Z	247	1	1	0	Equal	0.69315	2	59	32	11	0.64846	102	NxRepair: error correction in de novo sequence assembly using Nextera mate pairs.	1	3	0	Majority male	female	male	0.56234	4	FALSE	6	6	2	1	PeerJ	2015-06-10	1	0.0292887	7	687389	102260	16366.4	5	439662	93637	14655.4	7	14	41.551	10.8889	0.444444	2	2	37
ruping/TRUP	NA	2012-02-07T13:37:28Z	2017-06-02T01:23:34Z	1943	0	0	2	NA	NA	2	0	0	157	NA	157	Identification of novel fusion genes in lung cancer using breakpoint assembly of transcriptome sequencing data.	13	23	4	Majority male	female	male	0.65405	40	FALSE	6	6	13	6	Genome Biol.	2015-02-05	19	0.365385	7	768682	176721	11825.9	6	757649	176721	11838.3	15	4.73333	358.155	1.09231	0.169231	2	21	13
Zhangxf-ccnu/CC-MDS	NA	2014-12-19T04:49:29Z	2014-12-19T04:59:20Z	1	0	0	1	NA	NA	1	0	0	3	NA	3	Determining minimum set of driver nodes in protein-protein interaction networks.	1	0	4	NA	NA	female	0	5	FALSE	1	1	1	1	BMC Bioinformatics	2015-05-08	7	0.180147	NA	NA	NA	NA	NA	NA	NA	NA	1	4	0	4	1	1	0	16
cancerit/ascatNgs	agpl-3.0	2014-02-28T16:07:27Z	2017-07-21T12:35:13Z	1240	0	3	0	All male	0	3	0	197	6	0	203	ascatNgs: Identifying Somatically Acquired Copy-Number Alterations from Whole-Genome Sequencing Data.	1	9	0	Majority male	male	male	0.32508	10	FALSE	20	20	4	19	Curr Protoc Bioinformatics	2016-12-09	3	NA	5	96855	16088	5380.83	3	91913	16088	6127.53	12	3	348.778	0.857143	0.214286	3	15	41
chop-dbhi/ehb-service	bsd-2-clause	2015-08-20T14:57:54Z	2017-08-29T21:19:55Z	741	1	1	0	Equal	0.69315	2	9	48	7	0.43616	64	The biorepository portal toolkit: an honest brokered, modular service oriented software tool set for biospecimen-driven translational research.	0	5	0	All male	male	male	0	5	FALSE	0	0	0	14	BMC Genomics	2016-08-19	0	NA	7	297063	52292	5401.15	3	244167	52292	5425.93	6	11.3333	25.4265	2.72	0.24	2	11	43
qunfengdong/BLCA	NA	2016-10-27T20:20:27Z	2017-06-21T21:24:58Z	238	0	0	2	NA	NA	2	0	0	93	NA	93	A Bayesian taxonomic classification method for 16S rRNA gene sequences with improved species-level accuracy.	0	0	4	NA	NA	NA	0	4	FALSE	4	4	3	2	BMC Bioinformatics	2017-05-11	1	NA	2	36223	13223	9055.75	1	24199	13223	8066.33	2	3.5	16.7143	0.777778	0.222222	1	6	13
JIC-CSB/jicbioimage.core	mit	2015-02-04T14:38:37Z	2016-10-31T15:55:44Z	636	0	1	1	NA	NA	2	0	6	418	NA	424	jicbioimage: a tool for automated and reproducible bioimage analysis.	0	1	1	NA	NA	male	0	2	FALSE	1	1	0	2	PeerJ	2016-11-30	1	NA	4	156350	17644	3813.41	2	152994	17644	4026.16	29	2.2069	143.703	3.04762	0.619048	4	2	42
zhangwei2015/IMPre	gpl-3.0	2016-01-18T11:12:41Z	2016-08-27T09:40:56Z	223	0	0	1	NA	NA	1	0	0	15	NA	15	IMPre: An Accurate and Efficient Software for Prediction of T- and B-Cell Receptor Germline Genes and Alleles from Rearranged Repertoire Data.	2	3	5	NA	NA	NA	0.67301	10	FALSE	2	2	1	2	Front Immunol	2016-11-22	0	NA	4	155623	62528	8190.68	4	155623	62528	8190.68	1	38	199	4.75	0.125	1	7	8
fraenkel-lab/OmicsIntegrator	bsd-2-clause	2015-02-17T21:18:11Z	2017-08-11T14:04:35Z	907	4	2	2	Majority female	0.63651	8	91	111	85	NA	287	Network-Based Interpretation of Diverse High-Throughput Datasets through the Omics Integrator Software Package.	3	3	0	Equal	female	male	0.69315	6	FALSE	18	18	11	10	PLoS Comput. Biol.	2016-04-21	7	NA	8	452291	75288	8868.45	5	414375	75288	9417.61	27	23	41.037	20.0323	0.483871	4	6	40
MesserLab/asymptoticMK	gpl-3.0	2017-03-12T08:06:46Z	2017-06-01T03:46:51Z	82	0	1	0	Solo male	0	1	0	2	0	0	2	asymptoticMK: A Web-Based Tool for the Asymptotic McDonald-Kreitman Test.	0	2	0	All male	male	male	0	2	FALSE	1	1	1	2	G3 (Bethesda)	2017-03-28	0	NA	4	70602	29954	14120.4	2	55769	29954	18589.7	1	8	0	2	0.25	1	3	12
NBEL-lab/BioDataMining	NA	2017-01-23T14:56:54Z	2017-01-23T14:56:54Z	1	0	0	1	NA	NA	1	0	0	1	NA	1	Rapid development of entity-based data models for bioinformatics with persistence object-oriented design and structured interfaces.	0	0	1	NA	NA	NA	0	1	FALSE	0	0	0	1	BioData Min	2017-03-16	0	NA	2	39749	7617	2092.05	1	38443	7617	2135.72	1	25	0	25	1	1	0	12
obcs/obcs	NA	2013-09-04T23:15:55Z	2017-05-01T05:06:00Z	1336	0	0	3	NA	NA	3	0	0	98	NA	98	The Ontology of Biological and Clinical Statistics (OBCS) for standardized and reproducible statistical analysis.	2	2	3	NA	NA	NA	0.69315	7	FALSE	1	1	0	8	J Biomed Semantics	2016-09-16	1	NA	2	5229	2321	1307.25	NA	NA	NA	NA	14	3.57143	618.04	1.11111	0.266667	3	8	53
CompEvol/sampled-ancestors	gpl-3.0	2013-05-20T23:15:17Z	2017-08-07T09:31:23Z	1541	2	3	3	NA	NA	8	123	28	80	NA	231	Bayesian inference of sampled ancestor trees for epidemiology and fossil calibration.	2	2	0	Equal	female	male	0.69315	4	FALSE	4	4	5	13	PLoS Comput. Biol.	2014-12-05	30	0.492958	8	796460	134402	10479.7	4	487503	65469	7276.16	40	2.225	468.213	1.71154	0.384615	3	10	20
aubombarely/Organelle_PBA	NA	2015-10-26T10:18:15Z	2016-10-10T22:00:47Z	351	0	1	1	NA	NA	2	0	1	34	NA	35	Organelle_PBA, a pipeline for assembling chloroplast and mitochondrial genomes from PacBio DNA sequencing data.	0	3	1	All male	NA	male	0	4	FALSE	11	11	4	3	BMC Genomics	2017-01-08	1	NA	2	79081	75219	39540.5	1	75219	75219	75219	3	1.66667	119.2	0.384615	0.230769	1	7	46
cui-lab/multigems	mit	2015-06-23T17:58:43Z	2016-02-16T18:48:32Z	239	0	0	1	NA	NA	1	0	0	9	NA	9	MultiGeMS: detection of SNVs from multiple samples using model selection on high-throughput sequencing data.	1	1	6	NA	male	NA	0.69315	8	FALSE	2	2	2	1	Bioinformatics	2016-01-21	0	0	4	57294	21721	6366	3	54252	21721	6781.5	3	4.66667	46.9286	1.55556	0.333333	2	5	26
robinmeyers/transloc_pipeline	NA	2013-01-26T03:00:04Z	2016-05-01T02:44:34Z	1192	0	0	2	NA	NA	2	0	0	219	NA	219	Detecting DNA double-stranded breaks in mammalian genomes by linear amplification-mediated high-throughput genome-wide translocation sequencing.	0	3	3	NA	NA	male	0	6	FALSE	0	0	2	1	Nat Protoc	2016-04-01	6	NA	4	286991	39914	8696.7	3	279806	39914	8743.94	23	3.56522	721.89	2	0.365854	2	6	31
nicolazzie/SNPConvert	NA	2016-01-18T15:40:10Z	2016-07-05T10:20:01Z	170	0	2	0	All male	0	2	0	6	0	0	6	SNPConvert: SNP Array Standardization and Integration in Livestock Species.	1	2	0	Majority male	male	female	0.63651	3	FALSE	0	0	0	1	Microarrays (Basel)	2016-09-08	1	NA	2	113064	40104	18844	1	101798	40104	20359.6	2	15	20.5333	4.28571	0.285714	1	4	36
blackrim/treePL	NA	2012-02-15T16:02:46Z	2017-05-23T16:24:22Z	1925	1	2	1	Majority male	0.63651	4	3	47	14	0.22697	64	treePL: divergence time estimation using penalized likelihood for large phylogenies.	0	2	0	All male	male	male	0	2	FALSE	16	16	8	8	Bioinformatics	2012-08-22	16	0.088748	5	400733	157349	12522.9	5	400733	157349	12522.9	4	19	28.1184	1.1875	0.046875	1	34	23
idekerlab/KEGGscape	apache-2.0	2010-04-28T04:02:12Z	2017-06-08T18:31:34Z	2599	1	0	4	NA	NA	5	177	0	156	NA	333	KEGGscape: a Cytoscape app for pathway data integration.	1	1	2	NA	female	male	0.69315	4	TRUE	7	7	6	10	F1000Res	2014-09-02	15	0.201923	7	4839518	651773	55626.6	3	95348	26860	3405.29	34	4.44118	1357.67	1.73563	0.149425	7	19	39
xuchang116/smCounter	mit	2016-05-03T15:08:56Z	2017-04-10T14:15:29Z	343	0	0	1	NA	NA	1	0	0	24	NA	24	NA	NA	NA	NA	NA	NA	NA	NA	NA	FALSE	11	11	1	1	NA	NA	NA	NA	4	97581	42670	12197.6	3	95931	42670	13704.4	5	4	296.7	1.66667	0.25	1	5	17
NCBI-Hackathons/Network_SNPs	cc0-1.0	2015-12-29T20:16:22Z	2016-01-25T17:37:50Z	28	1	2	6	NA	NA	9	29	17	155	NA	201	MetaNetVar: Pipeline for applying network analysis tools for genomic variants analysis.	1	6	1	Majority male	male	male	0.41012	8	FALSE	11	11	5	9	F1000Res	2016-05-10	1	NA	9	705974	413992	35298.7	5	38905	19391	3242.08	7	11.2857	8.74684	39.5	1	2	0	32
jhhung/Tailor	gpl-2.0	2013-07-31T05:54:55Z	2016-07-11T16:46:11Z	1077	0	3	4	NA	NA	7	0	12	172	NA	184	Tailor: a computational framework for detecting non-templated tailing of small silencing RNAs.	1	4	1	Majority male	female	male	0.5004	6	FALSE	6	6	6	8	Nucleic Acids Res.	2015-05-27	5	0.13834	9	327654	59107	7801.29	8	321415	59107	7839.39	16	10	231.106	4.32432	0.27027	3	8	24
JeremyCoxBMI/IMSA-A	NA	2016-02-18T16:40:43Z	2017-09-22T18:38:11Z	583	0	0	2	NA	NA	2	0	0	36	NA	36	A fast and robust protocol for metataxonomic analysis using RNAseq data.	1	5	0	Majority male	male	male	0.45056	6	FALSE	3	3	2	1	Microbiome	2017-01-21	1	NA	2	363129	62033	8645.93	1	361699	62033	8821.93	8	6	301.25	2.4	0.25	2	9	35
marianattestad/assemblytics	NA	2016-03-15T21:56:06Z	2016-08-16T05:34:21Z	155	1	0	0	Solo female	0	1	1	0	25	NA	26	Assemblytics: a web analytics tool for the detection of variants from an assembly.	1	1	0	Equal	female	male	0.69315	2	FALSE	27	27	2	4	Bioinformatics	2016-06-19	6	NA	5	71604	16911	7160.4	4	70318	16911	7813.11	2	5	27.5	1.66667	0.333333	1	3	45
rcsb/proteinfeatureview	gpl-3.0	2012-12-05T17:54:05Z	2017-01-05T23:48:41Z	1493	1	2	0	Majority male	0.63651	3	5	140	0	0.14999	145	Integrating genomic information with protein sequence and 3D atomic level structure at the RCSB protein data bank.	2	4	0	Majority male	male	male	0.63651	6	TRUE	7	7	1	18	Bioinformatics	2016-08-24	2	NA	6	2395108	464435	29938.8	1	1797805	464435	30471.3	16	9.0625	752.531	2.9	0.12	3	27	33
izhbannikov/MetAmp	NA	2014-09-16T18:25:40Z	2015-05-20T08:21:10Z	247	0	1	2	NA	NA	3	0	21	111	NA	132	MetAmp: combining amplicon data from multiple markers for OTU analysis.	0	2	0	All male	male	male	0	2	FALSE	1	1	2	4	Bioinformatics	2015-01-30	0	0	5	114255	10612	2856.38	4	103985	10612	2888.47	12	6.41667	73.0779	8.55556	0.444444	3	5	24
thomasexner/4Dassign	mit	2016-05-25T10:41:51Z	2016-07-25T06:57:24Z	62	0	1	0	Solo male	0	1	0	7	0	0	7	Automated assignment of NMR chemical shifts based on a known structure and 4D spectra.	0	4	0	All male	male	male	0	4	FALSE	0	0	0	1	J. Biomol. NMR	2016-08-04	1	NA	3	110804	58421	18467.3	3	110804	58421	18467.3	2	7.5	8.13333	5	0.666667	1	1	22
tanghaibao/quota-alignment	NA	2010-02-05T07:01:28Z	2017-09-05T18:12:05Z	2770	0	0	3	NA	NA	3	0	0	186	NA	186	Screening synteny blocks in pairwise genome comparisons through integer programming.	0	5	1	All male	NA	male	0	6	FALSE	31	31	10	4	BMC Bioinformatics	2011-04-20	25	0.0999429	2	95143	15131	4757.15	2	95143	15131	4757.15	16	1.5	143.458	0.26087	0.0543478	3	73	31
SchulzLab/KREATION	NA	2015-03-27T08:50:39Z	2017-08-17T06:25:41Z	875	0	0	2	NA	NA	2	0	0	61	NA	61	Informed kmer selection for de novo transcriptome assembly.	0	2	0	All male	male	male	0	2	FALSE	4	4	0	2	Bioinformatics	2016-05-07	1	NA	4	22542	6562	2817.75	3	12681	5370	2113.5	5	1.8	61.1111	0.3	0.1	2	14	14
griffithlab/pVAC-Seq	other	2015-08-13T17:06:46Z	2017-09-05T13:55:50Z	755	1	7	2	Majority male	0.37677	10	544	32	169	0.21456	745	pVAC-Seq: A genome-guided in silico approach to identifying tumor neoantigens.	3	3	1	Equal	NA	male	0.69315	7	FALSE	41	41	44	17	Genome Med	2016-01-31	17	29.75	7	6892092	537194	41770.3	4	6838240	537194	45894.2	39	9.12821	378.59	13.6923	0.5	7	8	46
SHird/lociNGS	NA	2011-05-24T20:33:35Z	2012-07-16T20:31:21Z	420	1	0	0	Solo female	0	1	75	0	0	0	75	lociNGS: a lightweight alternative for assessing suitability of next-generation loci for evolutionary analysis.	1	0	0	Solo female	NA	NA	0	1	FALSE	9	9	2	2	PLoS ONE	2012-10-17	2	0.0116086	1	65843	17375	8230.38	1	65843	17375	8230.38	1	25	197	1.66667	0.0666667	1	7	24
lindenb/mod_bio	mit	2014-04-10T19:53:48Z	2014-09-15T13:09:15Z	159	0	1	2	NA	NA	3	0	20	14	NA	34	mod_bio: Apache modules for Next-Generation sequencing data.	0	2	0	All male	male	male	0	2	FALSE	17	17	4	3	Bioinformatics	2014-09-07	0	0	8	136459	23132	6202.68	4	98837	19619	8236.42	10	4.5	13.2444	7.5	0.333333	1	2	10
BgeeDB/confidence-information-ontology	gpl-3.0	2014-11-17T12:05:52Z	2015-03-10T22:10:34Z	114	0	0	2	NA	NA	2	0	0	42	NA	42	The Confidence Information Ontology: a step towards a standard for asserting confidence in annotations.	7	4	1	Majority female	male	male	0.65548	12	FALSE	3	3	1	5	Database (Oxford)	2015-05-11	3	0.0780669	5	123846	36251	8846.14	2	115467	36251	11546.7	9	17.7778	65.6562	32	0.8	3	1	24
MulletLab/qtl	NA	2008-01-16T05:15:05Z	2013-10-11T02:59:39Z	2096	0	5	4	NA	NA	9	0	1434	989	NA	2423	Resolution of genetic map expansion caused by excess heterozygosity in plant recombinant inbred populations.	1	3	0	Majority male	female	male	0.56234	4	TRUE	0	0	0	1	G3 (Bethesda)	2014-08-17	10	0.130597	9	2390982	134580	10046.1	9	2390982	134580	10046.1	100	5.92	460.49	8.45714	0.528571	17	5	52
jnktsj/DNApi	mit	2015-12-08T18:14:37Z	2017-03-23T17:31:41Z	472	1	1	0	Equal	0.69315	2	36	1	0	0.12425	37	DNApi: A De Novo Adapter Prediction Algorithm for Small RNA Sequencing Data.	1	0	1	NA	female	NA	0	2	FALSE	4	4	1	1	PLoS ONE	2016-10-14	1	NA	2	51095	11067	4257.92	1	33042	8582	3304.2	3	5.66667	115.647	1.0625	0.1875	1	6	29
DCGenomics/DangerTrack	mit	2017-02-09T18:25:42Z	2017-05-05T01:20:41Z	86	0	0	2	NA	NA	2	0	0	10	NA	10	DangerTrack: A scoring system to detect difficult-to-assess regions.	0	3	0	All male	male	male	0	3	FALSE	8	8	3	4	F1000Res	2017-05-16	0	NA	3	13410	8366	4470	2	12827	8366	6413.5	3	3	10.4444	2.25	0.5	2	2	14
lganel/SVScore	mit	2015-06-09T19:28:30Z	2017-05-19T18:24:21Z	711	0	1	1	NA	NA	2	0	2	196	NA	198	SVScore: an impact prediction tool for structural variation.	1	0	2	NA	NA	NA	0	3	FALSE	10	10	4	3	Bioinformatics	2016-12-30	2	NA	3	64266	34412	8033.25	2	49146	34412	8191	9	1.77778	241.812	0.666667	0.333333	3	9	46
ratschlab/ribodiff	gpl-3.0	2014-02-17T20:57:19Z	2016-10-03T18:17:28Z	960	0	1	2	NA	NA	3	0	2	223	NA	225	RiboDiff: detecting changes of mRNA translation efficiency from ribosome footprints.	1	6	1	Majority male	NA	male	0.41012	8	FALSE	5	5	6	7	Bioinformatics	2016-09-17	8	NA	4	118337	17727	3944.57	2	109019	17727	4037.74	14	3.35714	438.617	1.42424	0.181818	3	11	16
lyd0527/mInDel	NA	2014-07-15T15:37:43Z	2016-12-20T02:26:32Z	890	0	0	1	NA	NA	1	0	0	73	NA	73	mInDel: a high-throughput and efficient pipeline for genome-wide InDel marker development.	0	1	2	NA	male	NA	0	3	FALSE	2	2	1	1	BMC Genomics	2016-04-16	3	NA	4	44378	9215	2335.68	3	31377	9215	2241.21	7	4.42857	142.968	1.03333	0.1	1	20	16
Gregor-Mendel-Institute/tissue-enrichment-test	NA	2017-02-08T15:01:14Z	2017-03-14T12:57:18Z	35	0	0	1	NA	NA	1	0	0	4	NA	4	Widespread Contamination of Arabidopsis Embryo and Endosperm Transcriptome Data Sets.	0	2	0	All male	male	male	0	2	FALSE	1	1	0	7	Plant Cell	2017-03-21	3	NA	4	113759	18064	4946.04	3	105901	18064	4813.68	1	38	0	19	0.5	1	1	22
a-terada/lamplink	NA	2015-06-25T03:22:11Z	2017-05-19T09:13:07Z	695	1	1	0	Equal	0.69315	2	17	7	0	0.60364	24	LAMPLINK: detection of statistically significant SNP combinations from GWAS data.	1	3	0	Majority male	female	male	0.56234	4	FALSE	5	5	1	2	Bioinformatics	2016-07-15	0	NA	12	866523	125108	12035	8	805423	125108	12203.4	6	14.6667	363.875	3.66667	0.166667	1	7	24
ALLBio/allbiotc2	NA	2013-03-19T17:44:31Z	2014-08-01T12:36:44Z	501	0	3	2	NA	NA	5	0	24	100	NA	124	SV-AUTOPILOT: optimized, automated construction of structural variation discovery and benchmarking pipelines.	1	4	2	NA	NA	female	0.5004	7	FALSE	16	16	8	10	BMC Genomics	2015-04-19	1	0.024055	5	331821	83989	8295.52	4	326661	83989	8375.92	11	5.18182	80.0526	3.16667	0.388889	3	4	56
HaseloffLab/MarpoDB	mit	2016-09-05T21:42:13Z	2017-07-25T19:06:06Z	324	0	1	3	NA	NA	4	0	79	95	NA	174	MarpoDB: An Open Registry for Marchantia Polymorpha Genetic Parts.	0	2	1	NA	NA	male	0	3	FALSE	0	0	1	6	Plant Cell Physiol.	2017-01-20	0	NA	10	1001915	415953	10890.4	6	765800	415953	11429.9	18	8.55556	38.3312	14	0.818182	7	2	25
charite/jannovar	bsd-2-clause	2012-07-14T17:52:41Z	2017-08-29T07:54:31Z	1873	0	9	6	NA	NA	15	0	1460	279	0	1739	Jannovar: a java library for exome annotation.	0	6	0	All male	male	male	0	6	FALSE	21	21	21	8	Hum. Mutat.	2014-03-29	13	0.134417	12	4030457	585485	6397.55	7	3861152	585485	6361.04	71	10.3662	1254.99	11.871	0.387097	6	13	54
gedankenstuecke/snpr	NA	2011-06-07T17:38:58Z	2016-02-16T08:03:09Z	1716	2	4	3	NA	NA	9	2	1321	417	0.01133	1740	openSNP--a crowdsourced web resource for personal genomics.	1	3	0	Majority male	male	female	0.56234	4	TRUE	3	3	4	1	PLoS ONE	2014-03-22	7	0.0716374	11	1267396	282703	3010.44	6	1063284	282703	2671.57	143	3.8042	584.801	9.54386	0.719298	10	4	45
diriano/ploidyNGS	gpl-3.0	2016-04-20T15:37:23Z	2017-10-10T13:06:44Z	539	0	2	0	All male	0	2	0	97	12	0	109	ploidyNGS: visually exploring ploidy with Next Generation Sequencing data.	0	3	0	All male	male	male	0	3	FALSE	13	13	3	7	Bioinformatics	2017-04-07	0	NA	3	76644	35141	9580.5	2	22036	10354	4407.2	10	21.5	303.26	11.3158	0.315789	5	8	96
mehmetgonen/kbmtl	NA	2014-08-26T15:04:40Z	2017-03-14T18:18:39Z	932	0	1	0	Solo male	0	1	0	6	0	0	6	Drug susceptibility prediction against a panel of drugs using kernelized Bayesian multitask learning.	0	2	0	All male	male	male	0	2	FALSE	1	1	5	2	Bioinformatics	2014-08-28	7	0.0933333	2	20111	3010	1675.92	2	20111	3010	1675.92	1	13	0	0.40625	0.03125	1	31	16
statOmics/MSqRob	NA	2016-10-24T15:02:13Z	2017-09-16T20:41:55Z	328	0	0	1	NA	NA	1	0	0	336	NA	336	Experimental design and data-analysis in label-free quantitative LC/MS proteomics: A tutorial with MSqRob.	0	1	2	NA	NA	male	0	3	FALSE	7	7	3	2	J Proteomics	2017-04-10	0	NA	5	975590	311977	21208.5	2	491054	58202	11691.8	11	10.9091	44.25	10	0.666667	4	2	20
nariai/tigar	NA	2012-12-19T01:59:06Z	2015-01-14T00:04:24Z	757	0	1	1	NA	NA	2	0	7	53	NA	60	TIGAR: transcript isoform abundance estimation method with gapped alignment of RNA-Seq data by variational Bayesian inference.	1	3	0	Majority male	male	male	0.56234	4	FALSE	2	2	1	1	Bioinformatics	2013-07-04	15	0.110994	1	2758	2758	2758	NA	NA	NA	NA	2	1	10	0.0769231	0.0769231	2	24	16
jacobian1980/pfmix	NA	2015-05-29T18:23:12Z	2016-05-01T12:07:27Z	339	0	1	0	Solo male	0	1	0	22	0	0	22	NA	NA	NA	NA	NA	NA	NA	NA	NA	FALSE	1	1	1	4	NA	NA	NA	NA	1	4382	4382	4382	NA	NA	NA	NA	2	1	167	0.153846	0.153846	1	10	16
StructuralBioinformaticsLab/sidechain_example	bsd-3-clause	2015-03-27T15:28:57Z	2015-04-09T19:05:24Z	14	0	1	0	Solo male	0	1	0	2	0	0	2	The impact of side-chain packing on protein docking refinement.	1	5	1	Majority male	male	NA	0.45056	7	FALSE	0	0	0	1	J Chem Inf Model	2015-02-26	5	0.102041	4	144310	49833	8488.82	4	144310	49833	8488.82	1	26	0	13	0.5	1	1	34
raminkm/HTSFinder	NA	NA	NA	NA	NA	NA	NA	NA	NA	NA	NA	NA	NA	NA	NA	HTSFinder: Powerful Pipeline of DNA Signature Discovery by Parallel and Distributed Computing.	0	2	0	All male	male	male	0	2	FALSE	0	0	0	1	Evol. Bioinform. Online	2016-02-18	0	NA	NA	NA	NA	NA	NA	NA	NA	NA	NA	NA	NA	NA	NA	NA	NA	NA
plewis/phycas	mit	2014-06-01T04:09:41Z	2017-07-15T14:07:37Z	1141	0	2	0	All male	0	2	0	105	0	0	105	Phycas: software for Bayesian phylogenetic analysis.	0	3	0	All male	male	male	0	3	FALSE	3	3	2	5	Syst. Biol.	2015-01-13	4	0.0723514	11	6057027	632074	19794.2	9	6054903	632074	19917.4	15	25.4	34.7953	10.0263	0.210526	3	18	43
hsinnan75/Kart	other	2016-06-23T03:25:16Z	2017-10-06T07:15:16Z	471	0	0	1	NA	NA	1	0	0	79	NA	79	Kart: a divide-and-conquer algorithm for NGS read alignment.	1	0	1	NA	female	NA	0	2	FALSE	9	9	0	1	Bioinformatics	2017-04-06	0	NA	6	359993	64134	10908.9	5	354890	64134	11090.3	4	10.25	193.317	2.41176	0.235294	2	12	40
daniellyz/MetICA	NA	2016-01-21T17:28:06Z	2016-02-18T16:29:15Z	29	0	0	1	NA	NA	1	0	0	20	NA	20	MetICA: independent component analysis for high-resolution mass-spectrometry based non-targeted metabolomics.	1	4	1	Majority male	NA	male	0.5004	6	FALSE	2	2	0	1	BMC Bioinformatics	2016-03-05	0	NA	2	13887	3386	1543	1	13711	3386	1713.88	6	4.5	2.81481	13.5	1	2	0	25
rystanley/genepopedit	NA	2016-02-25T19:50:13Z	2017-06-27T19:24:20Z	489	0	3	1	All male	0	4	0	102	498	NA	600	genepopedit: a simple and flexible tool for manipulating multilocus molecular data in R.	0	5	0	All male	male	male	0	5	FALSE	5	5	2	4	Mol Ecol Resour	2016-07-20	4	NA	3	256712	52724	6417.8	1	203030	19151	5487.3	33	2.63636	95.8966	5.11765	0.705882	7	4	25
kuleshov/architect	NA	2013-09-11T23:44:23Z	2016-10-11T21:31:34Z	1127	0	1	0	Solo male	0	1	0	90	0	0	90	Genome assembly from synthetic long read clouds.	0	3	0	All male	male	male	0	3	FALSE	15	15	1	3	Bioinformatics	2016-06-17	2	NA	4	89450	11727	4472.5	3	85022	11727	4474.84	9	2.88889	926.5	0.684211	0.157895	2	23	28
glennhickey/progressiveCactus	gpl-3.0	2012-09-12T00:24:51Z	2017-10-07T03:43:39Z	1852	0	4	0	All male	0	4	0	326	2	0	328	Comparative assembly hubs: web-accessible browsers for comparative genomics.	3	7	0	Majority male	female	male	0.61086	10	FALSE	53	53	16	14	Bioinformatics	2014-08-21	4	0.0526316	4	72713	23930	9089.12	3	48783	16648	6969	14	2.64286	122.568	0.596774	0.0967742	1	37	26
ChimeRScope/ChimeRScope	NA	2016-05-31T23:07:33Z	2016-05-31T23:14:55Z	1	0	0	2	NA	NA	2	0	0	2	NA	2	ChimeRScope: a novel alignment-free algorithm for fusion transcript prediction using paired-end RNA-Seq data.	2	1	2	NA	NA	NA	0.63651	5	FALSE	3	3	1	1	Nucleic Acids Res.	2017-05-05	1	NA	NA	NA	NA	NA	NA	NA	NA	NA	1	1	0	1	1	1	0	11
LohmuellerLab/PReFerSim	gpl-3.0	2016-04-07T21:47:54Z	2016-06-09T20:53:50Z	64	0	0	1	NA	NA	1	0	0	8	NA	8	PReFerSim: fast simulation of demography and selection under the Poisson Random Field model.	1	2	0	Majority male	male	male	0.63651	3	FALSE	1	1	1	4	Bioinformatics	2016-07-21	2	NA	4	160072	117047	32014.4	3	122508	117047	40836	3	9.33333	2.28571	9.33333	0.666667	1	1	16
stanlazic/desiR	NA	2015-06-29T12:47:06Z	2016-12-10T15:43:55Z	531	0	2	0	All male	0	2	0	20	0	0	20	Ranking, selecting, and prioritising genes with desirability functions.	0	1	0	Solo male	NA	NA	0	1	FALSE	0	0	1	1	PeerJ	2015-12-09	0	0	3	515857	495439	42988.1	1	19128	3115	2125.33	4	7	69.2857	1.47368	0.210526	1	10	13
sarbal/EGAD	NA	2016-01-06T15:40:25Z	2017-09-08T15:44:41Z	612	1	4	1	Majority male	0.5004	6	6	11	37	NA	54	EGAD: ultra-fast functional analysis of gene networks.	2	2	0	Equal	female	male	0.69315	4	FALSE	8	8	5	3	Bioinformatics	2016-12-21	4	NA	2	70472	7638	1118.6	1	67294	7638	1085.39	3	53.6667	115.752	7.66667	0.142857	1	12	25
gladex/COPAR	NA	2016-07-28T13:27:49Z	2016-08-03T03:22:05Z	7	0	0	1	NA	NA	1	0	0	25	NA	25	COPAR: A ChIP-Seq Optimal Peak Analyzer.	0	1	2	NA	NA	male	0	3	FALSE	0	0	0	1	Biomed Res Int	2017-03-31	0	NA	1	36888	35141	18444	NA	NA	NA	NA	4	6.75	2.7037	13.5	1	2	0	16
CovertLab/WholeCellSimDB	bsd-2-clause	2013-03-01T12:21:13Z	2014-07-24T19:16:52Z	511	0	2	1	NA	NA	3	0	218	35	0	253	WholeCellSimDB: a hybrid relational/HDF database for whole-cell model predictions.	0	3	0	All male	male	male	0	3	FALSE	4	4	5	10	Database (Oxford)	2014-09-19	5	0.0695825	9	1567391	205067	14927.5	5	1181929	205067	21887.6	20	9.9	280.662	11.6471	0.352941	2	5	30
vkostiou/GprotPRED	gpl-3.0	2015-09-09T18:34:53Z	2015-09-15T16:30:04Z	7	1	0	0	Solo female	0	1	10	0	1	0	11	GprotPRED: Annotation of GŒ±, GŒ≤ and GŒ≥ subunits of G-proteins using profile Hidden Markov Models (pHMMs) and application to proteomes.	2	1	0	Majority female	female	male	0.63651	3	FALSE	0	0	0	1	Biochim. Biophys. Acta	2016-02-09	0	NA	2	11833	8397	5916.5	1	8397	8397	8397	2	5	0.3	10	1	1	0	18
divelab/deepem3d	NA	2017-02-15T07:12:12Z	2017-09-05T23:29:51Z	203	0	0	2	NA	NA	2	0	0	17	NA	17	DeepEM3D: approaching human-level performance on 3D anisotropic EM image segmentation.	0	0	3	NA	NA	NA	0	3	FALSE	2	2	1	3	Bioinformatics	2017-04-06	1	NA	3	39209	6418	1352.03	2	38211	6418	1364.68	3	18.3333	19.2364	6.875	0.25	1	6	16
maureensmith/MIMEAnTo	gpl-2.0	2016-04-28T14:00:02Z	2016-07-11T13:20:50Z	75	1	0	1	NA	NA	2	10	0	3	0	13	MIMEAnTo: profiling functional RNA in mutational interference mapping experiments.	1	3	0	Majority male	female	male	0.56234	4	FALSE	1	1	1	3	Bioinformatics	2016-10-30	0	NA	18	639903	75164	10321	15	635488	75164	10771	5	101.6	2.10827	127	0.75	2	1	24
DavidWeichselbaum/fuento	gpl-3.0	2016-09-07T12:40:59Z	2017-03-03T11:00:31Z	178	0	1	0	Solo male	0	1	0	7	7	NA	14	Fuento: functional enrichment for bioinformatics.	0	3	0	All male	male	male	0	3	FALSE	1	1	1	0	Bioinformatics	2017-04-06	0	NA	4	134740	95926	26948	3	97254	95926	32418	4	30	171.142	17.1429	0.428571	2	4	37
SamStudio8/goldilocks	mit	2014-08-18T18:30:04Z	2016-07-07T15:10:45Z	690	1	1	1	NA	NA	3	1	1	182	NA	184	Goldilocks: a tool for identifying genomic regions that are 'just right'.	1	2	0	Majority male	male	male	0.63651	3	FALSE	12	12	6	2	Bioinformatics	2016-05-07	0	NA	6	163183	63067	8588.58	4	162272	63067	9545.41	17	4.05882	245.087	2.875	0.375	3	5	24
ballesterus/UPhO	gpl-3.0	2015-01-15T21:56:27Z	2017-10-06T23:32:52Z	996	0	1	1	NA	NA	2	0	8	268	NA	276	A New Orthology Assessment Method for Phylogenomic Data: Unrooted Phylogenetic Orthology.	0	2	0	All male	male	male	0	2	FALSE	8	8	0	5	Mol. Biol. Evol.	2016-05-18	0	NA	4	174740	35277	10921.2	3	137014	35277	9786.71	19	2	470.921	1.11765	0.382353	4	7	27
sbotond/phylosim	other	2009-05-27T12:05:06Z	2014-05-06T10:42:26Z	1806	0	3	2	NA	NA	5	0	740	18	0	758	PhyloSim - Monte Carlo simulation of sequence evolution in the R statistical computing environment.	0	4	0	All male	male	male	0	4	FALSE	13	13	8	4	BMC Bioinformatics	2011-04-21	13	0.052	6	1156213	168525	16058.5	5	1152467	168525	16463.8	39	17.7179	1247.99	11.3279	0.327869	4	7	38
hrouault/Imogene	gpl-3.0	2011-07-06T10:04:34Z	2014-07-11T15:45:26Z	1102	0	6	2	All male	0	8	0	568	9	0	577	Imogene: identification of motifs and cis-regulatory modules underlying gene co-regulation.	0	4	0	All male	male	male	0	4	FALSE	3	3	0	2	Nucleic Acids Res.	2014-04-01	8	0.0830861	11	892545	103021	12061.4	7	812769	103021	12901.1	31	6.03226	384.043	5.05405	0.297297	5	10	45
BaderLab/EnrichmentMapApp	NA	2007-08-31T15:30:01Z	2017-10-02T16:15:17Z	3686	1	4	1	Majority male	0.5004	6	210	785	176	0.51535	1171	Enrichment Map - a Cytoscape app to visualize and explore OMICs pathway enrichment results.	2	2	0	Equal	female	male	0.69315	4	FALSE	6	6	3	9	F1000Res	2014-07-31	18	0.227848	6	1602802	58096	5683.7	4	1581305	58096	5708.68	110	3.36364	2952.79	3.00813	0.284553	13	31	62
tkonopka/RGeneticThesaurus	mit	2015-04-13T10:01:27Z	2016-07-25T20:33:44Z	470	0	1	0	Solo male	0	1	0	1	23	NA	24	Comparison of genetic variants in matched samples using thesaurus annotation.	0	2	0	All male	male	male	0	2	FALSE	0	0	0	1	Bioinformatics	2015-11-08	1	0.0795455	4	68183	28257	13636.6	1	25550	25550	25550	3	12.3333	14.6216	2.3125	0.1875	1	7	16
jpsglouzon/structurexplor	gpl-3.0	2016-09-08T15:21:00Z	2017-05-19T16:17:23Z	254	0	1	1	NA	NA	2	0	14	29	NA	43	Structurexplor: a platform for the exploration of structural features of RNA secondary structures.	0	2	1	NA	male	NA	0	3	FALSE	0	0	0	1	Bioinformatics	2017-06-03	0	NA	4	680370	157098	48597.9	2	479962	151720	59995.2	2	14.5	7.31034	3.22222	0.222222	1	5	17
SimonSchafferer/RNASeqUtility	mit	2015-02-03T07:12:46Z	2016-12-11T13:17:59Z	678	0	0	2	NA	NA	2	0	0	74	NA	74	Identification of urinary exosomal noncoding RNAs as novel biomarkers in chronic kidney disease.	2	4	1	Majority male	NA	male	0.63651	7	FALSE	0	0	0	1	RNA	2016-11-23	5	NA	4	186239	40247	9311.95	3	185486	40247	9762.42	14	3.71429	154.404	2.26087	0.26087	3	11	32
afgane/bioblend	NA	2012-06-05T04:19:03Z	2015-09-14T14:20:32Z	1197	3	13	9	NA	NA	25	26	393	392	NA	811	BioBlend: automating pipeline analyses within Galaxy and CloudMan.	1	2	0	Majority male	female	male	0.63651	3	TRUE	2	2	0	2	Bioinformatics	2013-05-01	17	0.117822	5	443565	45491	5344.16	3	434959	45491	5369.86	45	2.31111	501.625	2.6	0.5	3	6	52
atenyi/ChainRank	NA	2014-09-15T16:39:47Z	2015-12-17T09:10:49Z	459	0	0	1	NA	NA	1	0	0	22	NA	22	ChainRank, a chain prioritisation method for contextualisation of biological networks.	3	6	0	Majority male	female	male	0.63651	9	FALSE	3	3	1	1	BMC Bioinformatics	2016-01-06	0	0	2	17566	13803	4391.5	1	15211	13803	5070.33	2	7.5	352.867	0.9375	0.125	1	12	13
TheSEED/RASTtk-Distribution	NA	2014-09-22T17:29:27Z	2016-01-14T21:24:53Z	480	0	1	0	Solo male	0	1	0	7	1	0	8	RASTtk: a modular and extensible implementation of the RAST algorithm for building custom annotation pipelines and annotating batches of genomes.	4	11	1	Majority male	male	female	0.57992	16	FALSE	0	0	0	3	Sci Rep	2015-02-11	130	2.5419	1	78	78	78	NA	NA	NA	NA	2	2.5	1.6	0.294118	0.0588235	1	16	14
PubuduSaneth/cnvScan	gpl-3.0	2015-06-30T09:48:07Z	2016-10-31T14:15:15Z	490	0	1	1	NA	NA	2	0	24	17	NA	41	cnvScan: a CNV screening and annotation tool to improve the clinical utility of computational CNV prediction from exome sequencing data.	2	1	3	NA	NA	male	0.63651	6	FALSE	10	10	2	5	BMC Genomics	2016-01-15	3	1.05	3	68423	35141	6220.27	2	31838	16482	3537.56	5	4	350.5	1.17647	0.176471	1	12	28
Hongyu-Miao/DMI	lgpl-3.0	2016-04-26T16:16:36Z	2016-09-13T14:27:07Z	141	0	1	1	NA	NA	2	0	7	5	NA	12	A scalable algorithm for structure identification of complex gene regulatory network from temporal expression data.	0	3	3	NA	NA	male	0	6	FALSE	0	0	1	3	BMC Bioinformatics	2017-02-02	0	NA	2	18917	7651	1719.73	1	9870	2073	1096.67	4	5.5	10.0455	3.66667	0.333333	1	2	18
mozack/abra	mit	2012-11-07T20:43:18Z	2017-04-24T16:26:42Z	1630	1	0	3	NA	NA	4	722	0	4	0	726	ABRA: improved coding indel detection via assembly-based realignment.	1	3	1	Majority male	female	male	0.56234	5	FALSE	53	53	10	9	Bioinformatics	2014-06-08	22	0.254125	8	697875	54155	6402.52	7	691114	54155	6399.2	49	2.59184	350.906	2.35185	0.388889	4	8	35
sebastianduchene/pacemaker_clustering_methods	NA	2015-07-01T06:36:10Z	2015-12-02T20:41:18Z	155	0	1	0	Solo male	0	1	0	18	17	NA	35	Estimating the number and assignment of clock models in analyses of multigene datasets.	0	3	0	All male	male	male	0	3	FALSE	1	1	1	3	Bioinformatics	2016-01-09	2	0.538462	5	159572	10643	709.209	3	156040	10643	699.731	10	143.5	104.892	239.167	0.833333	3	1	13
NicolasOury/KaSimJS	lgpl-3.0	2010-10-24T10:51:59Z	2013-08-27T09:14:58Z	1039	0	7	4	NA	NA	11	0	109	417	NA	526	Bio Simulators: a web UI for biological simulation.	0	4	0	All male	male	male	0	4	TRUE	2	2	1	3	Bioinformatics	2014-01-29	2	0.0189959	7	898917	107547	12660.8	5	889965	107547	13283.1	NA	NA	NA	NA	NA	NA	NA	36
bioinfomaticsCSU/BOSS	NA	2015-10-19T01:24:05Z	2017-07-06T09:09:55Z	627	0	0	1	NA	NA	1	0	0	59	NA	59	BOSS: a novel scaffolding algorithm based on an optimized scaffold graph.	2	1	2	NA	male	female	0.63651	5	FALSE	2	2	0	2	Bioinformatics	2016-09-17	1	NA	4	480478	119702	13727.9	3	474734	119702	14385.9	4	10.75	100.744	1.95455	0.181818	2	11	16
hirvolt1/debruijn-motif	NA	2014-12-27T14:26:22Z	2014-12-27T15:15:05Z	1	0	1	0	Solo male	0	1	0	3	0	0	3	A graph-theoretical approach for motif discovery in protein sequences.	1	2	0	Majority male	female	male	0.63651	3	FALSE	0	0	0	1	IEEE/ACM Trans Comput Biol Bioinform	2017-01-06	0	NA	4	169522	29014	5845.59	4	169522	29014	5845.59	1	31	0	31	1	1	0	14
HelloWorldCN/RapidMic	NA	2013-05-30T08:36:47Z	2013-09-04T13:58:42Z	98	0	0	1	NA	NA	1	0	0	34	NA	34	RapidMic: Rapid Computation of the Maximal Information Coefficient.	0	2	2	NA	male	male	0	4	FALSE	8	8	10	2	Evol. Bioinform. Online	2014-02-15	2	0.0194444	6	150037	43867	8825.71	5	141295	43867	8830.94	9	5.11111	19.6522	9.2	0.8	3	1	13
russcd/SELAM	gpl-3.0	2015-10-16T21:53:58Z	2016-05-16T04:37:29Z	214	0	1	1	NA	NA	2	0	27	29	NA	56	SELAM: simulation of epistasis and local adaptation during admixture with mate choice.	0	2	0	All male	male	male	0	2	FALSE	7	7	0	3	Bioinformatics	2016-06-19	2	NA	4	116888	61989	12987.6	3	116800	61989	14600	9	4	32.1111	4.5	0.5	2	3	14
bwringe/parallelnewhybrid	NA	2016-02-29T15:54:16Z	2017-02-22T13:15:17Z	360	0	3	1	All male	0	4	0	13	57	NA	70	parallelnewhybrid: an R package for the parallelization of hybrid detection using newhybrids.	0	5	0	All male	male	male	0	5	FALSE	3	3	2	2	Mol Ecol Resour	2016-09-13	1	NA	3	31519	8589	4502.71	1	21972	7091	5493	5	4	61.95	1.53846	0.230769	1	6	25
ilyalab/CloudForest	bsd-3-clause	2012-10-22T17:27:58Z	2015-09-21T16:16:29Z	1065	0	3	0	All male	0	3	0	420	0	0	420	CloudForest: A Scalable and Efficient Random Forest Implementation for Biological Data.	0	7	0	All male	male	male	0	7	TRUE	2	2	0	14	PLoS ONE	2015-12-19	1	0.148936	5	337913	58614	5450.21	3	307671	58614	5304.67	34	2.08824	377.592	1.97222	0.388889	6	11	31
CellProfiler/CellProfiler-Analyst	other	2008-12-08T16:02:02Z	2017-08-21T13:56:10Z	3179	1	10	17	NA	NA	28	10	230	1887	NA	2127	CellProfiler Analyst: interactive data exploration, analysis and classification of large biological image sets.	2	3	1	Majority male	male	female	0.67301	6	FALSE	53	53	33	18	Bioinformatics	2016-06-30	4	NA	8	2229655	282766	13848.8	5	1885437	282766	13863.5	38	12.0263	1956.09	4.35238	0.180952	2	21	139
lagkouvardos/Rhea	mit	2016-07-18T14:19:13Z	2017-10-11T12:16:20Z	451	0	1	4	NA	NA	5	0	75	35	NA	110	Rhea: a transparent and modular R pipeline for microbial profiling based on 16S rRNA gene amplicons.	1	3	0	Majority male	male	male	0.56234	4	FALSE	8	8	2	6	PeerJ	2017-01-18	1	NA	2	167663	43403	15242.1	1	158898	43403	15889.8	8	3.375	46.0741	1.6875	0.3125	2	6	22
osgi/bindex	NA	2007-07-03T14:24:06Z	2014-10-17T21:30:34Z	2664	0	4	1	All male	0	5	0	261	4	0	265	PathVisio 3: an extendable pathway analysis toolbox.	2	5	0	Majority male	female	male	0.59827	7	FALSE	14	14	13	10	PLoS Comput. Biol.	2015-02-24	42	0.852174	1	341	341	341	NA	NA	NA	NA	2	1	1671	0.0227273	0.0227273	2	54	75
karel-brinda/rnftools	mit	2015-01-12T14:50:57Z	2017-07-04T13:49:35Z	905	1	2	0	Majority male	0.63651	3	1	525	5	0.01381	531	RNF: a general framework to evaluate NGS read mappers.	1	2	0	Majority male	male	male	0.63651	3	FALSE	8	8	4	1	Bioinformatics	2015-09-12	2	0.0965517	7	183349	28419	3274.09	5	180961	28419	3480.02	32	5.4375	350.701	5.6129	0.387097	3	10	25
aschlosberg/CompressGV	gpl-3.0	2013-04-23T04:12:38Z	2014-05-14T12:01:28Z	387	0	1	0	Solo male	0	1	0	55	0	0	55	DEFLATE compression algorithm corrects for overestimation of phylogenetic diversity by Grantham approach to single-nucleotide polymorphism classification.	0	4	0	All male	male	male	0	4	FALSE	0	0	1	1	Int J Mol Sci	2014-05-16	0	0	11	1143299	231856	34645.4	7	756472	231856	34385.1	13	3.84615	179.26	3.57143	0.5	3	3	79
dcbmariano/maprepeat	NA	2015-05-17T17:24:47Z	2015-07-09T13:52:07Z	54	0	0	1	NA	NA	1	0	0	2	NA	2	MapRepeat: an approach for effective assembly of repetitive regions in prokaryotic genomes.	0	8	0	All male	male	male	0	8	FALSE	1	1	1	1	Bioinformation	2015-08-01	7	0.262032	3	178723	164254	14893.6	3	178723	164254	14893.6	1	15	0	5	0.333333	1	2	2
ABCgrp/DORAEMON	gpl-2.0	2016-10-27T12:17:46Z	2016-10-27T12:37:15Z	1	0	0	1	NA	NA	1	0	0	4	NA	4	Sequence-based discrimination of protein-RNA interacting residues using a probabilistic approach.	1	1	1	NA	female	male	0.69315	3	FALSE	0	0	0	0	J. Theor. Biol.	2017-02-01	0	NA	1	19113	18046	9556.5	NA	NA	NA	NA	1	4	0	4	1	1	0	16
WouterSteyaert/BATCH-GE	NA	2016-06-08T13:15:07Z	2017-09-26T14:22:59Z	476	0	1	1	NA	NA	2	0	9	9	NA	18	BATCH-GE: Batch analysis of Next-Generation Sequencing data for genome editing assessment.	2	4	2	Majority male	NA	male	0.63651	8	FALSE	1	1	0	1	Sci Rep	2016-07-28	4	NA	13	8656558	206064	14030.1	9	8588237	206064	14148.7	2	799.5	2.37649	99.9375	0.125	1	14	7
brielin/Jester	NA	2014-10-05T00:38:19Z	2016-05-18T18:19:31Z	592	0	0	1	NA	NA	1	0	0	18	NA	18	Local Joint Testing Improves Power and Identifies Hidden Heritability in Association Studies.	0	2	2	NA	NA	male	0	4	FALSE	2	2	1	2	Genetics	2016-05-18	1	NA	1	23829	8021	5957.25	1	23829	8021	5957.25	4	1.75	226.714	0.35	0.15	1	14	32
pegasus-isi/PGen-GenomicVariations-Workflow	NA	2015-06-02T17:47:06Z	2017-07-14T21:30:28Z	774	0	1	0	Solo male	0	1	0	16	0	0	16	PGen: large-scale genomic variations analysis workflow and browser in SoyKB.	1	8	5	NA	NA	female	0.34883	14	FALSE	1	1	0	6	BMC Bioinformatics	2016-10-22	0	NA	3	54478	41192	6053.11	2	47190	41192	5898.75	3	11.3333	96.3235	1.30769	0.115385	1	14	20
Eitan177/targetSeqView	NA	2013-01-29T23:25:17Z	2014-08-25T22:36:19Z	574	0	0	1	NA	NA	1	0	0	21	NA	21	Visualization and probability-based scoring of structural variants within repetitive sequences.	1	3	1	Majority male	male	male	0.56234	5	FALSE	5	5	4	2	Bioinformatics	2014-02-07	0	0	3	130072	59760	10005.5	2	119003	59760	9916.92	5	8.2	165.024	2.05	0.2	2	9	18
bxlab/hifive	mit	2014-04-26T15:13:10Z	2017-10-11T15:26:20Z	1265	0	2	2	NA	NA	4	0	69	156	NA	225	HiFive: a tool suite for easy and efficient HiC and 5C data analysis.	1	3	0	Majority male	male	male	0.56234	4	FALSE	15	15	4	6	Genome Biol.	2015-10-27	8	0.56	9	1336660	202776	20252.4	6	1327949	202776	21078.6	21	7.09524	390.617	3.46512	0.302326	3	9	53
Genentech/pviz	other	2013-08-20T20:27:28Z	2016-09-13T06:28:27Z	1121	0	6	4	NA	NA	10	0	110	23	0	133	Visualization of protein sequence features using JavaScript and SVG with pViz.js.	0	1	1	NA	NA	male	0	2	FALSE	53	53	18	13	Bioinformatics	2014-08-26	4	0.0531309	8	3506763	659124	24018.9	3	2726403	659124	47831.6	13	14.6923	191.089	5.02632	0.184211	2	14	28
ibalaur/MetabolicFramework	gpl-3.0	2015-12-11T09:45:22Z	2016-11-04T11:32:05Z	330	1	0	0	Solo female	0	1	4	0	0	0	4	Recon2Neo4j: applying graph database technologies for managing comprehensive genome-scale networks.	1	5	0	Majority male	female	male	0.45056	6	FALSE	1	1	0	1	Bioinformatics	2016-12-21	2	NA	1	49309	22309	9861.8	1	49309	22309	9861.8	2	3	83	0.5	0.166667	1	6	24
SCIEG/LabRetriever	NA	2012-12-10T02:10:42Z	2014-11-13T04:56:35Z	704	0	4	0	All male	0	4	0	137	2	0	139	Lab Retriever: a software tool for calculating likelihood ratios incorporating a probability of drop-out for forensic DNA profiles.	1	6	0	Majority male	male	male	0.41012	7	FALSE	3	3	5	7	BMC Bioinformatics	2015-09-20	0	0	8	673003	266057	28041.8	4	393741	266057	24608.8	3	12.3333	365.838	1.54167	0.125	1	10	37
modsim/vizardous	gpl-3.0	2015-06-02T06:13:09Z	2015-08-13T08:23:06Z	73	0	2	0	All male	0	2	0	72	0	0	72	Vizardous: interactive analysis of microbial populations with single cell resolution.	1	7	0	Majority male	male	female	0.37677	8	FALSE	1	1	0	8	Bioinformatics	2015-08-12	4	0.159091	4	1163206	166438	8429.03	2	1058865	166438	8470.92	2	254	13.8898	169.333	0.666667	2	1	41
Zhuzxlab/LW-FQZip2	mit	2017-02-03T06:34:36Z	2017-02-13T06:35:39Z	11	0	0	1	NA	NA	1	0	0	17	NA	17	LW-FQZip 2: a parallelized reference-based compression of FASTQ files.	3	1	2	NA	female	NA	0.56234	6	FALSE	2	2	1	0	BMC Bioinformatics	2017-03-23	0	NA	5	136369	32342	9740.64	4	132236	32342	10172	2	8.5	4.41176	17	1	1	0	16
dgrtwo/OASIS	NA	2012-03-31T20:35:49Z	2012-09-18T03:48:17Z	172	0	1	0	Solo male	0	1	0	10	0	0	10	OASIS: an automated program for global investigation of bacterial and archaeal insertion sequences.	0	3	0	All male	male	male	0	3	FALSE	7	7	2	2	Nucleic Acids Res.	2012-08-21	3	0.0166271	1	57094	18055	5190.36	1	57094	18055	5190.36	3	5.33333	11	2.28571	0.285714	2	5	43
adamewing/bamsurgeon	mit	2012-05-10T22:20:09Z	2017-08-14T07:19:26Z	1923	0	8	6	NA	NA	14	0	337	122	NA	459	Combining tumor genome simulation with crowdsourcing to benchmark somatic single-nucleotide-variant detection.	14	28	11	Majority male	male	male	0.63651	53	FALSE	83	83	29	17	Nat. Methods	2015-05-20	42	1.13077	6	279342	33218	4734.61	4	274428	33218	4814.53	29	3.24138	1048.65	1.46875	0.265625	3	15	32
mw55309/meta4	mit	2012-05-25T10:11:28Z	2016-07-19T11:22:13Z	1517	0	1	1	NA	NA	2	0	16	8	NA	24	Meta4: a web application for sharing and annotating metagenomic gene predictions using web services.	1	4	0	Majority male	female	male	0.5004	5	FALSE	2	2	1	1	Front Genet	2013-09-21	2	0.0161476	2	56803	9425	3155.72	2	56803	9425	3155.72	8	3.375	39.7037	0.529412	0.117647	5	39	27
songlab/NSeq	NA	2012-12-01T18:02:29Z	2012-12-09T01:13:56Z	9	0	1	1	NA	NA	2	0	2	1	NA	3	NSeq: a multithreaded Java application for finding positioned nucleosomes from sequencing data.	1	5	0	Majority male	male	male	0.45056	6	FALSE	1	1	2	2	Front Genet	2013-01-22	3	0.018936	4	258615	93671	10344.6	2	189922	93671	9995.89	2	96.5	0.746114	193	1	1	0	14
emhanna/DyCluster	NA	2015-11-19T10:42:26Z	2015-11-19T10:47:50Z	1	0	0	1	NA	NA	1	0	0	2	NA	2	Detecting Protein Complexes in Protein Interaction Networks Modeled as Gene Expression Biclusters.	1	2	0	Majority male	female	male	0.63651	3	FALSE	0	0	0	1	PLoS ONE	2015-12-08	3	0.362069	2	12537	10977	4179	1	12524	10977	6262	1	17	0	17	1	1	0	12
multicom-toolbox/Chromosome3D	NA	2016-10-10T15:00:02Z	2017-08-11T18:23:14Z	306	0	1	0	Solo male	0	1	0	13	0	0	13	Chromosome3D: reconstructing three-dimensional chromosomal structures from Hi-C interaction frequency data using distance geometry simulated annealing.	0	3	0	All male	male	male	0	3	FALSE	3	3	1	2	BMC Genomics	2016-11-09	1	NA	2	135625	133177	45208.3	2	135625	133177	45208.3	1	123	0	11.1818	0.0909091	1	10	20
pwac092/gossto	gpl-3.0	2013-02-01T21:29:37Z	2014-03-12T13:38:49Z	405	0	2	0	All male	0	2	0	35	0	0	35	NA	NA	NA	NA	NA	NA	NA	NA	NA	FALSE	3	3	0	2	NA	NA	NA	NA	1	345916	35824	7861.73	1	345916	35824	7861.73	6	7.83333	61.5532	3.35714	0.428571	3	5	24
yunzhang813/FUNNEL-GSEA-R-Package	NA	2016-06-01T07:06:32Z	2017-01-28T19:35:38Z	242	0	0	2	NA	NA	2	0	0	35	NA	35	FUNNEL-GSEA: FUNctioNal ELastic-net regression in time-course gene set enrichment analysis.	1	1	2	NA	NA	NA	0.69315	4	FALSE	4	4	2	3	Bioinformatics	2017-03-24	0	NA	3	237795	155303	39632.5	1	47351	32756	11837.8	9	10.8889	170.888	12.25	0.5	2	2	56
Ensembl/ensembl-tools	NA	2011-03-08T16:20:00Z	2017-07-07T15:15:20Z	2314	4	11	4	Majority male	0.57992	19	13	426	9	0.13339	448	NA	NA	NA	NA	NA	NA	NA	NA	NA	FALSE	26	26	31	18	NA	NA	NA	NA	3	29283	16696	5856.6	2	27829	16696	6957.25	3	3.66667	395	0.142857	0.038961	1	38	33
mattloose/RUscripts	mit	2016-01-27T15:39:10Z	2016-05-05T08:30:47Z	100	0	1	0	Solo male	0	1	0	38	4	0	42	Real-time selective sequencing using nanopore technology.	0	2	1	NA	male	male	0	3	FALSE	23	23	4	8	Nat. Methods	2016-07-28	14	NA	2	168961	54189	21120.1	1	167785	54189	23969.3	3	59.6667	63.0782	35.8	0.6	2	1	22
feltus/OSG-GEM	gpl-2.0	2016-02-26T19:05:35Z	2017-10-02T16:23:22Z	585	0	5	1	All male	0	6	0	90	1	0	91	OSG-GEM: Gene Expression Matrix Construction Using the Open Science Grid.	0	4	1	All male	male	male	0	5	FALSE	4	4	1	5	Bioinform Biol Insights	2016-08-09	0	NA	4	90626	17940	3940.26	3	75669	17940	3439.5	18	3.33333	116.083	2.85714	0.428571	4	3	27
GATB/bcalm	agpl-3.0	2014-12-18T16:40:57Z	2017-10-10T18:23:53Z	1028	0	4	5	NA	NA	9	0	7	261	NA	268	Compacting de Bruijn graphs from sequencing data quickly and in low memory.	0	2	1	NA	NA	male	0	3	FALSE	19	19	9	7	Bioinformatics	2016-06-17	1	NA	8	178712	142491	9928.44	6	172878	142491	10804.9	14	1.85714	386.385	0.742857	0.228571	2	9	31
compbio-UofT/FSDA	NA	2015-04-08T20:50:17Z	2016-04-13T22:28:36Z	372	0	1	0	Solo male	0	1	0	3	8	NA	11	Cell-free DNA fragment-size distribution analysis for non-invasive prenatal CNV prediction.	0	3	0	All male	male	male	0	3	FALSE	1	1	1	5	Bioinformatics	2016-05-07	2	NA	3	31852	4196	1676.42	2	30161	4196	1675.61	2	10	354.2	1.53846	0.153846	1	10	15
ReneRanzinger/GlycoRDF	NA	2014-05-02T01:57:28Z	2017-09-20T01:26:19Z	1238	0	2	2	NA	NA	4	0	13	6	NA	19	GlycoRDF: an ontology to standardize glycomics data in RDF.	1	9	3	Majority male	male	male	0.32508	13	FALSE	7	7	2	12	Bioinformatics	2014-11-13	5	0.078125	3	313724	87000	4022.1	1	293844	87000	4025.26	8	22	81.3807	4.29268	0.121951	1	16	38
montecuollo/E2FM	other	2016-09-09T16:09:15Z	2017-01-19T09:59:56Z	133	0	1	0	Solo male	0	1	0	6	3	NA	9	E2FM: an encrypted and compressed full-text index for collections of genomic sequences.	0	2	1	NA	male	male	0	3	FALSE	5	5	2	0	Bioinformatics	2017-05-13	0	NA	4	573979	127731	10629.2	3	573691	127731	11032.5	2	27	10.5926	10.8	0.2	1	4	18
pervouchine/bam2ssj	gpl-3.0	2012-08-01T08:32:26Z	2016-05-19T17:34:45Z	1388	0	1	0	Solo male	0	1	0	34	2	0	36	Intron-centric estimation of alternative splicing from RNA-seq data.	0	3	0	All male	male	male	0	3	FALSE	6	6	3	2	Bioinformatics	2012-11-23	14	0.0838323	5	26286	18068	2628.6	4	26168	18068	2907.56	2	6	1.83333	0.26087	0.0217391	1	45	6
uci-cbcl/DanQ	other	2015-12-18T22:59:42Z	2017-01-14T00:06:06Z	394	0	1	0	Solo male	0	1	0	20	2	0	22	DanQ: a hybrid convolutional and recurrent deep neural network for quantifying the function of DNA sequences.	0	1	1	NA	male	NA	0	2	FALSE	58	58	33	18	Nucleic Acids Res.	2016-04-17	12	NA	4	1995650	962148	199565	1	9444	3201	2361	7	6.57143	43.2391	3.28571	0.214286	3	11	15
billyhw/GSALightning	gpl-2.0	2015-10-26T15:53:33Z	2017-07-20T08:02:50Z	634	0	1	0	Solo male	0	1	0	1	202	NA	203	GSA-Lightning: ultra-fast permutation-based gene set analysis.	0	2	0	All male	male	male	0	2	FALSE	2	2	0	0	Bioinformatics	2016-06-15	0	NA	3	41001	19672	5125.12	1	37629	19672	7525.8	4	6.25	204.36	1.13636	0.136364	1	12	55
drlivingston/kabob	epl-1.0	2015-04-19T15:38:56Z	2015-04-19T19:08:41Z	1	0	1	0	Solo male	0	1	0	12	0	0	12	KaBOB: ontology-based semantic integration of biomedical databases.	0	4	0	All male	male	male	0	4	FALSE	5	5	5	3	BMC Bioinformatics	2015-04-24	6	0.146853	8	635162	29487	3671.46	5	615357	29487	3798.5	1	182	0	182	1	1	0	36
tgvaughan/icytree	gpl-3.0	2013-04-25T00:55:10Z	2017-08-30T07:34:09Z	1589	0	1	0	Solo male	0	1	0	448	0	0	448	IcyTree: rapid browser-based visualization for phylogenetic trees and networks.	0	1	0	Solo male	NA	NA	0	1	FALSE	11	11	1	2	Bioinformatics	2017-04-14	0	NA	7	527872	196286	29326.2	2	159972	58581	19996.5	12	2.66667	1253.22	0.603774	0.169811	4	39	34
UCanCompBio/deltaBS	mit	2013-07-04T21:58:19Z	2016-11-24T15:01:07Z	1240	1	3	1	Majority male	0.56234	5	5	3	43	NA	51	A profile-based method for identifying functional divergence of orthologous genes in bacterial genomes.	1	3	0	Majority male	female	male	0.56234	4	FALSE	7	7	1	7	Bioinformatics	2016-08-10	1	NA	3	56938	35376	11387.6	2	55573	35376	18524.3	7	2	611.571	0.341463	0.170732	2	15	22
DecodeGenetics/popSTR	NA	2014-08-29T14:28:30Z	2016-12-16T16:06:25Z	841	0	1	4	NA	NA	5	0	4	94	NA	98	popSTR: population-scale detection of STR variants.	2	1	1	Majority female	NA	male	0.63651	4	FALSE	9	9	2	5	Bioinformatics	2016-09-04	1	NA	4	232487	55735	17883.6	3	218594	55735	18216.2	10	2.1	505.619	0.724138	0.206897	2	12	54
tgennorth/NASP	other	2013-06-25T22:46:05Z	2017-08-10T21:34:02Z	1508	0	5	1	All male	0	6	0	379	93	0	472	NASP: an accurate, rapid method for the identification of SNPs in WGS datasets that supports flexible input and output formats.	3	12	1	Majority male	male	male	0.5004	16	FALSE	12	12	5	13	Microb Genom	2017-03-30	16	NA	10	998674	375879	14473.5	6	982942	375879	15358.5	24	4.79167	679.704	2.2549	0.27451	3	15	39
carrineblank/MicrO	other	2015-04-23T02:15:32Z	2016-10-26T20:39:02Z	553	0	0	1	NA	NA	1	0	0	110	NA	110	MicrO: an ontology of phenotypic and metabolic characters, assays, and culture media found in prokaryotic taxonomic descriptions.	2	0	2	NA	NA	female	0	4	FALSE	4	4	1	6	J Biomed Semantics	2016-04-15	3	NA	1	3110	3110	3110	NA	NA	NA	NA	8	3.125	194.52	1.31579	0.263158	3	9	18
Christopher-Amos-Lab/seXY	NA	2016-07-04T20:12:01Z	2017-03-15T23:07:15Z	255	0	0	1	NA	NA	1	0	0	30	NA	30	seXY: a tool for sex inference from genotype arrays.	3	4	1	Majority male	male	male	0.68291	8	FALSE	0	0	1	1	Bioinformatics	2016-12-31	1	NA	1	7907	3985	3953.5	1	7907	3985	3953.5	2	2	19.25	0.444444	0.222222	1	6	13
VCCRI/PAD	gpl-3.0	2017-01-19T08:42:33Z	2017-01-20T09:11:30Z	2	0	0	1	NA	NA	1	0	0	3	NA	3	Integrative analysis identifies co-dependent gene expression regulation of BRG1 and CHD7 at distal regulatory sites in embryonic stem cells.	0	3	3	NA	NA	male	0	6	FALSE	0	0	1	3	Bioinformatics	2017-02-17	0	NA	5	566990	121260	12063.6	2	365656	97362	15898.1	2	31	0.0483871	62	1	1	0	21
PengyiYang/KSP-PUEL	NA	2015-05-12T12:13:31Z	2017-05-09T02:25:18Z	729	0	0	1	NA	NA	1	0	0	29	NA	29	Positive-unlabeled ensemble learning for kinase substrate prediction from dynamic phosphoproteomics data.	0	2	3	NA	NA	NA	0	5	FALSE	2	2	1	1	Bioinformatics	2015-09-24	3	0.157895	2	6213	2450	2071	1	3982	2450	1991	4	3.25	77.8462	0.52	0.12	2	21	16
AndersenLab/VCF-kit	mit	2014-07-16T16:27:41Z	2017-09-26T16:36:37Z	1169	0	2	0	All male	0	2	0	554	38	0	592	VCF-kit: assorted utilities for the variant call format.	0	2	0	All male	male	male	0	2	FALSE	37	37	8	12	Bioinformatics	2017-01-18	0	NA	5	451199	95957	8203.62	2	403873	95957	10915.5	17	6.76471	824.635	2.94872	0.282051	5	8	21
dariober/ASCIIGenome	mit	2016-05-16T10:47:36Z	2017-10-07T16:19:11Z	510	0	2	1	NA	NA	3	0	210	37	0	247	ASCIIGenome: a command line genome browser for console terminals.	0	1	0	Solo male	NA	NA	0	1	FALSE	96	96	6	8	Bioinformatics	2017-01-26	0	NA	8	1140959	69304	7978.73	6	1109792	69304	8344.3	54	5.59259	132.911	16.7778	0.833333	12	1	26
griffithlab/GenVisR	cc0-1.0	2015-01-26T01:01:43Z	2017-09-14T07:06:42Z	963	1	12	4	Majority male	0.27119	17	9	821	47	0.05984	877	GenVisR: Genomic Visualizations in R.	1	6	0	Majority male	male	male	0.41012	7	FALSE	100	100	45	11	Bioinformatics	2016-06-12	6	NA	3	392412	15391	2616.08	1	389417	15391	2631.2	13	22	383.378	8.66667	0.242424	4	8	55
lasigeBioTM/IBRel	mit	2015-09-01T08:39:47Z	2017-03-13T10:50:46Z	560	0	1	1	NA	NA	2	0	1	387	NA	388	Extracting microRNA-gene relations from biomedical literature using distant supervision.	0	3	0	All male	male	male	0	3	FALSE	1	1	0	1	PLoS ONE	2017-03-07	1	NA	5	768569	26045	7250.65	3	766499	26045	7370.18	37	3.32432	170.154	6.47368	0.684211	8	2	30
gardell/vHelix	NA	2012-05-22T15:44:05Z	2014-06-11T12:45:18Z	751	0	1	0	Solo male	0	1	0	141	1	0	142	DNA rendering of polyhedral meshes at the nanoscale.	0	6	1	All male	male	male	0	7	FALSE	9	9	6	3	Nature	2015-07-24	24	0.861538	5	938277	103883	6701.98	4	935751	103883	6732.02	20	10.1	160.683	7.76923	0.307692	3	14	28
chmille4/Scribl	NA	2010-10-30T16:02:55Z	2013-01-08T16:44:45Z	802	0	3	0	All male	0	3	0	213	0	0	213	Scribl: an HTML5 Canvas-based graphics library for visualizing genomic data over the web.	1	3	0	Majority male	male	male	0.56234	4	FALSE	69	69	15	6	Bioinformatics	2012-11-23	13	0.0778443	4	677050	393169	16513.4	2	245087	58958	9803.48	18	2.44444	219.045	1.57143	0.392857	7	6	46
byucsl/ogcleaner	NA	2016-04-07T22:05:26Z	2017-05-24T16:07:22Z	413	0	2	0	All male	0	2	0	22	41	NA	63	The OGCleaner: filtering false-positive homology clusters.	0	4	2	NA	NA	male	0	6	FALSE	3	3	3	1	Bioinformatics	2016-09-11	1	NA	3	81059	65144	10132.4	2	71734	65144	14346.8	11	2.27273	39.16	1.78571	0.357143	2	4	26
linsalrob/PyFBA	mit	2015-11-15T23:51:34Z	2017-03-15T23:19:19Z	487	0	1	1	NA	NA	2	0	217	75	NA	292	From DNA to FBA: How to Build Your Own Genome-Scale Metabolic Model.	0	5	1	All male	male	male	0	6	FALSE	4	4	1	4	Front Microbiol	2016-07-06	0	NA	5	397048	23867	4269.33	2	357538	23867	4831.59	26	9.11538	42.2743	13.9412	0.529412	5	4	5
thomasvangurp/epiGBS	mit	2015-06-21T14:27:39Z	2017-07-20T20:01:13Z	761	0	1	1	NA	NA	2	0	236	35	0	271	epiGBS: reference-free reduced representation bisulfite sequencing.	1	5	0	Majority male	male	male	0.45056	6	FALSE	4	4	6	4	Nat. Methods	2016-02-09	4	NA	8	3015239	282766	18498.4	4	2825772	282766	20476.6	25	34.72	165.474	33.3846	0.423077	4	5	49
Oshlack/JAFFA	other	2014-01-24T04:36:04Z	2017-05-08T04:07:43Z	1201	1	1	4	NA	NA	6	13	1	83	NA	97	JAFFA: High sensitivity transcriptome-focused fusion gene detection.	2	1	0	Majority female	female	female	0.63651	3	FALSE	16	16	13	5	Genome Med	2015-05-29	12	0.334661	5	61566	24012	4104.4	4	60853	24012	4346.64	9	2.88889	521.577	0.634146	0.195122	3	19	49
jyyu/ScreenBEAM	mit	2015-07-13T13:04:59Z	2016-07-19T22:47:39Z	373	1	0	1	NA	NA	2	29	0	6	0	35	ScreenBEAM: a novel meta-analysis algorithm for functional genomics screens via Bayesian hierarchical modeling.	1	1	1	NA	female	NA	0.69315	3	FALSE	3	3	2	2	Bioinformatics	2015-09-30	3	0.165354	3	407688	303834	67948	2	404099	303834	80819.8	2	6.5	0.461538	1	0.0769231	1	12	16
mengyao/Complete-Striped-Smith-Waterman-Library	NA	2011-01-14T15:23:39Z	2017-09-05T17:46:31Z	2427	2	8	8	NA	NA	18	220	37	82	0.4121	339	SSW library: an SIMD Smith-Waterman C/C++ library for use in genomic applications.	1	2	1	Majority male	female	male	0.63651	4	FALSE	115	115	65	16	PLoS ONE	2013-12-11	21	0.187023	6	148048	30929	9869.87	5	134330	30929	9595	11	3.90909	1185.81	0.530864	0.111111	1	21	28
hillerlab/CESAR	mit	2015-11-12T14:25:30Z	2017-03-30T19:48:25Z	505	0	1	0	Solo male	0	1	0	8	6	NA	14	Coding exon-structure aware realigner (CESAR) utilizes genome alignments for accurate comparative gene annotation.	0	2	1	NA	NA	male	0	3	FALSE	3	3	1	2	Nucleic Acids Res.	2016-03-27	2	NA	2	111403	33453	13925.4	1	106870	33453	15267.1	2	16.5	0.272727	1.94118	0.0588235	1	16	16
shka/R-SAMstrt	lgpl-3.0	2013-01-28T09:30:42Z	2013-05-21T00:46:57Z	114	0	1	0	Solo male	0	1	0	2	0	0	2	SAMstrt: statistical test for differential expression in single-cell transcriptome with spike-in normalization.	1	3	0	Majority male	male	male	0.56234	4	FALSE	2	2	5	2	Bioinformatics	2013-09-03	19	0.150282	2	8982	7651	1497	1	1331	408	266.2	2	7	116.286	2.8	0.4	1	4	14
JoseBlanca/franklin	agpl-3.0	2009-03-05T13:53:51Z	2012-10-10T08:46:09Z	1316	0	1	7	NA	NA	8	0	637	1155	NA	1792	ngs_backbone: a pipeline for read cleaning, mapping and SNP calling using next generation sequence.	1	3	1	Majority male	male	male	0.56234	5	FALSE	21	21	3	3	BMC Genomics	2011-06-04	23	0.0943728	3	2543038	394690	16197.7	2	1554636	74722	10721.6	60	7.05	681.362	9.61364	0.5	6	11	41
rletters/rletters	mit	2011-03-17T15:22:30Z	2017-09-28T17:04:40Z	2388	0	3	2	NA	NA	5	0	1959	128	0	2087	NA	NA	NA	NA	NA	NA	NA	NA	NA	FALSE	16	16	4	5	NA	NA	NA	NA	13	2434584	186826	3161.8	7	968566	186826	1902.88	133	6.77444	1241.54	11.4051	0.493671	9	10	48
didyjiayu/HAMOND	apache-2.0	2015-10-09T12:45:14Z	2017-01-26T14:18:22Z	476	0	0	1	NA	NA	1	0	0	110	NA	110	Rapid protein alignment in the cloud: HAMOND combines fast DIAMOND alignments with Hadoop parallelism.	0	3	1	All male	NA	male	0	4	FALSE	0	0	0	1	J. Biotechnol.	2017-02-25	0	NA	4	52854	8004	1321.35	2	39920	8004	1814.55	8	5.5	222.818	2.75	0.25	2	6	16
greenelab/TDM	bsd-3-clause	2015-07-09T17:12:14Z	2016-03-14T14:07:11Z	250	0	0	2	NA	NA	2	0	0	18	NA	18	Cross-platform normalization of microarray and RNA-seq data for machine learning applications.	0	1	2	NA	male	NA	0	3	FALSE	10	10	1	16	PeerJ	2016-02-05	5	NA	2	18431	16553	6143.67	1	17250	16553	8625	2	12	10.375	2.66667	0.222222	1	7	47
joey711/shiny-phyloseq	gpl-3.0	2014-04-29T23:14:28Z	2016-05-16T16:32:29Z	749	0	1	1	NA	NA	2	0	156	1	0	157	Shiny-phyloseq: Web application for interactive microbiome analysis with provenance tracking.	1	1	0	Equal	male	female	0.69315	2	FALSE	32	32	19	5	Bioinformatics	2014-09-30	9	0.128049	5	7956078	696728	128324	2	264369	146751	8261.53	20	4.35	86.7011	3.34615	0.269231	6	13	46
SouthGreenPlatform/TOGGLE	gpl-3.0	2015-02-26T15:36:18Z	2017-09-27T14:13:25Z	945	0	3	8	NA	NA	11	0	69	470	NA	539	TOGGLE: toolbox for generic NGS analyses.	5	4	2	Majority female	female	male	0.68696	11	FALSE	9	9	5	15	BMC Bioinformatics	2015-11-11	3	0.247059	4	737869	52798	10248.2	3	735259	52798	10355.8	6	34.8333	678.986	6.53125	0.1875	2	11	27
NarlikarLab/NPLB	gpl-3.0	2015-08-31T06:33:29Z	2017-08-10T23:10:29Z	711	0	0	2	NA	NA	2	0	0	21	NA	21	No Promoter Left Behind (NPLB): learn de novo promoter architectures from genome-wide transcription start sites.	1	0	1	NA	female	NA	0	2	FALSE	0	0	2	2	Bioinformatics	2015-11-05	0	0	9	3489075	323814	11439.6	5	1091257	69330	10594.7	3	615.333	0.136511	73.84	0.12	3	22	21
choderalab/ensembler	gpl-2.0	2013-12-09T22:30:52Z	2016-12-31T22:15:58Z	1119	1	3	1	Majority male	0.56234	5	2	619	14	0.0217	635	Ensembler: Enabling High-Throughput Molecular Simulations at the Superfamily Scale.	1	4	0	Majority male	male	male	0.5004	5	FALSE	24	24	13	16	PLoS Comput. Biol.	2016-06-24	0	NA	6	1412129	488012	14409.5	3	435318	50114	7255.3	31	6.32258	471.23	5.2973	0.324324	8	14	26
pnagahawatte/genotation_public	NA	2016-01-01T17:41:50Z	2016-01-01T17:47:12Z	1	0	0	1	NA	NA	1	0	0	2	NA	2	Featured Article: Genotation: Actionable knowledge for the scientific reader.	0	5	1	All male	NA	male	0	6	FALSE	0	0	0	1	Exp. Biol. Med. (Maywood)	2016-02-24	0	NA	9	2925630	414585	25440.3	7	962568	180819	10815.4	1	180	0	180	1	1	0	49
jade-cheng/ohana	NA	2016-04-28T14:29:11Z	2017-08-01T03:39:00Z	461	1	0	0	Solo female	0	1	38	0	0	0	38	Fast admixture analysis and population tree estimation for SNP and NGS data.	1	2	0	Majority male	female	male	0.63651	3	FALSE	22	22	2	5	Bioinformatics	2017-03-24	1	NA	5	691100	46968	7352.13	4	674842	46968	7256.37	7	15.1429	42.5943	6.23529	0.411765	2	4	43
dongjunchung/GPA	NA	2014-01-15T19:27:24Z	2017-08-17T13:39:27Z	1311	0	0	2	NA	NA	2	0	0	26	NA	26	GPA: a statistical approach to prioritizing GWAS results by integrating pleiotropy and annotation.	0	3	2	NA	NA	male	0	5	FALSE	4	4	5	3	PLoS Genet.	2014-11-14	41	0.642058	4	72951	17283	5210.79	2	70185	17283	5848.75	5	6.2	234.29	0.704545	0.0909091	2	32	22
yechengxi/Sparc	NA	2016-02-05T21:17:05Z	2016-10-08T19:14:16Z	247	0	0	1	NA	NA	1	0	0	12	NA	12	Sparc: a sparsity-based consensus algorithm for long erroneous sequencing reads.	0	0	2	NA	NA	NA	0	2	FALSE	9	9	3	2	PeerJ	2016-06-23	3	NA	5	104587	38264	11620.8	4	103305	38264	12913.1	1	11	0	1.22222	0.111111	1	8	16
kazumits/agplus	NA	2015-02-24T07:30:28Z	2016-05-26T03:04:22Z	458	0	0	2	NA	NA	2	0	0	10	NA	10	agplus: a rapid and flexible tool for aggregation plots.	0	1	1	NA	NA	male	0	2	FALSE	4	4	4	2	Bioinformatics	2015-05-23	3	0.0817121	3	25292	16745	5058.4	2	8547	3426	2136.75	2	4	14.75	0.5	0.125	1	13	22
347033139/isomiR2Function	NA	2016-06-14T08:44:01Z	2017-10-09T02:27:34Z	483	0	1	0	Solo male	0	1	0	4	9	NA	13	isomiR2Function: An Integrated Workflow for Identifying MicroRNA Variants in Plants.	0	4	1	All male	male	male	0	5	FALSE	0	0	0	1	Front Plant Sci	2017-04-06	0	NA	1	1168	1029	584	NA	NA	NA	NA	2	15	16.0667	1.76471	0.117647	1	15	16
TGAC/KAT	gpl-3.0	2013-06-07T11:40:51Z	2017-06-15T17:20:36Z	1470	0	7	3	NA	NA	10	0	427	98	0	525	KAT: a K-mer analysis toolkit to quality control NGS datasets and genome assemblies.	0	5	0	All male	male	male	0	5	FALSE	64	64	23	12	Bioinformatics	2016-11-01	4	NA	10	14580590	830567	16401.1	8	14569233	830567	16425.3	41	24.1951	729.061	20.2449	0.44898	5	9	71
PrestonLeung/SMuPFi-Repository	NA	2014-03-25T04:21:15Z	2016-04-28T00:15:24Z	766	0	1	0	Solo male	0	1	0	19	0	0	19	A bioinformatics pipeline for the analyses of viral escape dynamics and host immune responses during an infection.	1	3	0	Majority male	male	male	0.56234	4	FALSE	0	0	1	1	Biomed Res Int	2014-07-12	2	0.0244755	3	133507	36976	8900.47	2	121827	36976	8701.93	3	15.3333	24.2174	1.76923	0.0769231	2	24	49
mgledi/PhyFoo	NA	2016-08-29T18:47:06Z	2016-09-26T09:43:21Z	29	0	1	0	Solo male	0	1	0	7	0	0	7	Unrealistic phylogenetic trees may improve phylogenetic footprinting.	0	4	0	All male	male	male	0	4	FALSE	0	0	0	1	Bioinformatics	2017-01-29	0	NA	2	750748	266556	11730.4	1	750669	266556	11915.4	4	28.25	9.56637	56.5	1	2	0	26
zhilongjia/cogena	NA	2014-10-22T10:08:26Z	2016-06-03T14:45:33Z	591	0	0	1	NA	NA	1	0	0	224	NA	224	Cogena, a novel tool for co-expressed gene-set enrichment analysis, applied to drug repositioning and drug mode of action discovery.	1	2	3	NA	NA	male	0.63651	6	FALSE	4	4	8	1	BMC Genomics	2016-05-29	2	NA	4	112660	16740	4333.08	1	110817	16740	4818.13	26	2.96154	164.948	3.66667	0.52381	5	4	32
sanger-pathogens/vr-codebase	gpl-3.0	2008-10-03T14:51:24Z	2017-09-20T08:45:34Z	3275	5	17	14	NA	NA	36	99	2128	3573	NA	5800	Robust high-throughput prokaryote de novo assembly and improvement pipeline for Illumina data.	2	6	0	Majority male	male	female	0.56234	8	TRUE	8	8	14	12	Microb Genom	2017-03-30	19	NA	13	5879208	832175	11596.1	11	5851256	832175	11586.6	248	2.88306	1026.19	6.62037	0.675926	32	8	47
XieConnect/SecureMA	mit	2012-05-24T08:49:54Z	2014-05-29T16:00:25Z	736	0	0	1	NA	NA	1	0	0	133	NA	133	SecureMA: protecting participant privacy in genetic association meta-analysis.	1	5	1	Majority male	NA	male	0.45056	7	FALSE	1	1	1	2	Bioinformatics	2014-08-26	7	0.0929791	7	116827	15302	3245.19	6	112523	15302	3309.5	1	46	735	1.84	0.04	1	24	33
sjackman/uniqtag	mit	2014-06-20T15:01:00Z	2017-09-13T17:24:38Z	1182	0	1	0	Solo male	0	1	0	17	0	0	17	UniqTag: Content-Derived Unique and Stable Identifiers for Gene Annotation.	1	2	0	Majority male	male	female	0.63651	3	FALSE	16	16	1	2	PLoS ONE	2015-05-29	0	0	4	11177	5150	1397.12	3	9089	5150	1298.43	2	7	245.143	0.35	0.05	1	29	24
BGSU-RNA/ConformationalChange	gpl-3.0	2015-08-10T20:10:59Z	2015-08-26T20:26:44Z	17	0	2	0	All male	0	2	0	15	0	0	15	DETECTING CONFORMATIONAL DIFFERENCES BETWEEN RNA 3D STRUCTURES.	0	2	0	All male	male	male	0	2	FALSE	0	0	0	13	JP J Biostat	2016-06-23	1	NA	2	44935	17892	4992.78	1	40938	17892	5117.25	5	10.2	3.29412	51	1	1	0	26
zhouweiyg/metaspark	NA	2016-04-01T08:32:09Z	2016-10-24T03:17:25Z	207	0	0	3	NA	NA	3	0	0	62	NA	62	MetaSpark: a spark-based distributed processing tool to recruit metagenomic reads to reference genomes.	1	1	5	NA	NA	NA	0.69315	7	FALSE	2	2	2	1	Bioinformatics	2017-01-10	0	NA	4	109026	17424	6057	2	97821	17424	6521.4	4	7.25	155.241	4.14286	0.428571	3	4	16
SajadMirzaei/RentPlus	NA	2015-11-19T22:58:33Z	2017-08-31T23:24:43Z	652	0	0	2	NA	NA	2	0	0	22	NA	22	RENT+: an improved method for inferring local genealogical trees from haplotypes with recombination.	0	1	1	NA	male	NA	0	2	FALSE	0	0	0	1	Bioinformatics	2017-01-10	0	NA	1	90167	74001	15027.8	1	90167	74001	15027.8	5	3.8	80.9474	0.863636	0.181818	2	9	17
tcga/Roadmap	mit	2012-02-28T21:35:31Z	2013-08-06T13:20:02Z	526	0	1	0	Solo male	0	1	0	97	2	0	99	A self-updating road map of The Cancer Genome Atlas.	1	4	0	Majority male	male	male	0.5004	5	FALSE	5	5	2	4	Bioinformatics	2013-04-19	17	0.116438	3	17907	11566	3581.4	1	13370	11566	6685	6	1.66667	158.7	0.526316	0.315789	2	5	31
ITB-ProtMet/eppi	other	2015-02-03T14:42:41Z	2015-07-31T15:23:58Z	179	0	1	1	NA	NA	2	0	12	16	NA	28	NA	NA	NA	NA	NA	NA	NA	NA	NA	FALSE	0	0	0	1	NA	NA	NA	NA	5	1685797	656131	24791.1	3	475861	57061	8204.5	4	39.25	0.184713	26.1667	0.166667	1	5	37
sysbio-curie/navicom	NA	2015-02-04T09:58:42Z	2017-02-14T18:50:03Z	742	0	1	0	Solo male	0	1	0	160	0	0	160	NaviCom: a web application to create interactive molecular network portraits using multi-level omics data.	1	4	0	Majority male	male	female	0.5004	5	FALSE	0	0	0	1	Database (Oxford)	2017-04-18	1	NA	1	124142	78444	12414.2	1	124142	78444	12414.2	4	3.25	127	0.52	0.12	2	16	127
misshie/Workflows	mit	2011-03-28T00:30:31Z	2012-12-10T06:49:32Z	624	0	1	0	Solo male	0	1	0	21	0	0	21	Agile parallel bioinformatics workflow management using Pwrake.	0	4	1	All male	male	male	0	5	FALSE	11	11	2	1	BMC Res Notes	2011-09-09	3	0.0130516	2	667	543	333.5	1	124	124	124	6	6.33333	284.789	1.72727	0.272727	2	8	33
Grice-Lab/AlignerBoost	NA	2014-09-26T15:17:45Z	2017-09-21T16:10:30Z	1092	0	0	2	NA	NA	2	0	0	280	NA	280	AlignerBoost: A Generalized Software Toolkit for Boosting Next-Gen Sequencing Mapping Accuracy Using a Bayesian-Based Mapping Quality Framework.	1	0	1	NA	NA	female	0	2	FALSE	9	9	1	5	PLoS Comput. Biol.	2016-10-06	0	NA	2	448468	42780	8304.96	1	442589	42780	8511.33	16	4.4375	408.423	1.91892	0.324324	2	8	32
chapmanb/bcbb	NA	2008-12-09T21:02:17Z	2017-10-07T17:58:47Z	3225	1	14	5	Majority male	0.24493	20	7	563	853	NA	1423	Cloud BioLinux: pre-configured and on-demand bioinformatics computing for the genomics community.	4	3	0	Majority female	male	female	0.68291	7	FALSE	379	379	174	55	BMC Bioinformatics	2012-03-21	36	0.177966	14	1678740	218873	6060.43	10	1174056	70319	5435.44	215	4.32093	1892.59	8.68224	0.775701	12	2	58
PROBIC/diffsplicing	mit	2015-11-18T11:17:08Z	2017-01-11T13:43:40Z	421	1	1	0	Equal	0.69315	2	3	2	5	NA	10	Analysis of differential splicing suggests different modes of short-term splicing regulation.	1	1	0	Equal	female	male	0.69315	2	FALSE	3	3	0	2	Bioinformatics	2016-06-17	1	NA	5	238403	18685	2109.76	4	235270	18685	2100.62	4	38	8.71711	10.1333	0.133333	1	12	22
GenomicParisCentre/aozan	other	2011-10-27T14:20:42Z	2017-10-06T16:56:08Z	2172	1	1	3	NA	NA	5	941	649	226	0.67619	1816	Aozan: an automated post-sequencing data-processing pipeline.	2	3	0	Majority male	female	male	0.67301	5	FALSE	8	8	1	8	Bioinformatics	2017-04-04	0	NA	11	26602292	479480	62010	6	1492458	55544	5631.92	65	8.67692	1446.15	7.72603	0.39726	6	7	74
jeetsukumaran/DendroPy	other	2008-09-24T23:30:11Z	2017-07-07T19:09:27Z	3209	1	10	7	NA	NA	18	1	4086	71	0.00228	4158	DendroPy: a Python library for phylogenetic computing.	0	2	0	All male	male	male	0	2	FALSE	91	91	38	14	Bioinformatics	2010-04-28	217	0.720588	11	6691949	637007	17518.2	6	3201439	278509	8747.1	167	5.79641	1903.12	9.04673	0.317757	9	12	28
azofeifa/Tfit	NA	2015-07-02T16:58:31Z	2017-04-28T17:59:02Z	667	1	3	0	Majority male	0.56234	4	4	241	282	NA	527	A generative model for the behavior of RNA polymerase.	0	1	1	NA	male	NA	0	2	FALSE	2	2	1	4	Bioinformatics	2016-11-01	1	NA	7	267405	31519	4532.29	6	248584	31519	4285.93	21	4.57143	302.104	4.36364	0.454545	3	5	7
NovembreLab/ggv	NA	2014-07-03T22:18:29Z	2017-04-25T13:02:03Z	1028	0	3	2	NA	NA	5	0	15	12	NA	27	Visualizing the geography of genetic variants.	0	2	0	All male	male	male	0	2	TRUE	3	3	1	4	Bioinformatics	2016-10-16	3	NA	12	4826510	828006	26374.4	7	3127828	828006	23517.5	2	166	835.476	9.76471	0.0588235	1	26	16
bebeklab/dysprog	NA	2016-10-05T14:40:04Z	2016-11-21T15:04:37Z	48	0	0	2	NA	NA	2	0	0	3	NA	3	FREQUENT SUBGRAPH MINING OF PERSONALIZED SIGNALING PATHWAY NETWORKS GROUPS PATIENTS WITH FREQUENTLY DYSREGULATED DISEASE PATHWAYS AND PREDICTS PROGNOSIS.	0	3	1	All male	male	NA	0	4	FALSE	0	0	0	3	Pac Symp Biocomput	2016-11-30	1	NA	3	16482	10087	5494	2	16197	10087	8098.5	2	2	23.5	2	1	2	0	20
ugcd/solarius	NA	2014-10-07T09:03:57Z	2017-02-08T17:24:10Z	856	1	0	3	NA	NA	4	1	0	307	NA	308	solarius: an R interface to SOLAR for variance component analysis in pedigrees.	1	4	1	Majority male	male	male	0.5004	6	FALSE	2	2	2	5	Bioinformatics	2016-05-07	1	NA	2	260904	24288	3478.72	1	236866	24288	3701.03	53	3.01887	164.662	5.51724	0.551724	6	5	16
gsummer/cyneo4j-parent	apache-2.0	2014-08-20T12:13:25Z	2015-02-10T14:17:42Z	175	0	1	0	Solo male	0	1	0	3	0	0	3	cyNeo4j: connecting Neo4j and Cytoscape.	1	4	1	Majority male	male	male	0.5004	6	FALSE	1	1	1	1	Bioinformatics	2015-08-15	1	0.0404624	1	542	542	542	1	542	542	542	1	7	0	1	0.142857	1	6	22
strug-lab/RVS	NA	2014-04-22T04:55:30Z	2014-10-28T04:27:17Z	190	0	0	1	NA	NA	1	0	0	4	NA	4	Association analysis using next-generation sequence data from publicly available control groups: the robust variance score statistic.	4	4	1	Equal	male	female	0.69315	9	FALSE	0	0	1	1	Bioinformatics	2014-04-16	10	0.106222	2	28384	17778	4730.67	1	27860	17778	5572	2	3.5	26.4286	1	0.285714	1	5	16
teammaclean/blastjs	mit	2015-04-28T14:47:37Z	2016-02-05T16:06:51Z	284	0	1	0	Solo male	0	1	0	47	0	0	47	blastjs: a BLAST+ wrapper for Node.js.	0	3	0	All male	male	male	0	3	FALSE	6	6	7	0	BMC Res Notes	2016-02-29	1	NA	4	9587	3569	1369.57	1	6835	3569	1708.75	3	5.66667	77.9412	1.54545	0.181818	1	5	14
ward9250/HybridCheck	NA	2013-05-21T14:12:43Z	2015-12-22T12:05:56Z	946	2	2	2	NA	NA	6	2	27	281	NA	310	HYBRIDCHECK: software for the rapid detection, visualization and dating of recombinant regions in genome sequence data.	0	2	0	All male	male	male	0	2	FALSE	4	4	1	3	Mol Ecol Resour	2015-09-24	2	0.105263	3	208129	34797	9910.9	1	203697	34797	10720.9	21	2.19048	466.109	1.4375	0.34375	5	12	38
DeplanckeLab/ASAP	gpl-3.0	2017-03-30T08:51:58Z	2017-04-11T21:54:28Z	13	0	0	1	NA	NA	1	0	0	35	NA	35	ASAP: a web-based platform for the analysis and interactive visualization of single-cell RNA-seq data.	1	4	0	Majority male	male	male	0.5004	5	FALSE	3	3	1	1	Bioinformatics	2017-05-26	3	NA	3	88567	35141	9840.78	2	52977	13010	7568.14	2	11	0.545455	11	1	2	0	21
citiususc/pastaspark	gpl-3.0	2017-02-15T13:15:11Z	2017-09-08T09:41:17Z	206	0	3	2	NA	NA	5	0	10	5	NA	15	PASTASpark: multiple sequence alignment meets Big Data.	0	3	0	All male	male	male	0	3	FALSE	5	5	2	6	Bioinformatics	2017-06-06	0	NA	4	636089	78833	13533.8	3	540077	78833	12859	4	49.5	1.4798	24.75	0.25	1	3	19
l337x911/inphadel	other	2015-05-26T22:48:41Z	2015-08-21T21:49:11Z	88	0	0	1	NA	NA	1	0	0	22	NA	22	InPhaDel: integrative shotgun and proximity-ligation sequencing to phase deletions with single nucleotide polymorphisms.	0	5	0	All male	male	male	0	5	FALSE	1	1	0	1	Nucleic Acids Res.	2016-04-24	1	NA	5	253899	19007	3478.07	3	222788	19007	3427.51	11	98.5455	15.0507	271	1	4	0	53
NESCent/popgen-docker	mit	2015-03-22T00:47:34Z	2017-03-02T19:41:45Z	712	0	2	0	All male	0	2	0	38	0	0	38	Developing educational resources for population genetics in R: an open and collaborative approach.	2	3	1	Majority male	male	female	0.67301	6	FALSE	4	4	1	4	Mol Ecol Resour	2016-06-15	0	NA	1	1513	1052	756.5	NA	NA	NA	NA	1	4	0	0.16	0.04	1	24	84
davecao/tappm_cli	other	2016-03-08T08:41:45Z	2016-06-21T06:23:02Z	106	0	0	1	NA	NA	1	0	0	22	NA	22	Development of a prediction system for tail-anchored proteins.	1	2	1	Majority male	male	male	0.63651	4	FALSE	0	0	0	1	BMC Bioinformatics	2016-09-17	1	NA	3	232905	44386	8318.04	1	147000	26491	6681.82	1	54	0	13.5	0.25	1	3	14
ding-lab/msisensor	mit	2013-09-26T19:26:25Z	2017-06-05T08:41:55Z	1349	0	0	2	NA	NA	2	0	0	28	NA	28	MSIsensor: microsatellite instability detection using paired tumor-normal sequence data.	0	4	4	NA	NA	NA	0	8	FALSE	10	10	13	19	Bioinformatics	2013-12-29	18	0.164062	5	122895	12387	3840.47	4	115059	12387	3711.58	4	10.5	17.0714	0.913043	0.0652174	1	37	34
fjdf/slaMEM	gpl-3.0	2013-08-11T18:24:16Z	2017-04-09T17:37:08Z	1338	0	1	0	Solo male	0	1	0	8	5	NA	13	slaMEM: efficient retrieval of maximal exact matches using a sampled LCP array.	1	1	0	Equal	male	female	0.69315	2	FALSE	1	1	1	3	Bioinformatics	2013-12-18	2	0.0179718	5	226405	72210	12578.1	4	224240	72210	13190.6	3	7	7.04762	0.466667	0.0444444	1	42	27
jlp2duke/EnsCat	gpl-3.0	2016-05-17T19:34:29Z	2017-02-01T19:21:05Z	261	0	0	1	NA	NA	1	0	0	12	NA	12	EnsCat: clustering of categorical data via ensembling.	1	2	0	Majority male	male	female	0.63651	3	FALSE	2	2	2	1	BMC Bioinformatics	2016-09-17	0	NA	2	39648	35141	9912	1	4027	2381	2013.5	4	5.75	148.696	2.3	0.3	1	4	16
luslab/hiclipr	NA	2016-08-03T23:25:29Z	2017-05-17T21:32:35Z	288	0	0	1	NA	NA	1	0	0	9	NA	9	Using hiCLIP to identify RNA duplexes that interact with a specific RNA-binding protein.	0	2	2	NA	NA	male	0	4	FALSE	3	3	0	7	Nat Protoc	2017-02-24	0	NA	2	72944	35525	12157.3	1	72434	35525	14486.8	3	13.6667	165.585	4.1	0.3	2	4	33
jcarrotzhang/LoLoPicker	NA	2015-10-12T11:13:13Z	2017-03-25T14:08:39Z	531	0	0	2	NA	NA	2	0	0	96	NA	96	LoLoPicker: detecting low allelic-fraction variants from low-quality cancer samples.	0	1	1	NA	NA	male	0	2	FALSE	7	7	1	1	Oncotarget	2017-04-19	0	NA	2	29365	13519	4894.17	1	27492	13519	5498.4	4	3.5	47.4286	0.777778	0.222222	2	8	16
biojs/biojs	apache-2.0	2014-08-01T18:00:53Z	2016-03-11T04:13:25Z	589	1	4	8	NA	NA	13	3	161	151	NA	315	BioJS: an open source standard for biological visualisation - its status in 2014.	4	15	1	Majority male	male	male	0.51465	20	FALSE	374	374	123	82	F1000Res	2014-07-31	12	0.151899	1	14423	10195	7211.5	NA	NA	NA	NA	2	1.5	59.3333	0.15	0.1	1	14	26
sanchak/pagal	NA	2014-05-31T06:39:58Z	2014-05-31T06:39:58Z	1	0	0	1	NA	NA	1	0	0	1	NA	1	PAGAL - Properties and corresponding graphics of alpha helical structures in proteins.	0	1	2	NA	male	NA	0	3	FALSE	0	0	2	1	F1000Res	2014-10-30	3	0.0454545	NA	NA	NA	NA	NA	NA	NA	NA	1	3	0	3	1	1	0	14
wangsy11/InfMod3DGen	NA	2014-11-18T05:01:51Z	2017-04-21T21:47:20Z	886	1	0	0	Solo female	0	1	12	0	0	0	12	Inferential modeling of 3D chromatin structure.	1	0	2	NA	female	NA	0	3	FALSE	5	5	4	2	Nucleic Acids Res.	2015-02-19	11	0.22	2	13254	3407	946.714	2	13254	3407	946.714	2	9	12.8333	0.6	0.0666667	1	21	8
fcalafell/Calafell-elp-paper-R-scripts	NA	2016-06-21T08:37:37Z	2016-09-15T13:28:26Z	87	0	0	1	NA	NA	1	0	0	4	NA	4	NA	NA	NA	NA	NA	NA	NA	NA	NA	FALSE	0	0	0	1	NA	NA	NA	NA	2	22517	2790	1876.42	1	22392	2790	2035.64	2	9.5	12.3158	4.75	0.5	2	2	20
hdetering/discomark	gpl-2.0	2014-12-14T15:32:32Z	2017-04-07T14:37:05Z	846	1	2	1	Majority male	0.63651	4	14	82	1	0.41541	97	discomark: nuclear marker discovery from orthologous sequences using draft genome data.	2	3	0	Majority male	female	male	0.67301	5	FALSE	0	0	0	2	Mol Ecol Resour	2016-07-28	0	NA	11	3376768	337686	5832.07	6	3212611	337686	5883.9	15	48.6	365.466	25.1379	0.344828	7	10	28
biodev/HitWalker2	NA	2015-02-10T16:53:56Z	2015-08-31T21:05:34Z	203	1	2	1	Majority male	0.63651	4	10	331	5	0.13239	346	HitWalker2: visual analytics for precision medicine and beyond.	2	1	0	Majority female	male	female	0.63651	3	FALSE	5	5	3	5	Bioinformatics	2015-12-29	1	0.189189	7	1650879	309018	32370.2	4	1198572	309018	36320.4	19	5.10526	19.9691	13.8571	1	7	0	38
xcelris-labs-ltd/Publication-ready-taxonomic-charts-from-QIIME	gpl-3.0	2016-10-17T09:33:10Z	2017-10-07T09:08:39Z	356	0	0	1	NA	NA	1	0	0	55	NA	55	prepare_taxa_charts.py: A Python program to automate generation of publication ready taxonomic pie chart images from QIIME.	0	2	0	All male	male	male	0	2	FALSE	1	1	1	1	Genom Data	2017-04-15	0	NA	2	47180	35456	15726.7	1	8117	8117	8117	3	2	188.167	0.461538	0.230769	1	9	17
sanger-pathogens/snp-sites	gpl-3.0	2012-01-24T09:32:23Z	2017-06-09T13:06:28Z	1964	1	6	4	NA	NA	11	1	52	123	NA	176	SNP-sites: rapid efficient extraction of SNPs from multi-FASTA alignments.	1	6	0	Majority male	male	male	0.41012	7	FALSE	32	32	18	16	Microb Genom	2017-03-30	13	NA	8	85082	15128	3038.64	6	78494	15128	3139.76	15	3.86667	727.293	0.878788	0.181818	2	12	42
ymatts/phyC	NA	2016-01-16T15:54:22Z	2017-03-01T09:51:59Z	411	0	1	0	Solo male	0	1	0	147	0	0	147	phyC: Clustering cancer evolutionary trees.	0	5	1	All male	male	NA	0	6	FALSE	2	2	2	1	PLoS Comput. Biol.	2017-05-02	0	NA	12	1340066	250352	15228	7	484638	172787	7233.4	7	247.429	205.217	115.467	0.2	1	6	16
jackhou2/C3	NA	2016-01-16T00:28:58Z	2016-04-11T23:23:03Z	87	0	0	1	NA	NA	1	0	0	4	NA	4	A new correlation clustering method for cancer mutation analysis.	1	3	1	Majority male	male	female	0.56234	5	FALSE	1	1	4	1	Bioinformatics	2016-08-20	1	NA	2	23366	20908	11683	1	20908	20908	20908	2	1	43	0.5	0.5	1	2	16
wikipathways/cytoscape-wikipathways-app	NA	2013-04-16T01:50:26Z	2016-05-26T11:56:32Z	1137	2	2	0	Equal	0.69315	4	2	159	23	0.06686	184	WikiPathways App for Cytoscape: Making biological pathways amenable to network analysis and visualization.	1	3	0	Majority male	female	male	0.56234	4	FALSE	1	1	4	6	F1000Res	2014-09-26	11	0.155242	4	167329	45129	5229.03	3	166879	45129	5383.19	17	2.47059	255.381	1.10526	0.157895	2	17	37
lanl001/halc	NA	2016-02-18T09:38:10Z	2017-08-15T13:50:50Z	545	0	0	1	NA	NA	1	0	0	127	NA	127	HALC: High throughput algorithm for long read error correction.	0	0	2	NA	NA	NA	0	2	FALSE	6	6	0	2	BMC Bioinformatics	2017-04-07	1	NA	7	212135	98710	12478.5	6	209518	98710	13094.9	4	4.25	140.647	0.894737	0.210526	1	10	4
GregoryFaust/samblaster	mit	2014-02-11T18:27:48Z	2016-11-28T21:55:19Z	1022	0	1	3	NA	NA	4	0	48	18	NA	66	SAMBLASTER: fast duplicate marking and structural variant read extraction.	0	1	1	NA	male	NA	0	2	FALSE	88	88	18	16	Bioinformatics	2014-05-09	39	0.429245	4	83639	60016	16727.8	3	72452	60016	18113	4	1.75	44.2857	0.205882	0.117647	2	28	16
frankMusacchia/Annocript	gpl-3.0	2016-05-13T19:44:56Z	2017-09-21T06:41:35Z	497	0	0	1	NA	NA	1	0	0	8	NA	8	Annocript: a flexible pipeline for the annotation of transcriptomes able to identify putative long noncoding RNAs.	0	5	0	All male	male	male	0	5	FALSE	30	30	20	7	Bioinformatics	2015-02-24	15	0.304348	4	751801	161901	34172.8	3	634994	161901	45356.7	1	33	0	1.94118	0.0588235	1	16	16
calipho-sib/pepx	NA	2014-09-22T15:37:14Z	2017-06-20T08:41:17Z	1003	0	2	2	NA	NA	4	0	3	46	NA	49	The neXtProt peptide uniqueness checker: a tool for the proteomics community.	2	4	0	Majority male	male	female	0.63651	6	FALSE	1	1	1	4	Bioinformatics	2017-05-19	1	NA	3	49790	48281	16596.7	2	48302	48281	24151	2	1.5	0.333333	0.0882353	0.0294118	1	33	33
sysbio-curie/Roma	lgpl-2.1	2015-10-08T10:42:12Z	2017-05-31T16:07:53Z	602	0	2	0	All male	0	2	0	22	2	0	24	ROMA: Representation and Quantification of Module Activity from Target Expression Data.	1	3	1	Majority male	female	male	0.56234	5	FALSE	5	5	1	4	Front Genet	2016-03-01	2	NA	3	118622	63874	16946	2	118332	63874	19722	3	3.66667	19.7273	0.55	0.1	1	14	16
Shamir-Lab/Recycler	bsd-3-clause	2015-08-04T11:54:35Z	2017-07-31T16:53:18Z	728	0	2	2	NA	NA	4	0	15	132	NA	147	Recycler: an algorithm for detecting plasmids from de novo assembly graphs.	2	4	1	Majority male	NA	male	0.63651	7	FALSE	20	20	4	5	Bioinformatics	2016-12-23	5	NA	6	118017	25855	4214.89	5	112936	25855	4182.81	10	3.5	156.971	1.45833	0.25	2	7	25
rdpstaff/Xander_assembler	NA	2014-12-01T20:41:15Z	2015-12-22T16:39:51Z	387	0	2	0	All male	0	2	0	36	0	0	36	Xander: employing a novel method for efficient gene-targeted metagenomic assembly.	1	3	3	NA	male	male	0.56234	7	FALSE	10	10	3	7	Microbiome	2015-08-08	12	0.466667	3	48715	12425	2435.75	2	36290	6877	1910	7	13.8571	93.8763	7.46154	0.307692	3	8	26
MulletLab/exHet_Supplement	gpl-2.0	2014-07-24T15:14:47Z	2014-07-29T20:03:57Z	6	0	0	2	NA	NA	2	0	0	15	NA	15	Resolution of genetic map expansion caused by excess heterozygosity in plant recombinant inbred populations.	1	3	0	Majority male	female	male	0.56234	4	TRUE	0	0	0	1	G3 (Bethesda)	2014-08-17	10	0.130597	4	50778	22610	10155.6	3	48680	22610	12170	4	3.5	1.64286	14	1	1	0	28
TLlab/trig	NA	2016-09-05T08:15:37Z	2016-09-05T09:12:08Z	1	0	0	1	NA	NA	1	0	0	4	NA	4	TRIg: a robust alignment pipeline for non-regular T-cell receptor and immunoglobulin sequences.	1	3	5	NA	NA	NA	0.56234	9	FALSE	1	1	1	0	BMC Bioinformatics	2016-10-27	0	NA	NA	NA	NA	NA	NA	NA	NA	NA	1	3	0	3	1	1	0	76
NanoCAN/MIRACLE	gpl-3.0	2012-04-28T17:47:39Z	2016-08-22T19:53:27Z	1578	0	2	1	NA	NA	3	0	58	72	NA	130	Microarray R-based analysis of complex lysate experiments with MIRACLE.	4	3	2	Majority female	male	NA	0.68291	9	FALSE	3	3	0	4	Bioinformatics	2014-08-28	2	0.0266667	9	2002372	313056	9863.9	5	1665926	313056	9204.01	34	9.02941	317.156	5.79245	0.320755	4	14	115
avigailtaylor/gntat14	gpl-3.0	2014-10-15T16:29:43Z	2014-10-15T18:02:31Z	1	1	0	0	Solo female	0	1	6	0	0	0	6	GeneNet Toolbox for MATLAB: a flexible platform for the analysis of gene connectivity in biological networks.	3	1	0	Majority female	female	male	0.56234	4	FALSE	0	0	3	0	Bioinformatics	2014-10-17	2	0.0294737	4	685167	177550	10705.7	3	684877	177550	10871.1	1	87	0	87	1	1	0	10
sanger-pathogens/Gubbins	gpl-2.0	2011-11-01T12:42:01Z	2017-09-22T11:05:49Z	2153	2	7	3	Majority male	0.52971	12	5	62	823	NA	890	Rapid phylogenetic analysis of large samples of recombinant bacterial whole genome sequences using Gubbins.	1	7	0	Majority male	male	male	0.37677	8	FALSE	16	16	16	8	Nucleic Acids Res.	2014-11-22	141	2.24829	11	736307	283680	8463.3	9	725847	283680	8641.04	51	4.64706	607.557	3.33803	0.394366	5	6	36
ursgal/ursgal	mit	2016-03-01T13:29:04Z	2017-08-31T15:28:10Z	549	0	4	4	NA	NA	8	0	313	236	NA	549	Ursgal, Universal Python Module Combining Common Bottom-Up Proteomics Tools for Large-Scale Analysis.	0	4	1	All male	male	male	0	5	FALSE	18	18	22	15	J. Proteome Res.	2015-12-29	4	0.756757	8	1547863	285408	8277.34	4	1512157	285408	8400.87	40	6.65	101.831	14.7778	0.722222	8	2	40
jhyrkas/seaflow_cluster	NA	2015-05-15T18:15:23Z	2015-12-14T20:10:32Z	214	0	0	1	NA	NA	1	0	0	8	NA	8	Scalable clustering algorithms for continuous environmental flow cytometry.	1	4	1	Majority male	male	male	0.5004	6	FALSE	1	1	0	1	Bioinformatics	2015-10-20	0	0	2	36263	6448	2417.53	1	33871	6448	2419.36	1	16	0	2	0.125	1	7	12
MelchorSanchez/MaxEnt	gpl-2.0	2014-02-17T14:29:21Z	2014-11-10T15:03:20Z	267	0	2	0	All male	0	2	0	24	53	NA	77	Application of the maximum entropy principle to determine ensembles of intrinsically disordered proteins from residual dipolar couplings.	0	0	2	NA	NA	NA	0	2	FALSE	0	0	1	2	Phys Chem Chem Phys	2014-11-02	0	0	2	33472	18026	4781.71	1	9205	5964	4602.5	3	3.33333	28.7	1	0.2	2	8	20
ksahlin/BESST	other	2013-01-22T11:17:44Z	2017-09-02T18:07:37Z	1685	0	3	6	NA	NA	9	0	52	274	NA	326	BESST--efficient scaffolding of large fragmented assemblies.	0	5	0	All male	male	male	0	5	FALSE	36	36	13	5	BMC Bioinformatics	2014-08-17	11	0.143657	4	408915	81642	11358.8	2	381608	81642	11925.2	23	2.08696	396.896	0.842105	0.280702	4	9	62
Looselab/AlignWise	bsd-2-clause	2014-09-26T10:09:49Z	2015-11-10T08:05:08Z	411	1	0	0	Solo female	0	1	16	0	1	0	17	AlignWise: a tool for identifying protein-coding sequence and correcting frame-shifts.	1	1	0	Equal	female	male	0.69315	2	TRUE	1	1	0	2	BMC Bioinformatics	2015-11-11	1	0.0823529	1	72976	36716	18244	1	72976	36716	18244	4	4.5	60.8333	1.2	0.266667	1	6	34
carolzhou/Protein	gpl-2.0	2015-03-03T17:11:08Z	2015-06-25T22:28:26Z	115	0	0	1	NA	NA	1	0	0	5	NA	5	CombAlign: a code for generating a one-to-many sequence alignment from a set of pairwise structure-based sequence alignments.	1	0	0	Solo female	NA	NA	0	1	FALSE	0	0	2	1	Source Code Biol Med	2015-08-08	0	0	2	44300	20263	14766.7	1	40510	20263	20255	4	3	79.8333	3	0.75	2	1	53
kern-lab/discoal	gpl-3.0	2015-06-17T18:37:40Z	2017-09-07T18:08:51Z	814	0	2	0	All male	0	2	0	56	0	0	56	Discoal: flexible coalescent simulations with selection.	0	2	0	All male	male	male	0	2	FALSE	13	13	1	3	Bioinformatics	2016-08-26	2	NA	5	225307	74406	18775.6	4	187077	74406	18707.7	3	4.66667	68.0714	0.5	0.0714286	1	17	26
Simon-Coetzee/MotifBreakR	NA	2015-03-28T01:40:06Z	2017-07-28T16:46:30Z	854	1	1	0	Equal	0.69315	2	1	5	135	NA	141	motifbreakR: an R/Bioconductor package for predicting variant effects at transcription factor binding sites.	0	3	0	All male	male	male	0	3	FALSE	8	8	6	6	Bioinformatics	2015-08-15	18	0.728324	2	80689	42950	20172.2	1	76683	42950	25561	14	2.28571	34.5938	1.10345	0.206897	3	16	37
esbg/kinconform	NA	2016-05-24T18:32:35Z	2017-01-17T16:07:36Z	239	0	1	1	NA	NA	2	0	10	2	0	12	Classifying kinase conformations using a machine learning approach.	0	3	0	All male	male	male	0	3	TRUE	1	1	1	2	BMC Bioinformatics	2017-02-06	0	NA	3	241422	231925	60355.5	2	240250	231925	80083.3	3	3.66667	114.727	1.22222	0.222222	1	4	33
arq5x/Hydra	NA	2011-08-30T15:06:36Z	2014-10-05T16:56:46Z	1133	0	2	0	All male	0	2	0	149	21	0	170	Population-based structural variation discovery with Hydra-Multi.	0	2	1	NA	male	male	0	3	FALSE	13	13	9	5	Bioinformatics	2014-12-21	3	0.0512195	6	260547	47009	8404.74	5	255521	47009	8517.37	9	4.88889	217.023	1.12821	0.179487	2	13	21
slzhao/QC3	NA	2013-07-25T15:03:50Z	2016-05-31T05:00:41Z	1042	1	0	1	NA	NA	2	4	0	54	NA	58	Multi-perspective quality control of Illumina exome sequencing data using QC3.	1	2	6	NA	NA	NA	0.63651	9	FALSE	20	20	10	9	Genomics	2014-04-08	28	0.293853	5	357413	134170	21024.3	3	232354	134170	17873.4	6	14.1667	20.5647	2.42857	0.114286	3	28	5
hall-lab/long-read-validation	NA	2014-12-18T15:56:17Z	2016-08-02T18:32:19Z	594	0	1	1	NA	NA	2	0	15	3	0	18	SpeedSeq: ultra-fast personal genome analysis and interpretation.	0	8	1	All male	male	NA	0	9	FALSE	5	5	1	2	Nat. Methods	2015-08-11	24	0.949153	3	32578	10648	5429.67	2	25097	10648	5019.4	2	4	125.75	0.380952	0.0952381	1	16	14
marinkaz/fusenet	gpl-2.0	2015-03-12T07:04:20Z	2016-11-25T06:20:14Z	625	1	0	0	Solo female	0	1	7	0	1	0	8	Gene network inference by fusing data from diverse distributions.	0	1	0	Solo male	NA	NA	0	1	FALSE	4	4	3	2	Bioinformatics	2015-06-15	1	0.0299145	3	108756	35727	6797.25	2	106672	35727	7111.47	3	7.33333	114.818	1.04762	0.0952381	1	19	14
GabrieleAndrea/MEGAnnotator	gpl-3.0	2015-07-09T15:31:03Z	2015-11-23T16:01:05Z	138	0	0	1	NA	NA	1	0	0	11	NA	11	MEGAnnotator: a user-friendly pipeline for microbial genomes assembly and annotation.	0	5	0	All male	male	male	0	5	FALSE	1	1	0	2	FEMS Microbiol. Lett.	2016-03-05	13	NA	4	1057570	52630	13387	2	927138	52630	12528.9	3	60	2.60556	36	0.4	1	2	12
haddocking/DACUM	NA	2016-04-29T12:16:52Z	2016-05-18T21:04:00Z	20	0	1	1	NA	NA	2	0	5	2	NA	7	Exploring the interplay between experimental methods and the performance of predictors of binding affinity change upon mutations in protein complexes.	1	1	1	NA	NA	male	0.69315	3	FALSE	0	0	1	2	Protein Eng. Des. Sel.	2016-06-11	0	NA	1	6904	6904	6904	NA	NA	NA	NA	2	1.5	6.33333	1.5	1	2	0	27
WGLab/w4CSeq	other	2015-10-20T23:58:13Z	2017-05-10T17:31:21Z	569	0	1	1	NA	NA	2	0	1	96	NA	97	w4CSeq: software and web application to analyze 4C-seq data.	0	1	3	NA	NA	male	0	4	FALSE	2	2	2	3	Bioinformatics	2016-10-30	0	NA	6	1333591	189716	27216.1	3	726704	95786	22709.5	7	11.2857	24.8101	3.95	0.2	1	10	16
pbenner/tfbayes	gpl-2.0	2011-02-08T16:21:44Z	2016-09-01T12:14:26Z	2033	0	1	1	NA	NA	2	0	1970	17	0	1987	Point estimates in phylogenetic reconstructions.	0	3	0	All male	male	male	0	3	FALSE	3	3	1	2	Bioinformatics	2014-08-28	0	0	9	2301325	286350	7854.35	8	2288704	286350	7838.03	96	3.66667	858.472	5.17647	0.455882	12	17	44
carolinafishes/PhyInformR	NA	2016-11-02T13:59:23Z	2016-11-15T14:59:44Z	14	0	0	2	NA	NA	2	0	0	10	NA	10	PhyInformR: phylogenetic experimental design and phylogenomic data exploration in R.	0	2	2	NA	male	male	0	4	FALSE	0	0	0	1	BMC Evol. Biol.	2016-12-03	0	NA	2	61100	45102	20366.7	1	60139	45102	30069.5	3	11.6667	1.25714	35	1	1	0	14
amkozlov/sativa	gpl-3.0	2014-12-02T18:39:39Z	2017-09-08T12:41:42Z	1012	0	2	0	All male	0	2	0	3	73	NA	76	Phylogeny-aware identification and correction of taxonomically mislabeled sequences.	1	4	0	Majority male	male	male	0.5004	5	FALSE	5	5	3	5	Nucleic Acids Res.	2016-05-12	2	NA	4	429928	87791	12283.7	2	425505	87791	12894.1	11	5.45455	180.483	1.76471	0.205882	1	17	47
strejcem/FBdenovo	gpl-2.0	2015-05-25T11:51:48Z	2015-09-25T10:11:42Z	124	0	0	1	NA	NA	1	0	0	4	NA	4	Hunting Down Frame Shifts: Ecological Analysis of Diverse Functional Gene Sequences.	0	3	1	All male	NA	male	0	4	FALSE	0	0	0	1	Front Microbiol	2015-12-05	1	0.114754	2	3664	3653	1832	1	3653	3653	3653	1	3	0	0.6	0.2	1	4	18
integrativemodeling/gamma-tusc	NA	2015-08-16T05:31:20Z	2016-01-08T21:48:16Z	146	0	1	0	Solo male	0	1	0	5	54	NA	59	NA	NA	NA	NA	NA	NA	NA	NA	NA	FALSE	0	0	0	2	NA	NA	NA	NA	4	81637	17305	3139.88	3	75836	17305	3033.44	16	5.75	30.2065	15.3333	0.833333	4	1	22
BioToolsLeeds/FlexiCoClusteringPackage	NA	2016-08-25T18:18:52Z	2016-10-05T08:40:56Z	42	0	0	1	NA	NA	1	0	0	54	NA	54	Flexible model-based clustering of mixed binary and continuous data: application to genetic regulation and cancer.	1	1	0	Equal	female	male	0.69315	2	FALSE	0	0	1	0	Nucleic Acids Res.	2016-12-21	0	NA	1	35141	35141	35141	NA	NA	NA	NA	4	5.75	18.6957	7.66667	0.666667	2	1	17
nathaniel-mahieu/warpgroup	gpl-3.0	2015-03-05T23:49:14Z	2017-01-25T00:05:50Z	693	0	1	0	Solo male	0	1	0	88	5	0	93	Warpgroup: increased precision of metabolomic data processing by consensus integration bound analysis.	0	3	0	All male	male	male	0	3	FALSE	0	0	2	3	Bioinformatics	2015-10-02	8	0.448	2	48087	9608	4808.7	1	32103	9608	5350.5	11	3.81818	110.595	1.82609	0.26087	4	14	23
ma-compbio/MultiRes	NA	2016-06-14T20:51:24Z	2016-06-16T17:22:19Z	3	0	0	1	NA	NA	1	0	0	11	NA	11	Reconstructing ancestral gene orders with duplications guided by synteny level genome reconstruction.	0	1	1	NA	male	NA	0	2	FALSE	1	1	1	1	BMC Bioinformatics	2017-02-12	1	NA	3	243538	67078	9019.93	2	238964	67078	9190.92	1	30	0	30	1	1	0	15
zjdaye/AFNC	gpl-3.0	2016-03-09T19:00:32Z	2016-05-14T16:19:31Z	67	0	0	1	NA	NA	1	0	0	11	NA	11	Rare Variants Association Analysis in Large-Scale Sequencing Studies at the Single Locus Level.	1	0	3	NA	NA	female	0	4	FALSE	1	1	0	1	PLoS Comput. Biol.	2016-06-30	1	NA	4	57829	35141	11565.8	3	16857	14730	5619	2	8	4.125	5.33333	0.666667	1	1	16
pgxcentre/genipe	other	2014-12-01T21:57:09Z	2017-04-12T19:49:46Z	864	0	3	0	All male	0	3	0	657	0	0	657	genipe: an automated genome-wide imputation pipeline with automatic reporting and statistical tools.	2	2	0	Equal	male	female	0.69315	4	FALSE	11	11	5	6	Bioinformatics	2016-08-09	0	NA	7	748534	136046	16634.1	5	747148	136046	17375.5	22	5.13636	194.761	3.89655	0.413793	6	9	41
lmc297/BMiner	gpl-3.0	2017-05-14T21:17:34Z	2017-08-18T03:14:26Z	97	1	0	0	Solo female	0	1	14	0	5	NA	19	Rapid, high-throughput identification of anthrax-causing and emetic Bacillus cereus group genome assemblies using BTyper, a computational tool for virulence-based classification of Bacillus cereus group isolates using nucleotide sequencing data.	3	1	0	Majority female	female	male	0.56234	4	FALSE	0	0	1	1	Appl. Environ. Microbiol.	2017-06-20	0	NA	2	204861	56657	34143.5	1	150230	56657	50076.7	3	2	31.3333	1.5	0.75	2	1	19
bcgsc/abyss	gpl-3.0	2007-11-27T18:48:01Z	2017-09-28T17:27:37Z	3594	3	12	9	NA	NA	24	61	4817	146	0.06722	5024	Sealer: a scalable gap-closing application for finishing draft genomes.	0	5	1	All male	male	NA	0	6	FALSE	108	108	49	20	BMC Bioinformatics	2015-07-26	21	0.761658	12	3213218	192176	8779.28	10	3172157	192176	8885.59	74	5.31081	1875.51	3.30252	0.302521	5	39	184
achenfengb/PRINCESS_opensource	NA	2016-10-15T11:36:29Z	2016-10-15T11:36:29Z	1	0	0	1	NA	NA	1	0	0	1	NA	1	PRINCESS: Privacy-protecting Rare disease International Network Collaboration via Encryption through Software guard extensionS.	8	7	4	Majority female	NA	female	0.69092	19	FALSE	5	5	0	2	Bioinformatics	2017-01-10	2	NA	9	4066843	196421	10787.4	5	4039108	196421	10828.7	1	584	0	584	1	1	0	14
abdullah009/kcmbt_mt	NA	2016-05-10T23:37:06Z	2016-08-31T20:34:28Z	114	0	1	1	NA	NA	2	0	10	3	0	13	KCMBT: a k-mer Counter based on Multiple Burst Trees.	0	2	1	NA	male	NA	0	3	FALSE	9	9	0	2	Bioinformatics	2016-06-11	1	NA	4	57574	25256	5757.4	3	55061	25256	6117.89	1	11	0	2.75	0.25	1	3	19
TGAC/RAMPART	gpl-3.0	2012-10-01T16:50:20Z	2016-03-17T11:08:39Z	1264	0	1	2	NA	NA	3	0	147	190	NA	337	RAMPART: a workflow management system for de novo genome assembly.	0	3	0	All male	male	male	0	3	FALSE	28	28	6	7	Bioinformatics	2015-02-01	4	0.076087	7	622866	52017	6998.49	5	588961	52017	7182.45	28	5.03571	580.298	3.35714	0.404762	5	6	90
CreativeCodingLab/PathwayMatrix	mit	2014-10-10T18:53:55Z	2015-10-30T01:20:45Z	386	0	1	1	NA	NA	2	0	1	292	NA	293	PathwayMatrix: visualizing binary relationships between proteins in biological pathways.	0	3	0	All male	male	male	0	3	FALSE	3	3	1	16	BMC Proc	2015-09-12	2	0.0965517	5	820689	293310	6954.99	2	523146	48804	4670.95	18	33	30.1582	45.6923	0.615385	5	4	22
chop-dbhi/ehb-datasources	bsd-2-clause	2015-09-01T19:43:12Z	2017-07-10T20:26:01Z	679	1	2	1	Majority male	0.63651	4	10	36	12	0.52359	58	The biorepository portal toolkit: an honest brokered, modular service oriented software tool set for biospecimen-driven translational research.	0	5	0	All male	male	male	0	5	FALSE	0	0	2	13	BMC Genomics	2016-08-19	0	NA	6	631206	425532	23378	2	593928	425532	32996	5	7.8	180.41	1.69565	0.173913	2	10	40
riverlee/MitoSeek	NA	2012-10-30T18:02:00Z	2015-05-18T23:23:49Z	931	0	0	1	NA	NA	1	0	0	18	NA	18	MitoSeek: extracting mitochondria information and performing high-throughput mitochondria sequencing analysis.	0	1	4	NA	NA	male	0	5	FALSE	17	17	11	8	Bioinformatics	2013-03-09	30	0.197554	5	934588	296164	24594.4	3	886257	296164	24618.2	9	36.4444	38.9207	10.25	0.15625	3	16	113
krm15/ACME	NA	2012-04-09T19:49:02Z	2016-05-02T16:11:57Z	1485	0	1	1	NA	NA	2	0	15	2	0	17	ACME: automated cell morphology extractor for comprehensive reconstruction of cell membranes.	0	4	1	All male	male	male	0	5	FALSE	5	5	2	4	PLoS Comput. Biol.	2012-12-14	28	0.170732	3	241888	19687	5146.55	3	241888	19687	5146.55	4	21	16.3333	1.68	0.08	3	45	29
bioinfo-ut/StrainSeeker	NA	2017-01-12T11:27:21Z	2017-06-07T05:23:44Z	147	0	0	1	NA	NA	1	0	0	15	NA	15	StrainSeeker: fast identification of bacterial strains from raw sequencing reads using user-provided guide trees.	4	5	1	Majority male	male	NA	0.68696	10	FALSE	0	0	0	1	PeerJ	2017-05-24	3	NA	3	46967	27247	11741.8	2	46372	27247	15457.3	1	10	0	1.66667	0.166667	1	5	16
dpark27/adapt_mix	mit	2015-01-20T07:08:49Z	2017-08-30T17:47:33Z	954	0	1	0	Solo male	0	1	0	6	6	NA	12	Adapt-Mix: learning local genetic correlation structure improves summary statistics-based analyses.	2	4	2	Majority male	male	male	0.63651	8	FALSE	0	0	1	1	Bioinformatics	2015-06-15	3	0.0897436	1	18398	14942	9199	1	18398	14942	9199	3	1.33333	275	0.125	0.09375	1	25	18
arrayexpress/ae-interface	apache-2.0	2010-03-03T11:52:08Z	2017-09-21T15:04:34Z	2760	3	1	6	NA	NA	10	33	52	1515	NA	1600	Modeling sample variables with an Experimental Factor Ontology.	3	3	3	NA	male	female	0.69315	9	FALSE	0	0	2	5	Bioinformatics	2010-03-05	99	0.320537	8	2394869	93107	6633.99	4	1032130	93107	4823.04	116	4.36207	840.134	5.56044	0.505495	7	10	146
CSB5/atminter	NA	2016-02-23T06:37:18Z	2016-03-03T07:25:02Z	10	0	0	3	NA	NA	3	0	0	21	NA	21	NA	0	3	1	All male	male	male	0	4	FALSE	3	3	1	7	Bioinformatics	2016-06-18	2	NA	3	977893	293170	36218.3	1	86435	10152	4321.75	3	24.6667	1.74324	37	0.5	1	1	17
tomateba/p53retriever	other	2015-01-31T22:26:51Z	2016-08-24T08:28:18Z	572	0	0	1	NA	NA	1	0	0	35	NA	35	Whole-genome cartography of p53 response elements ranked on transactivation potential.	3	1	2	NA	NA	male	0.56234	6	FALSE	1	1	2	2	BMC Genomics	2015-06-18	6	0.181818	2	99458	68451	9945.8	1	97073	68451	10785.9	6	6.5	478.513	1.95	0.15	2	17	16
tomdeman-bio/Sequence-Search-Tool-for-Antimicrobial-Resistance-SSTAR-	gpl-2.0	2015-05-10T22:20:54Z	2017-05-30T21:00:58Z	752	0	1	0	Solo male	0	1	0	30	36	NA	66	SSTAR, a Stand-Alone Easy-To-Use Antimicrobial Resistance Gene Predictor.	1	1	0	Equal	male	female	0.69315	2	FALSE	1	1	7	2	mSphere	2016-06-16	6	NA	3	89324	32417	17864.8	2	60613	32417	20204.3	5	2.2	273.545	0.44	0.2	1	6	23
jwaldman/FastaValidator	lgpl-3.0	2014-01-09T17:17:19Z	2014-05-09T07:39:59Z	121	0	1	0	Solo male	0	1	0	8	0	0	8	FastaValidator: an open-source Java library to parse and validate FASTA formatted sequences.	0	4	1	All male	male	male	0	5	FALSE	6	6	2	5	BMC Res Notes	2014-06-16	0	0	4	222874	77598	11143.7	2	45151	9365	3473.15	1	40	0	8	0.2	1	4	28
rassis/bridges	NA	2010-03-30T19:26:34Z	2010-03-30T19:26:34Z	1	1	0	0	Solo female	0	1	1	0	0	0	1	Bridges: a tool for identifying local similarities in long sequences.	1	1	0	Equal	male	female	0.69315	2	FALSE	1	1	1	1	Bioinformatics	2010-06-22	1	0.00340964	1	55926	55926	55926	1	55926	55926	55926	1	3	0	3	1	1	0	14
microDECT/DECTDec	mit	2017-01-27T15:53:02Z	2017-07-06T09:18:46Z	161	0	0	1	NA	NA	1	0	0	9	NA	9	Microscopic dual-energy CT (microDECT): a flexible tool for multichannel ex vivo 3D imaging of biological specimens.	0	0	4	NA	NA	NA	0	4	FALSE	0	0	0	0	J Microsc	2017-03-08	1	NA	2	46431	25020	15477	1	45413	25020	22706.5	1	8	0	1.14286	0.142857	1	6	16
mdpedersen/KaSimCloud	other	2013-05-21T17:06:27Z	2013-06-17T14:04:20Z	28	0	1	1	NA	NA	2	0	1	7	NA	8	Bio Simulators: a web UI for biological simulation.	0	4	0	All male	male	male	0	4	FALSE	0	0	0	1	Bioinformatics	2014-01-29	2	0.0189959	11	8594676	837619	55094.1	7	2197589	365645	22891.6	3	165.667	0.0583501	248.5	1	2	0	17
mebbert/VariantToolChest	NA	2013-08-10T22:37:11Z	2016-04-08T21:12:50Z	973	2	3	2	NA	NA	7	6	157	145	NA	308	Variant Tool Chest: an improved tool to analyze and manipulate variant call format (VCF) files.	1	7	0	Majority male	male	male	0.37677	8	FALSE	19	19	7	14	BMC Bioinformatics	2014-08-01	4	0.0507246	3	495573	52817	6979.9	2	477223	52817	6817.47	30	13.2667	454.867	12.0606	0.333333	5	10	31
ridgelab/SA-SSR	mit	2015-02-19T17:38:35Z	2016-05-27T14:24:07Z	464	0	1	0	Solo male	0	1	0	33	0	0	33	SA-SSR: a suffix array-based algorithm for exhaustive and efficient SSR discovery in large genetic sequences.	0	0	8	NA	NA	NA	0	8	FALSE	4	4	1	5	Bioinformatics	2016-05-14	0	NA	5	140600	30918	6390.91	4	139406	30918	6638.38	7	4.57143	45.8438	2	0.25	3	10	50
bcgsc/kollector	other	2016-06-08T23:44:00Z	2017-03-16T22:46:46Z	282	1	2	1	Majority male	0.63651	4	12	2	20	NA	34	Kollector: transcript-informed, targeted de novo assembly of gene loci.	0	4	2	NA	male	NA	0	6	FALSE	10	10	0	14	Bioinformatics	2017-02-12	0	NA	3	15800	4847	3160	2	11364	4847	2841	4	2	118.375	0.8	0.3	1	3	19
mani2012/BatchQC	NA	2015-02-25T06:08:29Z	2016-11-28T20:54:45Z	643	1	1	4	NA	NA	6	6	4	237	NA	247	BatchQC: interactive software for evaluating sample and batch effects in genomic data.	2	5	2	Majority male	NA	NA	0.59827	9	FALSE	19	19	15	5	Bioinformatics	2016-08-20	1	NA	6	631288	125738	23381	2	281923	93064	14838.1	27	3	202.494	3.68182	0.681818	8	2	67
sebastianduchene/clockstarg	NA	2014-03-25T06:23:18Z	2014-12-29T01:19:52Z	280	0	1	2	NA	NA	3	0	5	152	NA	157	Mammalian genome evolution is governed by multiple pacemakers.	0	2	0	All male	male	male	0	2	FALSE	2	2	1	1	Bioinformatics	2015-03-01	2	0.0411765	2	19233	8593	3205.5	1	10640	4288	2128	7	13	259.538	9.1	0.4	1	4	24
PROBIC/BIB	mit	2015-08-30T18:34:46Z	2016-10-03T07:39:08Z	401	0	1	1	NA	NA	2	0	11	22	NA	33	Bayesian identification of bacterial strains from sequencing data.	0	9	1	All male	male	male	0	10	FALSE	6	6	1	7	Microb Genom	2017-03-30	0	NA	2	20293	6570	2254.78	1	9936	3387	1419.43	6	1.83333	125.818	0.733333	0.266667	1	5	27
tknijnen/msr	NA	2013-07-31T01:01:27Z	2017-01-31T22:35:53Z	1281	0	1	0	Solo male	0	1	0	12	23	NA	35	Multiscale representation of genomic signals.	1	8	0	Majority male	male	male	0.34883	9	FALSE	10	10	6	2	Nat. Methods	2014-04-15	10	0.106061	4	116409	16994	4311.44	3	99415	9252	3823.65	5	21.6	107.463	2.51163	0.116279	2	35	16
pranjalv123/ASTRID	gpl-3.0	2015-05-22T20:09:52Z	2016-08-30T21:18:25Z	467	0	1	2	NA	NA	3	0	76	4	0	80	ASTRID: Accurate Species TRees from Internode Distances.	0	1	1	NA	male	NA	0	2	FALSE	6	6	2	1	BMC Genomics	2015-10-10	11	0.65812	4	37150	7306	2857.69	3	26913	4637	2446.64	8	3.125	321.04	1.5625	0.25	1	6	22
qtltools/qtltools	gpl-3.0	2016-07-11T08:52:14Z	2017-08-21T09:21:40Z	407	0	1	4	NA	NA	5	0	1	64	NA	65	A complete tool set for molecular QTL discovery and analysis.	0	6	0	All male	male	male	0	6	FALSE	8	8	3	4	Nat Commun	2017-05-19	1	NA	3	3620566	61585	9119.81	3	3620566	61585	9119.81	5	94.6	7.70825	33.7857	0.285714	2	5	27
kantale/pypedia	other	2012-01-16T19:26:53Z	2015-09-27T22:31:29Z	1351	0	1	0	Solo male	0	1	0	13	15	NA	28	PyPedia: using the wiki paradigm as crowd sourcing environment for bioinformatics protocols.	0	4	0	All male	male	male	0	4	FALSE	12	12	3	3	Source Code Biol Med	2015-11-21	1	0.0933333	2	254623	83166	6528.79	2	254623	83166	6528.79	2	27.5	1323.49	1.22222	0.0444444	1	43	29
halelab/GBS-SNP-CROP	gpl-2.0	2015-09-04T20:32:03Z	2017-10-02T15:18:38Z	760	1	1	1	NA	NA	3	11	2	234	NA	247	GBS-SNP-CROP: a reference-optional pipeline for SNP discovery and plant germplasm characterization using variable length, paired-end genotyping-by-sequencing data.	1	2	0	Majority male	male	male	0.63651	3	FALSE	8	8	13	7	BMC Bioinformatics	2016-01-13	4	1.27273	2	231348	22016	8568.44	1	222730	22016	8909.2	7	4.85714	194.5	1.30769	0.230769	3	13	24
ryneches/pique	NA	2011-05-17T07:47:58Z	2013-06-14T11:21:52Z	760	0	2	0	All male	0	2	0	144	0	0	144	A workflow for genome-wide mapping of archaeal transcription factors with ChIP-seq.	3	4	0	Majority male	female	male	0.68291	7	FALSE	10	10	6	2	Nucleic Acids Res.	2012-02-11	12	0.0577717	7	1735785	348990	36931.6	6	374837	61566	8924.69	22	3.68182	177.765	3.11538	0.423077	4	7	39
jfortin1/shinyMethyl	NA	2014-07-01T20:38:11Z	2017-04-12T15:13:08Z	1017	0	1	5	NA	NA	6	0	15	47	NA	62	shinyMethyl: interactive quality control of Illumina 450k DNA methylation arrays in R.	1	2	0	Majority male	male	male	0.63651	3	TRUE	2	2	0	1	F1000Res	2014-10-07	9	0.129897	3	90469	31852	5654.31	1	88113	31852	6293.79	3	12.3333	7.59459	1.08824	0.0588235	1	24	180
xfwang/BStools	NA	2015-01-12T17:45:02Z	2016-08-26T01:02:21Z	593	0	0	1	NA	NA	1	0	0	22	NA	22	A trimming-and-retrieving alignment scheme for reduced representation bisulfite sequencing.	2	3	4	NA	NA	female	0.67301	9	FALSE	1	1	1	1	Bioinformatics	2015-02-15	1	0.019774	13	2578149	532343	13289.4	10	2396955	532343	18438.1	2	378	295.608	37.8	0.1	1	9	16
highcharts/highcharts	other	2010-06-11T12:17:33Z	2017-10-05T09:44:06Z	2674	0	50	33	NA	NA	83	0	6522	3475	NA	9997	WheatExp: an RNA-seq expression database for polyploid wheat.	0	5	2	NA	male	male	0	7	FALSE	6721	6721	2051	356	BMC Plant Biol.	2015-12-26	7	1.225	20	22277697	717711	4858.82	13	15375002	622765	5236.72	670	13.7299	1538.84	103.36	0.898876	76	8	53
hillstub/Yeastriction	mit	2014-11-28T13:13:58Z	2016-06-08T03:59:56Z	559	0	0	2	NA	NA	2	0	0	43	NA	43	CRISPR/Cas9: a molecular Swiss army knife for simultaneous introduction of multiple genetic modifications in Saccharomyces cerevisiae.	2	7	1	Majority male	male	male	0.52971	10	FALSE	4	4	4	3	FEMS Yeast Res.	2015-03-07	45	0.943114	7	3502975	925789	10583	2	3107485	925789	11998	7	56.2857	5.92386	19.7	0.3	2	7	21
keiono/d3-exporter-sample	NA	2014-09-26T23:37:04Z	2014-09-30T01:39:09Z	5	0	0	1	NA	NA	1	0	0	4	NA	4	Cytoscape tools for the web age: D3.js and Cytoscape.js exporters.	0	2	1	NA	NA	male	0	3	FALSE	3	3	1	1	F1000Res	2014-12-19	8	0.135922	5	676670	349202	61515.5	1	12363	8954	6181.5	3	6.66667	0.3	20	1	1	0	28
Viant-Metabolomics/Galaxy-M	gpl-2.0	2014-12-17T02:10:26Z	2016-11-22T10:55:24Z	707	0	3	2	NA	NA	5	0	33	16	NA	49	Galaxy-M: a Galaxy workflow for processing and analyzing direct infusion and liquid chromatography mass spectrometry-based metabolomics data.	1	3	1	Majority male	male	male	0.56234	5	FALSE	9	9	5	10	Gigascience	2016-02-26	4	NA	8	684358	67559	4277.24	5	532953	67559	4594.42	8	26.75	314.71	8.91667	0.291667	2	8	50
aemilius1984/findAS	gpl-3.0	2014-12-19T12:03:11Z	2014-12-19T12:57:17Z	1	0	1	0	Solo male	0	1	0	3	1	0	4	Exploration of alternative splicing events in ten different grapevine cultivars.	2	6	1	Majority male	male	male	0.56234	9	FALSE	1	1	0	1	BMC Genomics	2015-09-19	7	0.355072	1	105	105	105	NA	NA	NA	NA	1	3	0	3	1	1	0	3
sfu-compbio/colormap	gpl-3.0	2016-06-15T21:44:52Z	2017-09-22T21:44:28Z	465	0	1	0	Solo male	0	1	0	9	0	0	9	CoLoRMap: Correcting Long Reads by Mapping short reads.	0	3	1	All male	male	male	0	4	FALSE	6	6	1	4	Bioinformatics	2016-09-03	1	NA	5	82207	18885	3574.22	4	78454	18885	3735.9	2	18.5	13.6216	2.3125	0.125	1	10	34
lumiratos/bioruby-maf	mit	2012-05-09T23:11:22Z	2012-08-21T18:14:08Z	105	0	2	0	All male	0	2	0	501	2	0	503	MAFCO: a compression tool for MAF files.	0	4	0	All male	male	male	0	4	TRUE	0	0	0	1	PLoS ONE	2015-03-31	0	0	4	207866	32277	3523.15	2	190624	32277	3404	37	3.27027	40.314	30.25	1	4	0	40
ndliberial/smrt_pipeline	NA	2016-08-05T12:51:58Z	2016-08-14T18:40:33Z	10	0	0	1	NA	NA	1	0	0	15	NA	15	A pipeline for local assembly of minisatellite alleles from single-molecule sequencing data.	0	1	1	NA	NA	male	0	2	FALSE	0	0	0	0	Bioinformatics	2016-12-22	0	NA	NA	NA	NA	NA	NA	NA	NA	NA	1	2	9	2	1	1	0	20
ginolhac/mapDamage	mit	2012-04-29T15:59:51Z	2017-04-27T12:32:21Z	1825	0	2	2	NA	NA	4	0	122	69	NA	191	mapDamage2.0: fast approximate Bayesian estimates of ancient DNA damage parameters.	0	4	1	All male	NA	male	0	5	FALSE	13	13	5	5	Bioinformatics	2013-04-25	98	0.675197	5	173625	26307	6430.56	4	171039	26307	6841.56	9	4.66667	303.929	0.688525	0.0983607	2	32	49
EESI/Fizzy	gpl-3.0	2014-02-18T19:46:36Z	2016-08-17T17:57:30Z	912	0	2	1	NA	NA	3	0	169	2	0	171	Fizzy: feature subset selection for metagenomics.	1	1	2	NA	male	female	0.69315	4	FALSE	3	3	3	9	BMC Bioinformatics	2015-11-06	2	0.155556	5	97077	35121	9707.7	3	46646	13259	9329.2	8	1.5	148.333	0.387097	0.193548	4	19	20
dphansti/mango	NA	2014-02-27T00:31:59Z	2017-01-24T20:12:06Z	1063	0	3	0	All male	0	3	0	67	73	NA	140	Mango: a bias-correcting ChIA-PET analysis pipeline.	1	3	0	Majority male	male	male	0.56234	4	FALSE	9	9	13	7	Bioinformatics	2015-06-03	14	0.398374	3	113109	40047	5141.32	3	113109	40047	5141.32	13	2.38462	90.2903	0.861111	0.194444	6	20	39
ahmed-fakhry/dive	NA	2016-02-05T23:38:57Z	2016-04-28T18:42:43Z	84	0	0	1	NA	NA	1	0	0	8	NA	8	Deep models for brain EM image segmentation: novel insights and improved performance.	0	1	2	NA	male	NA	0	3	FALSE	4	4	1	2	Bioinformatics	2016-05-07	1	NA	11	2683802	801700	10821.8	7	2574722	801700	11342.4	2	139.5	0.996416	93	0.333333	1	2	16
mdcao/npReader	NA	2015-05-01T16:58:57Z	2017-02-09T23:03:19Z	651	0	0	1	NA	NA	1	0	0	22	NA	22	Realtime analysis and visualization of MinION sequencing data with npReader.	1	2	1	Majority male	NA	male	0.63651	4	FALSE	8	8	1	3	Bioinformatics	2015-11-12	3	0.25	1	2422	2422	2422	NA	NA	NA	NA	1	1	301	0.0454545	0.0454545	1	12	16
PGB-LIV/neo-pep-tool	mit	2017-02-22T13:04:52Z	2017-03-28T13:16:45Z	35	0	0	1	NA	NA	1	0	0	6	NA	6	Neopeptide Analyser: A software tool for neopeptide discovery in proteomics data.	1	3	0	Majority male	female	male	0.56234	4	FALSE	0	0	0	5	Wellcome Open Res	2017-05-16	1	NA	2	80949	33032	6226.85	1	80867	33032	6738.92	2	7	2.42857	7	1	2	0	20
keylabivdc/VIP	NA	2015-08-31T03:22:07Z	2017-02-21T03:09:28Z	541	0	0	1	NA	NA	1	0	0	41	NA	41	VIP: an integrated pipeline for metagenomics of virus identification and discovery.	0	2	6	NA	NA	NA	0	8	FALSE	10	10	5	4	Sci Rep	2016-03-31	7	NA	5	457532	191030	7625.53	4	453568	191030	7687.59	3	23.3333	10.5286	3.68421	0.157895	1	10	16
a-hel/medcrawler	gpl-3.0	2016-03-05T12:25:23Z	2016-10-18T08:12:22Z	228	0	1	0	Solo male	0	1	0	9	54	NA	63	Analyzing user-generated online content for drug discovery: development and use of MedCrawler.	0	1	1	NA	male	NA	0	2	FALSE	0	0	0	1	Bioinformatics	2016-12-25	0	NA	3	58169	35141	6463.22	2	22797	10624	3256.71	6	3.5	118.048	2.625	0.375	3	3	19
LyonsLab/coge	bsd-2-clause	2005-12-07T23:28:05Z	2017-10-11T20:52:36Z	4327	1	8	8	NA	NA	17	14	8203	7490	NA	15707	SynMap2 and SynMap3D: web-based whole-genome synteny browsers.	0	5	0	All male	male	male	0	5	FALSE	20	20	8	9	Bioinformatics	2017-03-24	1	NA	19	14671236	520714	12847	14	13903894	520714	13485.8	278	6.56475	3060.04	12.7622	0.72028	33	7	37
VCCRI/PBrowse	bsd-3-clause	2016-04-15T02:33:49Z	2016-04-29T07:39:25Z	15	0	0	1	NA	NA	1	0	0	6	NA	6	PBrowse: a web-based platform for real-time collaborative exploration of genomic data.	1	5	1	Majority male	male	male	0.45056	7	FALSE	4	4	1	2	Nucleic Acids Res.	2017-01-20	0	NA	9	2079818	570775	41596.4	5	1443544	570775	43743.8	2	39	0.179487	78	1	1	0	22
CellProfiler/CellProfiler	other	2004-08-25T21:03:07Z	2017-10-11T12:47:20Z	4796	2	24	57	NA	NA	83	579	913	12853	NA	14345	Cell Painting, a high-content image-based assay for morphological profiling using multiplexed fluorescent dyes.	4	5	1	Majority male	male	female	0.68696	10	FALSE	210	210	131	34	Nat Protoc	2016-08-26	9	NA	6	8108052	251045	29061.1	2	8056158	251045	29402	78	5.85897	3970.01	2.87421	0.251572	6	64	132
jpuritz/dDocent	mit	2013-10-08T22:51:27Z	2017-10-11T18:19:04Z	1465	0	3	4	NA	NA	7	0	5	397	NA	402	dDocent: a RADseq, variant-calling pipeline designed for population genomics of non-model organisms.	0	3	0	All male	male	male	0	3	FALSE	14	14	18	8	PeerJ	2014-06-21	9	0.106239	4	344469	51451	5647.03	3	256786	36797	4505.02	14	5.42857	782.816	1.55102	0.204082	2	15	24
uubram/RTCR	gpl-3.0	2016-05-05T15:21:41Z	2016-06-10T09:58:12Z	37	0	1	0	Solo male	0	1	0	3	0	0	3	RTCR: a pipeline for complete and accurate recovery of T cell repertoires from high throughput sequencing data.	0	4	0	All male	male	male	0	4	FALSE	7	7	2	4	Bioinformatics	2016-06-22	6	NA	5	300283	69444	10354.6	5	300283	69444	10354.6	2	18.5	0.945946	18.5	1	2	0	77
alibashir/EMMCKmer	NA	2014-03-05T03:09:37Z	2015-01-26T18:57:56Z	328	0	1	2	NA	NA	3	0	3	17	NA	20	Detecting epigenetic motifs in low coverage and metagenomics settings.	0	4	0	All male	male	male	0	4	FALSE	4	4	2	3	BMC Bioinformatics	2014-09-26	2	0.0282258	4	48955	22197	4079.58	3	47767	22197	4342.45	3	4	0.25	1.09091	0.0909091	1	10	23
zhanglabvt/BAM_ABS	gpl-3.0	2015-04-16T19:08:56Z	2015-12-26T01:32:58Z	255	1	0	1	NA	NA	2	58	0	6	0	64	A Bayesian Assignment Method for Ambiguous Bisulfite Short Reads.	2	0	4	NA	NA	NA	0	6	FALSE	0	0	0	1	PLoS ONE	2016-03-25	0	NA	5	10635032	359396	19266.4	4	10629417	359396	19291.1	4	148	1.01689	65.7778	0.444444	2	5	16
wmbedmands/MetMSLine	gpl-2.0	2013-11-27T10:17:36Z	2017-05-17T01:48:15Z	1268	0	1	0	Solo male	0	1	0	40	55	NA	95	MetMSLine: an automated and fully integrated pipeline for rapid processing of high-resolution LC-MS metabolomic datasets.	0	3	0	All male	male	male	0	3	FALSE	4	4	8	2	Bioinformatics	2014-10-29	3	0.0453564	3	204022	45970	6800.73	1	125765	15757	4657.96	7	12.2857	567.837	2	0.116279	2	22	21
cmmt/chromatra	NA	2011-11-29T23:20:00Z	2011-11-29T23:22:33Z	1	0	0	1	NA	NA	1	0	0	3	NA	3	CHROMATRA: a Galaxy tool for visualizing genome-wide chromatin signatures.	1	3	0	Majority male	male	male	0.56234	4	FALSE	2	2	1	1	Bioinformatics	2012-01-13	8	0.0377613	3	33447	12639	5574.5	2	28042	12639	7010.5	1	8	0	8	1	1	0	44
ypriverol/pIR	NA	2015-06-05T19:37:40Z	2016-09-10T23:54:32Z	464	0	1	1	NA	NA	2	0	3	175	NA	178	Accurate estimation of isoelectric point of protein and peptide based on amino acid sequences.	1	3	1	Majority male	male	NA	0.56234	5	FALSE	5	5	2	3	Bioinformatics	2015-11-17	4	0.35443	4	94921	13954	4520.05	2	91190	13954	4799.47	25	4.84	114.893	7.5625	0.4375	3	3	18
kassonlab/positionalmi	lgpl-2.1	2016-01-18T16:26:22Z	2016-07-28T19:57:36Z	193	0	0	2	NA	NA	2	0	0	10	NA	10	Excess positional mutual information predicts both local and allosteric mutations affecting beta lactamase drug resistance.	0	2	0	All male	male	male	0	2	FALSE	0	0	2	1	Bioinformatics	2016-07-29	1	NA	2	8923	6536	2974.33	1	8316	6536	4158	2	2	96	0.571429	0.285714	1	5	17
YakhiniGroup/MULSEA	NA	2016-04-01T17:00:32Z	2016-04-01T17:13:28Z	1	0	0	1	NA	NA	1	0	0	2	NA	2	Mutual enrichment in aggregated ranked lists with applications to gene expression regulation.	4	1	0	Majority female	female	male	0.5004	5	FALSE	0	0	1	1	Bioinformatics	2016-09-03	0	NA	NA	NA	NA	NA	NA	NA	NA	NA	1	12	0	12	1	1	0	39
svirs/griffinvc	NA	2014-10-09T18:20:00Z	2015-06-03T15:43:02Z	238	0	0	1	NA	NA	1	0	0	3	NA	3	NA	NA	NA	NA	NA	NA	NA	NA	NA	FALSE	1	1	0	0	NA	NA	NA	NA	1	64	64	64	NA	NA	NA	NA	2	1	118.5	0.222222	0.222222	1	7	14
Tarskin/MassyTools	apache-2.0	2015-05-19T09:40:26Z	2017-07-24T15:21:29Z	798	0	2	0	All male	0	2	0	56	0	0	56	MassyTools: A High-Throughput Targeted Data Processing Tool for Relative Quantitation and Quality Control Developed for Glycomic and Glycoproteomic MALDI-MS.	2	5	0	Majority male	male	male	0.59827	7	FALSE	0	0	1	4	J. Proteome Res.	2015-11-14	15	1.28049	1	182235	154116	36447	1	182235	154116	36447	5	2	240	0.37037	0.185185	2	20	60
adamallo/SimPhy	gpl-2.0	2013-11-19T20:06:26Z	2017-05-27T04:22:07Z	1286	0	1	0	Solo male	0	1	0	93	0	0	93	SimPhy: Phylogenomic Simulation of Gene, Locus, and Species Trees.	0	3	0	All male	male	male	0	3	FALSE	8	8	1	5	Syst. Biol.	2015-11-04	4	0.304348	6	820635	456858	58616.8	4	801811	456858	72891.9	9	3.33333	249.967	0.697674	0.139535	2	21	54
AltschulerWu-Lab/PHOCOS	NA	2016-05-11T00:09:02Z	2016-05-11T00:12:35Z	1	0	0	1	NA	NA	1	0	0	2	NA	2	PHOCOS: inferring multi-feature phenotypic crosstalk networks.	1	1	1	NA	NA	female	0.69315	3	FALSE	0	0	0	1	Bioinformatics	2016-06-17	0	NA	1	57477	11978	2128.78	1	57477	11978	2128.78	1	77	0	77	1	1	0	22
mfumagalli/ngsTools	gpl-3.0	2014-01-06T11:44:19Z	2017-06-20T13:56:08Z	1262	0	1	2	NA	NA	3	0	5	99	NA	104	ngsTools: methods for population genetics analyses from next-generation sequencing data.	0	4	0	All male	male	male	0	4	FALSE	66	66	26	14	Bioinformatics	2014-01-25	28	0.264507	4	130762	53799	7264.56	3	31288	8457	2234.86	10	3.2	640.062	0.761905	0.142857	3	14	18
iric-soft/MiSTIC	gpl-3.0	2012-08-29T01:48:15Z	2017-08-31T16:36:49Z	1829	1	4	2	NA	NA	7	239	221	32	0.69238	492	MiSTIC, an integrated platform for the analysis of heterogeneity in large tumour transcriptome datasets.	4	9	0	Majority male	male	male	0.61724	13	FALSE	4	4	0	2	Nucleic Acids Res.	2017-05-05	1	NA	9	1558707	111579	14844.8	6	1293951	111579	14064.7	31	4.90323	259.276	2.4918	0.262295	3	29	52
hiteshpatel379/PyWATER	NA	2014-01-08T10:10:10Z	2017-01-27T23:13:14Z	1116	0	3	1	All male	0	4	0	40	65	NA	105	PyWATER: a PyMOL plug-in to find conserved water molecules in proteins by clustering.	1	3	0	Majority male	male	female	0.56234	4	FALSE	8	8	4	3	Bioinformatics	2014-07-06	3	0.0363322	1	46148	46148	46148	1	46148	46148	46148	9	39.3333	95.8446	9.56757	0.135135	4	30	24
juliema/aTRAM	bsd-3-clause	2013-06-03T20:16:57Z	2017-09-12T02:06:56Z	1563	2	2	2	NA	NA	6	53	17	1168	NA	1238	aTRAM - automated target restricted assembly method: a fast method for assembling loci across divergent taxa from next-generation sequencing data.	2	2	0	Equal	female	male	0.69315	4	FALSE	16	16	2	5	BMC Bioinformatics	2015-04-19	5	0.120275	3	182933	18758	4944.14	2	169066	18758	4830.46	6	9.33333	1394.68	1.07692	0.0961538	2	41	33
danmaclean/bioruby-svgenes	mit	2012-09-28T15:12:06Z	2014-01-06T09:45:06Z	466	0	2	2	NA	NA	4	0	56	9	0	65	SVGenes: a library for rendering genomic features in scalable vector graphic format.	0	2	0	All male	male	male	0	2	FALSE	14	14	8	5	Bioinformatics	2013-06-12	0	0	6	1117546	127247	9470.73	2	313389	91556	12053.4	6	33.8333	166.443	11.9412	0.235294	2	9	30
LeeMendelowitz/maligner	gpl-3.0	2014-02-11T17:40:59Z	2016-04-30T14:47:27Z	810	0	0	1	NA	NA	1	0	0	121	NA	121	Maligner: a fast ordered restriction map aligner.	0	2	1	NA	NA	male	0	3	FALSE	5	5	2	2	Bioinformatics	2015-12-08	0	0	7	668245	129697	5101.11	6	665986	129697	5122.97	40	3.925	376.656	5.81481	0.592593	12	5	30
ccshao/nimfa	bsd-3-clause	2011-07-06T08:51:55Z	2017-08-11T13:00:18Z	2229	1	4	3	NA	NA	8	152	24	396	NA	572	Robust classification of single-cell transcriptome data by nonnegative matrix factorization.	0	1	1	NA	NA	male	0	2	TRUE	2	2	2	1	Bioinformatics	2016-09-25	1	NA	5	436958	33791	5461.98	3	429584	33791	5884.71	21	26.9524	249.009	7.64865	0.175676	2	16	24
MRC-LMB-MassSpec/Hekate	gpl-3.0	2012-02-16T16:02:53Z	2016-04-06T11:36:23Z	1512	0	1	1	NA	NA	2	0	176	11	0	187	Hekate: software suite for the mass spectrometric analysis and three-dimensional visualization of cross-linked protein samples.	1	2	1	Majority male	male	NA	0.63651	4	TRUE	2	2	0	3	J. Proteome Res.	2013-09-10	8	0.0637813	5	1880055	337780	23500.7	2	1573642	337780	22480.6	4	22	426.705	1.72549	0.0784314	1	18	47
loopasam/ftc	NA	2012-11-02T09:59:46Z	2014-06-10T15:51:59Z	586	0	0	1	NA	NA	1	0	0	165	NA	165	The functional therapeutic chemical classification system.	0	3	0	All male	male	male	0	3	FALSE	4	4	4	2	Bioinformatics	2013-11-02	2	0.0169697	8	414694	91669	3265.31	3	309047	91669	3815.4	51	6.37255	96.04	16.25	0.55	6	7	69
sfu-compbio/cypiripi	NA	2015-03-09T18:11:36Z	2016-02-20T06:08:22Z	349	0	1	0	Solo male	0	1	0	1	6	NA	7	Cypiripi: exact genotyping of CYP2D6 using high-throughput sequencing data.	1	4	1	Majority male	male	NA	0.5004	6	FALSE	4	4	2	2	Bioinformatics	2015-06-15	6	0.179487	2	10216	5879	5108	1	5879	5879	5879	2	5	34.8	0.833333	0.166667	1	10	28
olas/bioclipse.metaprint2d	NA	2009-09-28T14:16:41Z	2010-08-10T09:30:12Z	317	0	2	2	NA	NA	4	0	7	29	NA	36	Use of historic metabolic biotransformation data as a means of anticipating metabolic sites using MetaPrint2D and Bioclipse.	0	4	1	All male	male	male	0	5	TRUE	1	1	1	1	BMC Bioinformatics	2010-07-03	12	0.0411361	5	220897	25074	4016.31	2	182565	25074	4804.34	4	30.5	26.1639	10.1667	0.25	2	7	35
cyinbox/PPI	NA	2017-02-16T17:33:59Z	2017-03-23T21:09:49Z	36	0	0	1	NA	NA	1	0	0	24	NA	24	A coevolution analysis for identifying protein-protein interactions by Fourier transform.	0	1	1	NA	NA	male	0	2	FALSE	0	0	1	1	PLoS ONE	2017-04-22	1	NA	1	8687	6350	4343.5	1	8687	6350	4343.5	3	6.33333	27.3684	9.5	1	2	0	20
mad-lab/transit	gpl-3.0	2014-12-08T15:30:52Z	2017-07-11T18:26:14Z	947	1	3	5	NA	NA	9	10	556	93	0.08882	659	TRANSIT--A Software Tool for Himar1 TnSeq Analysis.	1	4	0	Majority male	male	male	0.5004	5	FALSE	3	3	2	1	PLoS Comput. Biol.	2015-10-09	11	0.652542	5	545635	76612	12689.2	2	498906	76612	13129.1	20	7.5	550.567	4.6875	0.375	3	9	38
CGATOxford/cgat	bsd-3-clause	2010-04-15T14:45:16Z	2017-09-27T14:46:26Z	2723	1	11	14	NA	NA	26	35	2287	1621	NA	3943	CGAT: computational genomics analysis toolkit.	1	9	0	Majority male	male	male	0.32508	10	FALSE	86	86	52	31	Bioinformatics	2014-01-08	11	0.101583	16	12795551	829922	17015.4	13	12709375	829922	18884.7	162	11.5123	1483.56	20.7222	0.555556	12	8	40
rdiaz02/OncoSimul	NA	2014-05-23T16:40:31Z	2017-09-27T12:06:09Z	1224	0	2	0	All male	0	2	0	1489	0	0	1489	OncoSimulR: genetic simulation with arbitrary epistasis and mutator genes in asexual populations.	0	1	0	Solo male	NA	NA	0	1	FALSE	1	1	2	1	Bioinformatics	2017-02-12	0	NA	10	2719206	272190	16889.5	7	2694099	272190	17381.3	67	3.44776	616.368	5.63415	0.414634	7	10	29
BioComputingUP/CAGI-p16-assessment	NA	2017-04-07T11:05:30Z	2017-04-14T10:22:30Z	8	0	2	0	All male	0	2	0	6	6	NA	12	Performance of in silico tools for the evaluation of p16INK4a (CDKN2A) variants in CAGI.	9	17	5	Majority male	male	male	0.64503	31	FALSE	0	0	0	5	Hum. Mutat.	2017-04-26	1	NA	2	28383	8249	3153.67	1	26873	8249	3359.12	2	16	1.3125	32	1	1	0	16
Tolutola/BoostGAPFILL	NA	2016-07-20T21:03:16Z	2016-09-26T22:23:09Z	69	0	0	1	NA	NA	1	0	0	17	NA	17	BoostGAPFILL: improving the fidelity of metabolic network reconstructions through integrated constraint and pattern-based methods.	1	1	3	NA	NA	female	0.69315	5	FALSE	0	0	1	1	Bioinformatics	2016-11-01	0	NA	2	121596	10466	2895.14	2	121596	10466	2895.14	3	32.6667	18.2347	32.6667	0.666667	1	1	20
MalathiSIDona/pathDESeq	NA	2016-11-22T05:15:46Z	2016-11-23T05:54:01Z	2	1	0	0	Solo female	0	1	16	0	0	0	16	Powerful differential expression analysis incorporating network topology for next-generation sequencing data.	1	3	1	Majority male	female	NA	0.56234	5	FALSE	0	0	0	2	Bioinformatics	2017-02-09	0	NA	1	25324	7239	2302.18	1	25324	7239	2302.18	1	47	0	47	1	1	0	12
lpantano/seqbuster	gpl-2.0	2013-10-24T09:28:28Z	2017-05-11T22:25:02Z	1296	1	0	1	NA	NA	2	64	0	38	NA	102	Specific small-RNA signatures in the amygdala at premotor and motor stages of Parkinson's disease revealed by deep sequencing analysis.	5	2	1	Majority female	female	female	0.59827	8	FALSE	6	6	2	3	Bioinformatics	2015-11-05	0	0	8	1545925	361238	15459.2	4	1422073	361238	21878	15	16.8667	77.5573	5.75	0.204545	5	27	28
etiennelord/BRIDES	lgpl-3.0	2016-03-06T21:21:53Z	2017-02-20T18:36:50Z	352	0	1	2	NA	NA	3	0	32	4	0	36	BRIDES: A New Fast Algorithm and Software for Characterizing Evolving Similarity Networks Using Breakthroughs, Roadblocks, Impasses, Detours, Equals and Shortcuts.	2	4	0	Majority male	male	male	0.63651	6	FALSE	1	1	1	2	PLoS ONE	2016-09-01	0	NA	3	129616	83591	21602.7	2	115492	83591	38497.3	4	11.5	69.0435	3.83333	0.333333	2	7	18
bihealth/hlama	mit	2016-06-03T08:28:37Z	2017-01-04T11:26:16Z	216	0	2	0	All male	0	2	0	30	12	NA	42	HLA-MA: simple yet powerful matching of samples using HLA typing results.	0	3	0	All male	male	male	0	3	FALSE	9	9	2	5	Bioinformatics	2017-03-24	0	NA	6	51370	13071	2446.19	4	42762	13071	2515.41	9	6	16.7778	6.75	0.5	3	4	34
shenkers/isoscm	NA	2014-04-26T20:41:57Z	2016-01-28T19:49:50Z	643	0	0	1	NA	NA	1	0	0	44	NA	44	IsoSCM: improved and alternative 3' UTR annotation using multiple change-point inference.	1	3	0	Majority male	female	male	0.56234	4	FALSE	7	7	6	4	RNA	2014-11-20	6	0.0952381	3	660016	68616	12000.3	1	639673	68616	12301.4	7	8.28571	80.3621	2.63636	0.227273	1	6	60
baliga-lab/network_portal	other	2011-07-20T23:47:18Z	2017-09-06T20:31:08Z	2241	1	2	4	NA	NA	7	607	299	428	NA	1334	Network portal: a database for storage, analysis and visualization of biological networks.	3	4	2	Majority male	male	male	0.68291	9	TRUE	4	4	2	4	Nucleic Acids Res.	2013-11-26	5	0.0436954	13	8570362	507992	17780.8	8	6669217	507992	26465.1	116	10.6638	406.048	16.4933	0.413333	11	31	49
MWSchmid/Rcount	gpl-3.0	2014-09-18T10:48:59Z	2016-12-13T09:56:47Z	818	0	0	1	NA	NA	1	0	0	60	NA	60	Rcount: simple and flexible RNA-Seq read counting.	0	2	0	All male	male	male	0	2	FALSE	11	11	5	4	Bioinformatics	2014-10-18	5	0.0738397	6	10471143	359396	15489.9	5	10466593	359396	15506.1	6	115	4.6942	24.6429	0.178571	3	18	17
EBI-Metabolights/MetaboLights	NA	2011-03-04T13:15:04Z	2017-03-07T17:30:10Z	2196	0	5	7	NA	NA	12	0	354	2365	NA	2719	NA	NA	NA	NA	NA	NA	NA	NA	NA	FALSE	5	5	2	2	NA	NA	NA	NA	20	34718494	962092	13327.6	14	29715147	962092	13337.1	264	19.9356	1461.58	72.0959	0.90411	48	2	129
williamgilpin/pypdb_docs	NA	2015-08-17T07:38:19Z	2015-09-10T02:11:03Z	25	0	0	1	NA	NA	1	0	0	2	NA	2	PyPDB: a Python API for the Protein Data Bank.	0	1	0	Solo male	NA	NA	0	1	FALSE	0	0	0	1	Bioinformatics	2015-09-16	1	0.0496454	3	581618	282766	32312.1	1	476770	282766	59596.2	1	35	0	17.5	0.5	1	1	11
adrlar/CanSNPer	gpl-3.0	2013-08-16T10:41:18Z	2017-06-08T20:59:07Z	1393	0	3	0	All male	0	3	0	83	3	0	86	CanSNPer: a hierarchical genotype classifier of clonal pathogens.	1	6	1	Majority male	male	male	0.41012	8	FALSE	7	7	3	3	Bioinformatics	2014-02-28	4	0.039604	4	71026	44143	10146.6	2	56324	44143	14081	11	2.81818	519.613	0.659574	0.12766	2	27	22
lh3/varcmp	NA	2013-11-26T18:37:47Z	2014-07-09T19:48:55Z	226	0	1	0	Solo male	0	1	0	40	0	0	40	Toward better understanding of artifacts in variant calling from high-coverage samples.	0	1	0	Solo male	NA	NA	0	1	FALSE	17	17	3	6	Bioinformatics	2014-06-30	93	1.11473	6	192963	42073	12060.2	5	189600	42073	12640	10	21.3	127.685	23.6667	0.777778	5	1	23
arq5x/bits	gpl-2.0	2012-08-15T17:49:30Z	2017-04-26T18:07:29Z	1716	0	2	0	All male	0	2	0	22	0	0	22	Binary Interval Search: a scalable algorithm for counting interval intersections.	0	4	1	All male	male	male	0	5	FALSE	15	15	4	8	Bioinformatics	2012-11-07	5	0.0295359	5	254236	41922	4985.02	5	254236	41922	4985.02	2	46.5	0.698925	1.63158	0.0350877	1	54	14
oncoclass/hemaclass	apache-2.0	2014-08-22T12:15:25Z	2016-11-09T09:36:02Z	811	0	3	4	NA	NA	7	0	143	115	NA	258	hemaClass.org: Online One-By-One Microarray Normalization and Classification of Hematological Cancers for Precision Medicine.	2	10	1	Majority male	male	male	0.45056	13	FALSE	4	4	0	5	PLoS ONE	2016-10-05	1	NA	6	179482	36471	4487.05	2	124398	36471	4289.59	17	7.41176	265.69	4.5	0.214286	3	7	35
dongjunchung/GGPA	NA	2016-07-27T01:59:20Z	2017-07-19T03:52:06Z	358	0	0	1	NA	NA	1	0	0	17	NA	17	graph-GPA: A graphical model for prioritizing GWAS results and investigating pleiotropic architecture.	0	1	2	NA	NA	male	0	3	FALSE	0	0	1	1	PLoS Comput. Biol.	2017-02-18	0	NA	5	61011	17686	4067.4	3	59536	17686	4579.69	5	6	24.6667	2.30769	0.307692	2	8	16
MaayanLab/Zika-RNAseq-Pipeline	NA	2016-04-18T20:11:32Z	2017-06-07T15:44:46Z	416	0	0	2	NA	NA	2	0	0	76	NA	76	An open RNA-Seq data analysis pipeline tutorial with an example of reprocessing data from a recent Zika virus study.	0	0	2	NA	NA	NA	0	2	FALSE	16	16	10	12	F1000Res	2016-09-02	4	NA	5	39862	18149	4429.11	4	33797	18149	4828.14	8	2.25	11.9444	1.2	0.133333	1	12	31
wenjiegroup/iFORM	NA	2016-03-18T01:36:37Z	2016-09-27T02:11:55Z	194	0	0	2	NA	NA	2	0	0	9	NA	9	iFORM: Incorporating Find Occurrence of Regulatory Motifs.	0	1	6	NA	male	NA	0	7	FALSE	0	0	1	1	PLoS ONE	2016-12-20	0	NA	4	273887	97384	8558.97	3	273167	97384	8811.84	1	34	0	4.85714	0.142857	1	6	16
rodrigoSantamaria/Voronto	NA	2012-05-07T10:48:49Z	2017-05-01T16:33:57Z	1821	0	1	0	Solo male	0	1	0	39	0	0	39	Voronto: mapper for expression data to ontologies.	0	2	0	All male	male	male	0	2	FALSE	1	1	1	1	Bioinformatics	2012-07-06	3	0.0160428	3	5266418	505540	25198.2	1	5229536	505540	25263.5	11	38.5455	1034.4	6.95082	0.180328	3	28	67
hansaimlim/REMAP	other	2016-04-17T20:56:11Z	2017-09-20T01:20:49Z	522	0	0	1	NA	NA	1	0	0	193	NA	193	Large-Scale Off-Target Identification Using Fast and Accurate Dual Regularized One-Class Collaborative Filtering and Its Application to Drug Repurposing.	1	3	4	NA	NA	NA	0.56234	8	FALSE	0	0	1	1	PLoS Comput. Biol.	2016-10-08	6	NA	4	1316882	765752	34654.8	3	1307080	765752	46681.4	22	6.90909	86.0658	8.44444	0.388889	3	5	21
NifTK/NiftyLink	bsd-3-clause	2012-01-05T14:33:00Z	2017-02-18T19:57:55Z	1872	0	5	4	NA	NA	9	0	632	39	0	671	The NifTK software platform for image-guided interventions: platform overview and NiftyLink messaging.	0	8	1	All male	male	male	0	9	FALSE	1	1	1	6	Int J Comput Assist Radiol Surg	2014-11-20	4	0.0634921	9	860108	23246	5276.74	7	851499	23246	5321.87	35	6.08571	750.681	3.43548	0.258065	3	14	58
student-t/Anaquin	NA	2015-03-13T04:28:00Z	2017-10-12T06:35:32Z	945	0	2	0	All male	0	2	0	3487	504	0	3991	ANAQUIN: a software toolkit for the analysis of spike-in controls for next generation sequencing.	0	3	1	All male	male	male	0	4	FALSE	4	4	4	2	Bioinformatics	2017-01-29	0	NA	9	3513006	113342	8674.09	8	3496956	113342	8677.31	98	4.86735	360.182	14.9062	0.84375	13	4	0
torognes/vsearch	other	2014-05-16T07:39:55Z	2017-10-05T15:33:37Z	1239	0	5	2	NA	NA	7	0	161	343	NA	504	VSEARCH: a versatile open source tool for metagenomics.	0	4	1	All male	NA	male	0	5	FALSE	221	221	41	44	PeerJ	2016-10-27	68	NA	7	928012	95793	9666.79	6	910330	95793	9582.42	28	3.57143	315.28	2.38095	0.404762	7	10	38
hetiantian1985/EGCPI	NA	2016-11-04T23:51:07Z	2017-02-07T06:14:08Z	96	0	0	1	NA	NA	1	0	0	7	NA	7	Evolutionary Graph Clustering for Protein Complex Identification.	0	1	1	NA	NA	male	0	2	FALSE	0	0	0	0	IEEE/ACM Trans Comput Biol Bioinform	2016-12-29	1	NA	1	2545	2545	2545	NA	NA	NA	NA	1	2	0	0.5	0.25	1	3	16
katholt/Kaptive	gpl-3.0	2016-06-02T08:39:07Z	2017-09-01T04:45:26Z	457	1	1	1	NA	NA	3	5	48	8	0.31246	61	Identification of Klebsiella capsule synthesis loci from whole genome data.	3	4	0	Majority male	female	female	0.68291	7	FALSE	2	2	1	5	Microb Genom	2017-03-30	7	NA	2	106459	76348	35486.3	1	82033	76348	41016.5	6	2.33333	135.5	0.875	0.25	2	6	25
jseoane/FSMKL	NA	2013-11-06T09:24:44Z	2013-11-06T09:24:44Z	1	0	0	1	NA	NA	1	0	0	1	NA	1	A pathway-based data integration framework for prediction of disease progression.	0	4	0	All male	male	male	0	4	FALSE	2	2	4	2	Bioinformatics	2013-10-29	8	0.0675513	2	89122	21922	3427.77	2	89122	21922	3427.77	1	43	0	43	1	1	0	20
hr1912/TreeExp	gpl-3.0	2016-01-26T04:02:26Z	2017-08-10T15:06:45Z	563	0	0	1	NA	NA	1	0	0	65	NA	65	TreeExp1.0: R Package for Analyzing Expression Evolution Based on RNA-Seq Data.	0	0	3	NA	NA	NA	0	3	FALSE	3	3	0	1	J. Exp. Zool. B Mol. Dev. Evol.	2016-10-27	0	NA	5	112701	35141	4174.11	3	76682	10464	3195.08	17	4.70588	246.688	4	0.45	2	4	32
carushi/ParasoR	gpl-2.0	2015-03-15T01:51:53Z	2017-07-12T06:18:33Z	851	0	0	1	NA	NA	1	0	0	88	NA	88	Parallel computation of genome-scale RNA secondary structure to detect structural constraints on human genome.	1	1	0	Equal	female	male	0.69315	2	FALSE	7	7	0	2	BMC Bioinformatics	2016-05-08	2	NA	12	7217160	471039	14521.4	9	1081647	166935	4984.55	12	64.5	7.82171	26.6897	0.344828	4	11	19
hakyimlab/PrediXcan	NA	2014-08-22T21:48:52Z	2017-03-31T14:39:14Z	953	4	4	3	NA	NA	11	140	75	147	NA	362	Survey of the Heritability and Sparse Architecture of Gene Expression Traits across Human Tissues.	3	3	2	Equal	female	female	0.69315	8	TRUE	27	27	22	10	PLoS Genet.	2016-11-12	10	NA	9	3103184	117029	9073.64	5	3075152	117029	9639.97	11	63.9091	247.976	21.9688	0.25	3	13	23
childsish/sofia	gpl-2.0	2009-10-09T12:16:33Z	2017-07-19T17:22:53Z	2841	0	2	3	NA	NA	5	0	1785	58	0	1843	SoFIA: a data integration framework for annotating high-throughput datasets.	1	3	1	Majority male	male	male	0.56234	5	FALSE	6	6	0	1	Bioinformatics	2016-05-18	1	NA	4	166688	13266	2057.88	1	148346	13266	1901.87	25	3.88	2236.41	1.03191	0.148936	4	53	31
UNC-Major-Lab/MSAcquisitionSimulator	mit	2015-09-10T14:31:40Z	2015-11-21T18:42:30Z	73	0	0	1	NA	NA	1	0	0	97	NA	97	MSAcquisitionSimulator: data-dependent acquisition simulator for LC-MS shotgun proteomics.	0	2	1	NA	male	male	0	3	FALSE	1	1	1	4	Bioinformatics	2015-12-20	0	0	4	344069	24789	2324.79	2	327622	24789	2243.99	6	26.1667	5.28662	52.3333	1	3	0	16
cmayer/BaitFisher-package	gpl-3.0	2016-02-05T11:51:53Z	2017-09-17T20:53:13Z	591	0	1	1	NA	NA	2	0	16	2	0	18	BaitFisher: A Software Package for Multispecies Target DNA Enrichment Probe Design.	2	12	0	Majority male	male	male	0.41012	14	FALSE	5	5	4	5	Mol. Biol. Evol.	2016-03-25	6	NA	6	1498937	411491	21413.4	5	1451699	411491	21348.5	4	33.25	232.346	6.65	0.15	2	17	22
oarnaiz/ParTIES	gpl-3.0	2015-09-11T13:37:53Z	2015-12-21T15:32:57Z	102	0	1	0	Solo male	0	1	0	25	0	0	25	ParTIES: a toolbox for Paramecium interspersed DNA elimination studies.	1	2	0	Majority male	male	female	0.63651	3	FALSE	0	0	0	1	Bioinformatics	2015-11-22	3	0.283784	3	151363	21893	7966.47	2	145457	21893	8080.94	3	10	4.33333	7.5	0.5	2	2	16
catavallejos/BASiCS	NA	2015-04-07T13:53:49Z	2017-10-10T14:41:23Z	918	1	3	0	Majority male	0.56234	4	119	24	153	NA	296	Beyond comparisons of means: understanding changes in gene expression at the single-cell level.	2	1	0	Majority female	female	male	0.63651	3	FALSE	30	30	6	8	Genome Biol.	2016-04-17	13	NA	3	242338	63416	6549.68	2	236140	63416	6559.44	25	3.32	462.843	2.67742	0.419355	4	7	81
bbcf/bbcflib	gpl-3.0	2010-12-30T10:38:17Z	2016-11-04T12:19:07Z	2137	2	9	3	Majority male	0.47414	14	42	3067	226	0.07157	3335	HTSstation: a web application and open-access libraries for high-throughput sequencing data analysis.	2	8	0	Majority male	male	female	0.5004	10	FALSE	7	7	3	11	PLoS ONE	2014-01-30	22	0.209239	4	815351	70402	14057.8	2	812600	70402	15048.1	51	3.78431	676.311	2.68056	0.416667	20	21	27
BoevaLab/SV-Bay	NA	2015-01-21T16:51:54Z	2017-09-17T16:09:39Z	971	1	1	1	NA	NA	3	7	4	33	NA	44	SV-Bay: structural variant detection in cancer genomes using a Bayesian approach with correction for GC-content and read mappability.	4	1	0	Majority female	female	female	0.5004	5	FALSE	8	8	1	4	Bioinformatics	2016-01-08	2	0.518519	4	153997	25282	6999.86	2	133865	25282	8366.56	4	8.5	73.7647	1.0303	0.121212	1	10	23
katholt/srst2	bsd-3-clause	2013-03-22T00:48:03Z	2017-10-03T07:17:19Z	1657	2	3	7	NA	NA	12	129	51	163	NA	343	SRST2: Rapid genomic surveillance for public health and hospital microbiology labs.	3	5	0	Majority male	male	female	0.66156	8	FALSE	29	29	30	18	Genome Med	2014-11-26	117	1.88276	4	245047	71815	11138.5	3	165777	71815	8725.11	17	2.58824	575.091	0.785714	0.196429	3	14	34
NYU-BFX/lncRNA-screen	NA	2016-08-19T18:45:30Z	2017-04-19T16:20:17Z	244	0	1	1	NA	NA	2	0	1	30	NA	31	lncRNA-screen: an interactive platform for computationally screening long non-coding RNAs in large genomics datasets.	0	3	3	NA	NA	male	0	6	FALSE	5	5	9	4	BMC Genomics	2017-06-07	1	NA	4	94968	6846	1791.85	3	88608	6846	1704	4	45.25	2.8453	20.1111	0.333333	2	6	16
dvav/eQTLseq	mit	2016-03-08T11:39:33Z	2017-05-28T15:15:42Z	447	0	1	0	Solo male	0	1	0	51	45	NA	96	Hierarchical probabilistic models for multiple gene/variant associations based on next-generation sequencing data.	2	1	0	Majority female	male	female	0.63651	3	FALSE	2	2	1	1	Bioinformatics	2017-06-03	0	NA	4	114042	8088	3678.77	3	106990	8088	3689.31	13	4.46154	234.672	3.86667	0.466667	3	2	29
abbyyan3/BhGLM	NA	2016-11-27T15:59:34Z	2017-01-22T13:21:04Z	57	0	0	1	NA	NA	1	0	0	29	NA	29	Negative binomial mixed models for analyzing microbiome count data.	0	1	6	NA	NA	NA	0	7	FALSE	2	2	0	1	BMC Bioinformatics	2017-01-05	1	NA	1	9033	9033	9033	NA	NA	NA	NA	2	2	14	1.33333	0.666667	1	1	16
macmanes/error_correction	NA	2013-06-25T14:56:14Z	2013-07-03T18:16:48Z	9	0	1	0	Solo male	0	1	0	1	24	NA	25	Improving transcriptome assembly through error correction of high-throughput sequence reads.	0	2	0	All male	male	male	0	2	FALSE	4	4	5	2	PeerJ	2013-08-02	9	0.0687023	3	52158	34846	6519.75	3	52158	34846	6519.75	4	11	2.72727	22	1	2	0	6
ollyburren/vseams	gpl-2.0	2014-02-14T09:15:12Z	2014-07-03T10:45:23Z	140	0	1	0	Solo male	0	1	0	7	3	NA	10	VSEAMS: a pipeline for variant set enrichment analysis using summary GWAS data identifies IKZF3, BATF and ESRRA as key transcription factors in type 1 diabetes.	0	2	1	NA	male	male	0	3	FALSE	0	0	3	1	Bioinformatics	2014-08-30	3	0.040153	4	102033	18026	3000.97	3	83799	14156	2618.72	4	8.5	30.7647	5.66667	0.5	2	2	17
gkudla/hyb	gpl-3.0	2013-11-08T09:23:29Z	2016-03-03T16:04:22Z	847	0	2	2	NA	NA	4	0	10	5	NA	15	Hyb: a bioinformatics pipeline for the analysis of CLASH (crosslinking, ligation and sequencing of hybrids) data.	1	4	0	Majority male	male	male	0.5004	5	FALSE	2	2	0	3	Methods	2013-11-12	7	0.0601227	7	136554	31171	3175.67	6	135724	31171	3231.52	4	13	7.5	1.7931	0.0689655	1	16	21
bacak/TrAP	NA	2013-05-10T11:27:59Z	2013-11-30T21:25:03Z	205	0	1	2	NA	NA	3	0	33	6	0	39	Point estimates in phylogenetic reconstructions.	0	3	0	All male	male	male	0	3	FALSE	3	3	2	2	Bioinformatics	2014-08-28	0	0	5	138416	40093	6591.24	4	138318	40093	6915.9	5	4.6	5.73913	3.28571	0.142857	1	6	27
joey711/phyloseq-demo	other	2012-05-22T18:52:33Z	2013-03-07T20:25:36Z	290	0	1	0	Solo male	0	1	0	43	2	0	45	phyloseq: an R package for reproducible interactive analysis and graphics of microbiome census data.	1	1	0	Equal	male	female	0.69315	2	FALSE	6	6	1	2	PLoS ONE	2013-05-01	478	3.31287	1	311	311	311	NA	NA	NA	NA	3	1	19.6667	0.272727	0.181818	1	8	41
pachterlab/lair	gpl-3.0	2015-09-13T16:58:48Z	2017-05-19T18:00:13Z	615	0	2	3	NA	NA	5	0	122	29	0	151	The Lair: a resource for exploratory analysis of published RNA-Seq data.	0	3	2	NA	male	NA	0	5	FALSE	9	9	0	6	BMC Bioinformatics	2016-12-03	3	NA	9	366656	159729	13094.9	3	316767	159729	45252.4	7	6.14286	237.93	2.04762	0.0952381	1	12	28
mgosink/ToxReporter	mit	2016-04-13T12:36:21Z	2016-09-07T19:12:48Z	148	0	1	0	Solo male	0	1	0	2	6	NA	8	ToxReporter: viewing the genome through the eyes of a toxicologist.	0	1	0	Solo male	NA	NA	0	1	FALSE	0	0	0	1	Database (Oxford)	2016-11-27	0	NA	10	4932639	436715	8761.35	5	3040372	436715	10630.7	2	385.5	5.99222	128.5	0.166667	1	5	26
etal/cnvkit	other	2014-07-07T18:54:06Z	2017-10-12T02:14:50Z	1194	0	9	2	All male	0	11	0	1220	21	0	1241	CNVkit: Genome-Wide Copy Number Detection and Visualization from Targeted DNA Sequencing.	0	3	1	All male	male	male	0	4	FALSE	92	92	43	15	PLoS Comput. Biol.	2016-04-23	16	NA	4	521382	80759	6860.29	2	517927	80759	7193.43	64	2.89062	402.978	4.625	0.75	11	4	60
kdahlquist/GRNmap	bsd-3-clause	2014-09-15T23:52:44Z	2017-09-20T21:20:34Z	1102	2	4	12	NA	NA	18	113	112	369	NA	594	NA	NA	NA	NA	NA	NA	NA	NA	NA	FALSE	1	1	3	11	NA	NA	NA	NA	4	680178	190488	12595.9	3	665415	190488	12796.4	47	6.91489	509.735	8.78378	0.594595	4	5	41
MEEIBioinformaticsCenter/grepsearch	NA	2015-06-02T12:48:45Z	2015-07-15T12:55:00Z	44	0	1	0	Solo male	0	1	0	3	25	NA	28	Efficient In Silico Identification of a Common Insertion in the MAK Gene which Causes Retinitis Pigmentosa.	2	3	0	Majority male	female	male	0.67301	5	FALSE	1	1	1	3	PLoS ONE	2015-11-13	0	0	3	12485	8815	4161.67	2	11689	8815	5844.5	5	3.2	26.375	8	1	2	0	24
UdeS-CoBIUS/FsePSA	NA	2016-02-09T16:19:30Z	2016-09-19T14:10:14Z	224	1	0	2	NA	NA	3	24	0	12	NA	36	Aligning coding sequences with frameshift extension penalties.	2	2	2	NA	NA	female	0.69315	6	FALSE	0	0	1	0	Algorithms Mol Biol	2017-04-05	0	NA	2	54438	11191	4948.91	1	44098	11191	4409.8	3	8.66667	21.4231	3.25	0.25	1	4	16
kgalinsky/COIL	NA	2013-06-06T13:31:46Z	2014-05-06T15:07:50Z	335	0	3	0	All male	0	3	0	142	0	0	142	COIL: a methodology for evaluating malarial complexity of infection using likelihood from single nucleotide polymorphism data.	9	6	0	Majority female	male	male	0.67301	15	FALSE	0	0	0	1	Malar. J.	2015-01-21	14	0.258575	1	67588	8788	3218.48	1	67588	8788	3218.48	11	2.45455	64.1481	2.25	0.416667	4	5	30
edcurry/PRAD-compartments	lgpl-3.0	2016-08-23T12:50:23Z	2017-05-22T14:03:55Z	273	0	0	1	NA	NA	1	0	0	5	NA	5	DNA methylation-based chromatin compartments and ChIP-seq profiles reveal transcriptional drivers of prostate carcinogenesis.	1	2	0	Majority male	female	male	0.63651	3	FALSE	0	0	0	0	Genome Med	2017-06-09	0	NA	2	29084	20931	9694.67	1	20931	20931	20931	2	4.5	211.556	0.9	0.2	1	8	16
mht85/MitoPhAST	NA	2014-12-12T14:57:46Z	2015-07-09T15:44:34Z	210	0	0	2	NA	NA	2	0	0	11	NA	11	MitoPhAST, a new automated mitogenomic phylogeny tool in the post-genomic era with a case study of 89 decapod mitogenomes including eight new freshwater crayfish mitogenomes.	0	2	2	NA	NA	male	0	4	FALSE	0	0	0	1	Mol. Phylogenet. Evol.	2015-02-28	3	0.0615836	3	39528	21198	4941	3	39528	21198	4941	2	40.5	1.45679	10.125	0.25	1	3	28
celaoforever/SHEsisPlus	gpl-2.0	2014-08-03T15:31:28Z	2015-10-03T08:10:58Z	427	0	0	1	NA	NA	1	0	0	253	NA	253	SHEsisPlus, a toolset for genetic studies on polyploid species.	0	2	4	NA	NA	NA	0	6	FALSE	2	2	0	2	Sci Rep	2016-04-07	2	NA	10	1760066	464435	16147.4	6	1348481	464435	14046.7	36	3.91667	73.3191	9.4	0.6	3	4	34
holtzy/GenMap-Comparator	NA	2016-02-26T09:37:37Z	2017-05-09T13:31:42Z	439	0	0	1	NA	NA	1	0	0	116	NA	116	The genetic map comparator: a user-friendly application to display and compare genetic maps.	0	2	1	NA	NA	male	0	3	FALSE	6	6	4	3	Bioinformatics	2017-04-30	2	NA	3	79263	46244	13210.5	1	74763	46244	18690.8	14	4.42857	134.774	3.875	0.5625	7	6	16
mlandis/phylowood	NA	2012-05-02T17:03:58Z	2017-08-29T13:28:37Z	1946	0	2	0	All male	0	2	0	232	20	0	252	Phylowood: interactive web-based animations of biogeographic and phylogeographic histories.	0	2	0	All male	male	male	0	2	FALSE	15	15	5	2	Bioinformatics	2013-11-06	2	0.0170524	5	680763	233435	21960.1	2	636722	233435	48978.6	14	6.21429	117.057	1.35938	0.109375	2	29	44
CEG-ICRISAT/Raspberry	agpl-3.0	2014-10-07T10:26:10Z	2015-03-16T06:14:36Z	161	0	0	1	NA	NA	1	0	0	16	NA	16	NGS-QCbox and Raspberry for Parallel, Automated and Rapid Quality Control Analysis of Large-Scale Next Generation Sequencing (Illumina) Data.	0	3	2	NA	NA	male	0	5	FALSE	2	2	2	1	PLoS ONE	2015-10-16	5	0.315315	13	4705126	763749	22299.2	11	4603306	763749	23016.5	3	241.667	142.606	120.833	0.333333	1	4	30
OSU-SRLab/MANTIS	gpl-3.0	2016-07-08T14:32:59Z	2017-05-09T20:06:24Z	306	0	2	2	NA	NA	4	0	13	11	NA	24	Performance evaluation for rapid detection of pan-cancer microsatellite instability with MANTIS.	3	2	2	NA	male	NA	0.67301	7	FALSE	1	1	3	6	Oncotarget	2016-12-17	0	NA	4	153940	35141	10995.7	3	110178	30505	9181.5	2	9.5	10.6316	1.72727	0.181818	1	5	52
ThomasChln/snpclust	gpl-3.0	2015-09-30T16:05:08Z	2017-06-30T12:36:30Z	640	0	1	2	NA	NA	3	0	38	17	NA	55	Single Nucleotide Polymorphism Clustering in Systemic Autoimmune Diseases.	2	5	2	Majority male	male	female	0.59827	9	FALSE	0	0	0	1	PLoS ONE	2016-08-05	0	NA	4	106365	17996	5598.16	3	104429	17996	5801.61	5	7	30.9429	1.59091	0.136364	2	17	16
cbielow/PTXQC	NA	2014-06-04T13:01:23Z	2017-10-06T12:48:23Z	1221	0	3	0	All male	0	3	0	315	4	0	319	Proteomics Quality Control: Quality Control Software for MaxQuant Results.	0	3	0	All male	male	male	0	3	FALSE	12	12	5	8	J. Proteome Res.	2015-12-15	4	0.54902	4	385851	55674	12057.8	2	367624	55674	13129.4	43	3.74419	321.497	3.92683	0.439024	5	12	41
ldelgado-serrano/mycofier	NA	2016-05-31T16:42:02Z	2016-11-24T17:08:08Z	178	0	1	1	NA	NA	2	0	10	8	NA	18	Mycofier: a new machine learning-based classifier for fungal ITS sequences.	3	2	0	Majority female	female	male	0.67301	5	FALSE	1	1	0	1	BMC Res Notes	2016-08-16	1	NA	1	25067	20900	12533.5	1	25067	20900	12533.5	3	4	65.4167	1.71429	0.285714	1	3	17
mozack/vdjer	other	2015-03-25T13:28:59Z	2017-04-11T17:44:57Z	749	1	0	1	NA	NA	2	266	0	6	0	272	Assembly-based inference of B-cell receptor repertoires from short read RNA sequencing data with V'DJer.	3	6	0	Majority male	female	male	0.63651	9	FALSE	7	7	2	6	Bioinformatics	2016-08-26	0	NA	11	2816850	117126	11497.3	10	2813602	117126	11531.2	25	20.64	182.994	19.8462	0.423077	4	10	33
bcil/VOE	NA	2014-07-13T19:17:23Z	2017-06-18T19:57:02Z	1072	0	0	1	NA	NA	1	0	0	227	NA	227	Visual Omics Explorer (VOE): a cross-platform portal for interactive data visualization.	0	2	2	NA	NA	male	0	4	FALSE	3	3	3	3	Bioinformatics	2016-05-07	1	NA	10	8780193	643364	29365.2	5	6179158	643364	38619.7	14	45.0714	461.3	17.5278	0.194444	2	10	16
oncoclass/hemaclass-paper	NA	2015-09-11T08:07:44Z	2016-11-10T13:08:58Z	427	0	3	4	NA	NA	7	0	141	26	0	167	hemaClass.org: Online One-By-One Microarray Normalization and Classification of Hematological Cancers for Precision Medicine.	2	10	1	Majority male	male	male	0.45056	13	FALSE	2	2	0	7	PLoS ONE	2016-10-05	1	NA	4	292784	74153	12729.7	3	289649	74153	13165.9	13	4.84615	203.889	4.2	0.333333	2	7	32
zoubinok/MIPE	NA	2015-07-30T11:59:30Z	2017-08-07T09:21:19Z	740	0	0	1	NA	NA	1	0	0	34	NA	34	MIPE: A metagenome-based community structure explorer and SSU primer evaluation tool.	0	1	3	NA	male	NA	0	4	FALSE	0	0	0	1	PLoS ONE	2017-03-30	1	NA	2	114167	45892	22833.4	1	111233	45892	27808.2	4	3	197.167	0.461538	0.153846	1	8	27
jianzuoyi/CpGIScan	gpl-2.0	2015-08-09T08:52:46Z	2017-03-03T02:53:07Z	573	0	0	2	NA	NA	2	0	0	5	NA	5	NA	NA	NA	NA	NA	NA	NA	NA	NA	FALSE	0	0	0	1	NA	NA	NA	NA	5	55217	10489	2208.68	4	49965	10489	2172.39	1	40	0	2	0.05	1	19	16
tgvaughan/MultiTypeTree	gpl-3.0	2012-04-12T01:22:34Z	2017-04-26T09:42:43Z	1841	0	3	1	All male	0	4	0	540	5	0	545	Efficient Bayesian inference under the structured coalescent.	1	4	0	Majority male	male	male	0.5004	5	FALSE	7	7	7	15	Bioinformatics	2014-04-23	11	0.118098	10	2779737	314113	25502.2	7	476418	29802	6107.92	32	3.96875	693.142	2.08197	0.327869	3	9	38
keiono/cytoscape-d3	mit	2013-11-26T20:50:59Z	2014-10-13T02:12:06Z	322	0	0	1	NA	NA	1	0	0	32	NA	32	Cytoscape tools for the web age: D3.js and Cytoscape.js exporters.	0	2	1	NA	NA	male	0	3	FALSE	10	10	2	1	F1000Res	2014-12-19	8	0.135922	4	42167	8601	2007.95	2	40010	8601	2222.78	5	4.6	96.7826	1.91667	0.25	2	9	30
RBVI/cddApp	NA	2013-07-09T16:46:11Z	2015-02-12T21:59:07Z	584	0	1	2	NA	NA	3	0	23	39	NA	62	cddApp: a Cytoscape app for accessing the NCBI conserved domain database.	1	4	0	Majority male	male	male	0.5004	5	FALSE	2	2	1	3	Bioinformatics	2014-09-13	1	0.0137525	4	157287	18376	4493.91	2	145070	18376	4396.06	12	3.08333	245.27	1.85	0.3	2	6	59
compbio-UofT/cnv-prioritization	NA	2013-01-24T19:37:57Z	2013-02-04T16:54:35Z	12	0	1	0	Solo male	0	1	0	3	0	0	3	Prioritizing Clinically Relevant Copy Number Variation from Genetic Interactions and Gene Function Data.	1	3	0	Majority male	male	male	0.56234	4	FALSE	1	1	0	2	PLoS ONE	2015-10-06	1	0.0578512	2	143039	26069	9535.93	1	129405	26069	9243.21	2	7.5	501.2	7.5	1	1	1	12
putnamlab/dcj-c	NA	2011-06-03T16:54:44Z	2011-06-07T16:51:52Z	5	0	1	1	NA	NA	2	0	3	1	0	4	Constraints on genes shape long-term conservation of macro-synteny in metazoan genomes.	0	2	1	NA	NA	male	0	3	TRUE	2	2	1	3	BMC Bioinformatics	2011-12-22	3	0.0139535	1	43619	43116	21809.5	1	43619	43116	21809.5	2	3.5	1.14286	7	1	1	0	13
joshuagryphon/plastid	other	2015-06-06T18:19:18Z	2017-09-07T10:56:47Z	825	0	2	1	NA	NA	3	0	860	25	0	885	Plastid: nucleotide-resolution analysis of next-generation sequencing and genomics data.	0	2	0	All male	male	male	0	2	FALSE	16	16	5	5	BMC Genomics	2016-11-24	6	NA	9	2704291	160160	13256.3	6	2697385	160160	13486.9	35	10.0286	140.16	12.5357	0.464286	5	5	38
dkoslicki/ARK	NA	2014-10-08T18:12:04Z	2016-01-17T00:07:44Z	467	0	1	1	NA	NA	2	0	2	40	NA	42	ARK: Aggregation of Reads by K-Means for Estimation of Bacterial Community Composition.	2	6	1	Majority male	male	male	0.56234	9	FALSE	2	2	0	1	PLoS ONE	2015-10-27	0	0	2	25110	10579	3587.14	1	22668	10579	3778	2	6	3.66667	0.75	0.125	2	14	15
wf8/sumac	NA	2014-01-24T05:01:29Z	2017-09-05T18:13:54Z	1321	0	1	0	Solo male	0	1	0	5	175	NA	180	SUMAC: Constructing Phylogenetic Supermatrices and Assessing Partially Decisive Taxon Coverage.	0	1	0	Solo male	NA	NA	0	1	FALSE	3	3	1	3	Evol. Bioinform. Online	2015-12-10	1	0.125	3	120803	28538	10982.1	2	114195	28538	11419.5	11	1.90909	258.524	0.466667	0.133333	2	16	25
pmbio/envGPLVM	NA	2013-04-19T10:00:00Z	2014-02-18T17:16:55Z	306	0	1	0	Solo male	0	1	0	28	0	0	28	Detecting regulatory gene-environment interactions with unmeasured environmental factors.	0	5	0	All male	male	male	0	5	FALSE	0	0	2	3	Bioinformatics	2013-04-06	3	0.0202899	8	3103319	358129	11935.8	6	3102523	358129	12025.3	2	168	60.8185	30.5455	0.181818	1	8	20
brettc/standard-RAxML	NA	2011-06-28T08:54:35Z	2016-04-19T06:34:16Z	1758	1	4	1	Majority male	0.5004	6	6	7	389	NA	402	Selecting optimal partitioning schemes for phylogenomic datasets.	0	5	0	All male	male	male	0	5	TRUE	0	0	1	1	BMC Evol. Biol.	2014-04-20	54	0.577099	4	2087567	407892	63259.6	4	2087567	407892	63259.6	20	4	645.925	1.35593	0.237288	3	12	66
mailund/admixture_graph	NA	2015-04-21T18:07:49Z	2017-02-14T12:49:54Z	666	0	2	0	All male	0	2	0	388	2	0	390	admixturegraph: an R package for admixture graph manipulation and fitting.	0	3	0	All male	male	male	0	3	FALSE	10	10	3	4	Bioinformatics	2017-02-06	0	NA	3	617356	381151	18707.8	1	588524	381151	21018.7	36	6.38889	293.391	10	0.695652	5	1	40
NDBL/ADDIT	NA	2017-04-19T07:25:36Z	2017-04-19T10:01:57Z	1	1	0	0	Solo female	0	1	5	0	0	0	5	Highly Accurate and Efficient Data-Driven Methods For Genotype Imputation.	1	2	0	Majority male	female	male	0.63651	3	FALSE	0	0	0	2	IEEE/ACM Trans Comput Biol Bioinform	2017-06-03	0	NA	2	18166	12662	6055.33	1	17114	12662	8557	1	6	0	6	1	1	0	16
zhandong/XMRF	NA	2015-06-30T18:20:01Z	2015-06-30T18:20:01Z	1	0	0	1	NA	NA	1	0	0	1	NA	1	XMRF: an R package to fit Markov Networks to high-throughput genetics data.	2	2	3	NA	female	NA	0.69315	7	FALSE	0	0	1	1	BMC Syst Biol	2016-09-03	0	NA	NA	NA	NA	NA	NA	NA	NA	NA	1	8	0	8	1	1	0	14
ahwagner/PULP	NA	2012-08-01T07:05:18Z	2013-01-25T23:13:36Z	178	0	1	0	Solo male	0	1	0	4	0	0	4	Prioritization of retinal disease genes: an integrative approach.	0	7	1	All male	male	NA	0	8	FALSE	0	0	3	1	Hum. Mutat.	2013-03-20	2	0.013308	1	3074	3074	3074	1	3074	3074	3074	2	4	88.5	1.33333	0.333333	1	4	13
ddhb/Workflow_of_Chipseq	NA	2016-11-22T08:40:32Z	2017-03-03T00:50:29Z	102	0	0	2	NA	NA	2	0	0	30	NA	30	A ChIP-Seq Data Analysis Pipeline Based on Bioconductor Packages.	0	4	0	All male	male	male	0	4	FALSE	1	1	2	0	Genomics Inform	2017-04-19	0	NA	1	19654	10185	9827	1	19654	10185	9827	1	2	101	0.4	0.2	1	4	28
morinlab/tools-morinlab	gpl-3.0	2016-08-18T17:11:00Z	2017-10-10T18:01:55Z	419	0	2	4	NA	NA	6	0	35	234	NA	269	Enhancing knowledge discovery from cancer genomics data with Galaxy.	2	8	0	Majority male	male	male	0.5004	10	FALSE	3	3	0	5	Gigascience	2017-03-23	1	NA	9	1099687	503900	4262.35	6	674403	503900	17292.4	33	12.7273	65.7405	28	0.466667	5	7	18
morrislab/phylosub	NA	2014-02-04T00:20:52Z	2015-07-06T20:13:19Z	518	0	2	1	NA	NA	3	0	9	28	NA	37	Inferring clonal evolution of tumors from single nucleotide somatic mutations.	0	4	1	All male	NA	male	0	5	FALSE	7	7	11	4	BMC Bioinformatics	2014-02-04	43	0.411765	4	59328	16377	3489.88	3	54196	16377	3613.07	5	4.4	114.909	1.22222	0.277778	2	7	18
walaj/SeqLib	other	2015-05-07T16:40:48Z	2017-08-06T21:28:55Z	823	0	2	2	NA	NA	4	0	501	39	0	540	SeqLib: a C‚Äâ++ API for rapid BAM manipulation, sequence alignment and sequence assembly.	0	1	1	NA	male	NA	0	2	FALSE	70	70	12	17	Bioinformatics	2016-12-25	0	NA	8	1094178	190303	14988.7	6	1072757	190303	15325.1	27	3.25926	360.386	3.14286	0.392857	4	9	20
lsgh/ismb15	NA	2015-04-09T19:04:50Z	2015-04-09T22:35:35Z	1	1	0	1	NA	NA	2	1	0	3	NA	4	Using kernelized partial canonical correlation analysis to study directly coupled side chains and allostery in small G proteins.	1	0	2	NA	female	NA	0	3	FALSE	1	1	1	1	Bioinformatics	2015-06-15	0	0	3	18721	5127	3120.17	2	18712	5127	3742.4	1	20	0	20	1	1	0	12
WebDataScience/GUIdock	mit	2015-09-09T19:17:27Z	2016-04-15T05:42:32Z	220	0	2	0	All male	0	2	0	79	0	0	79	GUIdock: Using Docker Containers with a Common Graphics User Interface to Address the Reproducibility of Research.	0	2	2	NA	NA	NA	0	4	FALSE	12	12	8	11	PLoS ONE	2016-04-06	5	NA	18	2627898	436004	12110.1	13	2097309	436004	14769.8	16	35.0625	149.551	70.125	0.5	3	4	22
CSB-KUL/yMap	mit	2016-04-20T13:30:38Z	2017-02-17T08:46:16Z	304	0	1	0	Solo male	0	1	0	1	212	NA	213	yMap: an automated method to map yeast variants to protein modifications and functional regions.	1	1	0	Equal	male	female	0.69315	2	FALSE	3	3	1	2	Bioinformatics	2016-11-01	0	NA	2	102194	78145	17032.3	1	90771	78145	18154.2	5	4.6	116.174	2.09091	0.181818	1	6	16
scharch/SONAR	gpl-3.0	2014-02-17T20:43:09Z	2017-09-19T14:09:32Z	1311	0	2	3	NA	NA	5	0	236	74	0	310	SONAR: A High-Throughput Pipeline for Inferring Antibody Ontogenies from Longitudinal Sequencing of B Cell Transcripts.	0	4	2	NA	male	male	0	6	FALSE	5	5	3	4	Front Immunol	2016-10-07	2	NA	6	436127	35121	8228.81	5	397318	35042	7946.36	17	6.94118	713.585	2.68182	0.272727	3	20	37
Reedwarbler/SpliceJumper	NA	2015-06-28T22:01:41Z	2015-06-28T22:09:13Z	1	0	0	1	NA	NA	1	0	0	2	NA	2	SpliceJumper: a classification-based approach for calling splicing junctions from RNA-seq data.	0	0	3	NA	NA	NA	0	3	FALSE	1	1	1	1	BMC Bioinformatics	2015-12-19	0	0	3	182861	38000	5079.47	3	182861	38000	5079.47	1	41	0	41	1	1	0	14
chembl/pfam_maps	apache-2.0	2013-11-15T11:57:20Z	2015-01-12T13:30:38Z	424	0	0	4	NA	NA	4	0	0	115	NA	115	PPDMs-a resource for mapping small molecule bioactivities from ChEMBL to Pfam-A protein domains.	1	2	1	Majority male	male	male	0.63651	4	FALSE	0	0	3	18	Bioinformatics	2014-10-29	1	0.0151188	5	870967	139114	24884.8	2	511586	139114	36541.9	11	4.18182	68.2391	3.06667	0.2	2	10	39
seasky002002/Strandscript	NA	2016-10-21T15:26:59Z	2016-11-15T22:28:11Z	26	0	0	1	NA	NA	1	0	0	51	NA	51	StrandScript: evaluation of Illumina genotyping array design and strand correction.	0	1	3	NA	NA	NA	0	4	FALSE	0	0	0	1	Bioinformatics	2017-04-13	0	NA	3	36815	22142	7363	2	29902	22142	7475.5	2	6	8.33333	6	1	2	0	16
aditya-88/ASAP	gpl-3.0	2016-10-07T06:35:40Z	2017-07-21T09:46:52Z	288	0	1	0	Solo male	0	1	0	16	0	0	16	Automated Sanger Analysis Pipeline (ASAP): A Tool for Rapidly Analyzing Sanger Sequencing Data with Minimum User Interference.	0	2	0	All male	male	male	0	2	FALSE	0	0	2	1	J Biomol Tech	2016-10-30	0	NA	1	40921	35141	20460.5	NA	NA	NA	NA	1	4	0	0.4	0.1	1	9	35
evocellnet/ksea	NA	2015-06-16T20:59:26Z	2017-04-18T08:54:08Z	673	0	1	0	Solo male	0	1	0	30	0	0	30	Benchmarking substrate-based kinase activity inference using phosphoproteomic data.	1	4	0	Majority male	female	male	0.5004	5	FALSE	3	3	1	17	Bioinformatics	2017-02-16	0	NA	4	11065	5151	2213	2	6611	5151	2203.67	3	4.66667	48.7143	0.608696	0.0869565	1	19	22
lskatz/Lyve-SET	mit	2013-07-23T14:40:23Z	2017-09-20T13:49:55Z	1521	0	1	5	NA	NA	6	0	6	970	NA	976	A Comparative Analysis of the Lyve-SET Phylogenomics Pipeline for Genomic Epidemiology of Foodborne Pathogens.	3	3	3	NA	NA	female	0.69315	9	FALSE	11	11	10	7	Front Microbiol	2017-03-30	4	NA	4	642520	303836	11077.9	3	603347	303836	12313.2	41	2.26829	580.516	1.82353	0.411765	13	8	33
CGU-CERTH/BioPAX.Viz	lgpl-3.0	2014-04-18T19:53:27Z	2017-05-16T20:36:22Z	1125	0	3	0	All male	0	3	0	32	0	0	32	BioPAXViz: a cytoscape application for the visual exploration of metabolic pathway evolution.	1	3	0	Majority male	male	male	0.56234	4	FALSE	0	0	1	6	Bioinformatics	2017-04-30	0	NA	5	1162892	220929	15505.2	1	271071	51632	13553.5	5	37	593.616	4.86842	0.0789474	1	25	16
pcdslab/MSREDUCE	gpl-3.0	2016-01-28T22:08:48Z	2017-03-06T21:09:22Z	404	0	0	3	NA	NA	3	0	0	11	NA	11	MS-REDUCE: an ultrafast technique for reduction of big mass spectrometry data for high-throughput processing.	0	2	0	All male	male	male	0	2	FALSE	0	0	3	2	Bioinformatics	2016-01-24	1	0.636364	2	61164	35141	12232.8	1	25651	23249	8550.33	2	5	34.9	0.666667	0.133333	1	11	17
drlivingston/kr	NA	2012-06-14T18:42:22Z	2014-09-19T17:57:38Z	828	0	1	0	Solo male	0	1	0	99	0	0	99	KaBOB: ontology-based semantic integration of biomedical databases.	0	4	0	All male	male	male	0	4	FALSE	53	53	14	6	BMC Bioinformatics	2015-04-24	6	0.146853	5	273568	20264	5161.66	2	240469	20264	5725.45	5	10.6	53.6792	1.89286	0.107143	1	11	61
OpenMS/OpenMS	NA	2006-06-11T05:48:53Z	2017-10-09T17:42:52Z	4139	5	50	23	NA	NA	78	772	13644	3291	0.20884	17707	LFQProfiler and RNP(xl): Open-Source Tools for Label-Free Quantification and Protein-RNA Cross-Linking Integrated into Proteome Discoverer.	0	6	0	All male	male	male	0	6	FALSE	87	87	92	38	J. Proteome Res.	2016-08-02	0	NA	26	29622381	865649	10151.6	19	26844324	865649	9563.35	414	12.4952	2865.61	37.7591	0.788321	45	8	127
dgrapov/MetaMapR	gpl-3.0	2013-08-20T17:02:13Z	2016-02-05T02:47:26Z	900	0	1	0	Solo male	0	1	0	94	24	0	118	MetaMapR: pathway independent metabolomic network analysis incorporating unknowns.	0	2	1	NA	male	male	0	3	FALSE	26	26	32	13	Bioinformatics	2015-04-08	19	0.440397	4	1496267	140179	46758.3	1	198691	96381	28384.4	8	13.5	469.491	3.48387	0.225806	2	13	16
pschorderet/NEAT	mit	2015-01-24T20:21:50Z	2015-10-18T03:51:59Z	268	0	0	1	NA	NA	1	0	0	151	NA	151	NEAT: a framework for building fully automated NGS pipelines and analyses.	0	1	0	Solo male	NA	NA	0	1	FALSE	12	12	4	2	BMC Bioinformatics	2016-02-03	2	14	4	373726	71836	6334.34	3	366872	71836	6670.4	15	28.6	12.7483	42.9	0.5	5	5	4
yeastrc/proxl-web-app	apache-2.0	2015-09-10T21:52:23Z	2017-10-04T22:02:42Z	756	0	1	1	NA	NA	2	0	212	652	NA	864	ProXL (Protein Cross-Linking Database): A Platform for Analysis, Visualization, and Sharing of Protein Cross-Linking Mass Spectrometry Data.	1	3	0	Majority male	male	female	0.56234	4	FALSE	5	5	2	3	J. Proteome Res.	2016-06-16	2	NA	10	12730928	336396	8492.95	7	12304393	336396	8538.79	92	21.7826	422.409	77.0769	0.730769	9	4	54
yongzhuang/TrioCNV	NA	2015-09-15T15:33:31Z	2015-09-17T05:42:38Z	3	0	1	1	NA	NA	2	0	2	10	NA	12	Joint detection of copy number variations in parent-offspring trios.	1	2	5	NA	NA	NA	0.63651	8	FALSE	3	3	1	1	Bioinformatics	2015-12-09	1	0.122807	3	104932	18184	5246.6	2	101746	18184	5355.05	2	12.5	0.04	25	1	1	0	16
weng-lab/ATLAS	NA	2015-03-11T16:22:35Z	2017-09-14T18:23:12Z	919	0	1	3	NA	NA	4	0	19	92	NA	111	ATLAS: A database linking binding affinities with structures for wild-type and mutant TCR-pMHC complexes.	1	5	1	Majority male	male	NA	0.45056	7	FALSE	2	2	0	18	Proteins	2017-02-06	3	NA	10	859786	157535	15922	7	531491	157535	12079.3	34	67.5882	562.227	74.129	0.419355	4	7	14
xapple/seqenv	mit	2014-09-23T07:05:39Z	2017-04-26T13:34:50Z	947	0	2	3	NA	NA	5	0	293	3	0	296	Seqenv: linking sequences to environments through text mining.	4	10	0	Majority male	male	male	0.59827	14	FALSE	4	4	1	3	PeerJ	2016-12-29	1	NA	4	611778	209792	13904	3	596389	209792	13869.5	18	3.66667	229.712	2.0625	0.25	3	9	28
akloetgen/PARA-suite_aligner	gpl-3.0	2015-01-07T12:42:10Z	2016-04-28T11:52:24Z	478	0	1	0	Solo male	0	1	0	25	0	0	25	The PARA-suite: PAR-CLIP specific sequence read simulation and processing.	2	2	0	Equal	male	female	0.69315	4	FALSE	0	0	0	1	PeerJ	2016-11-05	0	NA	7	525640	53815	7964.24	6	521249	53815	8144.52	3	36	6.97222	6.75	0.1875	2	10	16
charite/Q	NA	2015-01-12T08:04:53Z	2017-05-19T20:00:36Z	859	0	4	2	NA	NA	6	0	116	10	0	126	Q-nexus: a comprehensive and efficient analysis pipeline designed for ChIP-nexus.	0	7	0	All male	male	male	0	7	FALSE	14	14	3	14	BMC Genomics	2016-11-07	1	NA	10	18702442	359396	8286.42	9	18702374	359396	8290.06	5	715.4	185.896	123.345	0.137931	1	16	24
ZAEDPolSl/MrGSEA	NA	2017-02-28T11:11:11Z	2017-05-30T16:23:22Z	92	0	1	1	NA	NA	2	0	1	14	NA	15	Ranking metrics in gene set enrichment analysis: do they matter?	3	0	1	All female	female	female	0	4	FALSE	1	1	3	2	BMC Bioinformatics	2017-05-14	1	NA	2	21615	8418	1801.25	1	20762	8418	1887.45	1	16	0	4	0.25	1	3	21
baudisgroup/CNARA	NA	2016-02-23T17:46:15Z	2017-08-27T22:58:35Z	552	1	1	2	NA	NA	4	2	2	4	NA	8	CNARA: reliability assessment for genomic copy number profiles.	0	2	2	NA	NA	male	0	4	FALSE	0	0	0	2	BMC Genomics	2016-10-14	0	NA	2	16841	13521	5613.67	1	16521	13521	8260.5	2	9.5	144.053	1	0.105263	1	12	16
StatGenPRD/STOPGAP	other	2015-05-21T17:16:42Z	2017-09-25T13:14:43Z	859	0	1	2	NA	NA	3	0	6	142	NA	148	STOPGAP: a database for systematic target opportunity assessment by genetic association predictions.	0	3	2	NA	NA	male	0	5	FALSE	4	4	0	3	Bioinformatics	2017-05-05	0	NA	5	154859	101736	15485.9	4	142318	101736	15813.1	7	6	533.143	1.44828	0.172414	1	15	19
streplab/SsuisSerotyping_pipeline	NA	2016-02-19T20:02:23Z	2016-02-24T18:45:16Z	6	0	0	1	NA	NA	1	0	0	3	NA	3	Determining Streptococcus suis serotype from short-read whole-genome sequencing data.	3	3	0	Equal	female	male	0.69315	6	FALSE	1	1	0	2	BMC Microbiol.	2016-07-28	3	NA	1	23033	20574	11516.5	1	23033	20574	11516.5	1	10	0	10	1	1	0	13
danielhuson/megan-ce	gpl-3.0	2016-05-09T10:55:40Z	2017-10-06T08:54:16Z	516	0	1	1	NA	NA	2	0	6	296	NA	302	MEGAN Community Edition - Interactive Exploration and Analysis of Large-Scale Microbiome Sequencing Data.	3	3	2	Equal	male	NA	0.69315	8	FALSE	26	26	5	9	PLoS Comput. Biol.	2016-06-22	37	NA	6	7029935	65441	6039.46	3	6981564	65441	6023.78	58	27.2069	28.2712	87.6667	1	18	0	35
rcsb/karyotypeSVG	NA	2015-03-31T18:59:04Z	2016-03-28T22:32:20Z	364	0	2	0	All male	0	2	0	34	0	0	34	Integrating genomic information with protein sequence and 3D atomic level structure at the RCSB protein data bank.	2	4	0	Majority male	male	male	0.63651	6	TRUE	0	0	0	3	Bioinformatics	2016-08-24	2	NA	5	1040106	117305	24188.5	1	912994	105880	26085.5	3	17.3333	0.25	4	0.153846	2	11	22
sheikhizadeh/ACE	gpl-2.0	2014-11-21T17:47:23Z	2017-07-20T07:22:47Z	973	0	0	1	NA	NA	1	0	0	24	NA	24	ACE: accurate correction of errors using K-mer tries.	0	2	0	All male	male	male	0	2	FALSE	2	2	2	1	Bioinformatics	2015-05-31	1	0.0281124	3	35029	18046	8757.25	2	16124	16008	8062	3	1.33333	243.5	0.121212	0.0606061	1	31	15
mattloose/RUFigs	NA	2016-01-20T16:15:56Z	2016-06-18T19:59:14Z	151	0	1	0	Solo male	0	1	0	13	7	NA	20	Real-time selective sequencing using nanopore technology.	0	2	1	NA	male	male	0	3	FALSE	4	4	2	1	Nat. Methods	2016-07-28	14	NA	5	52052	10547	2891.78	4	51175	10547	3198.44	6	61.3333	55	61.3333	0.666667	2	1	21
pranjalv123/FastRFS	NA	2015-07-07T18:55:37Z	2017-07-23T20:13:57Z	748	0	1	0	Solo male	0	1	0	77	0	0	77	FastRFS: fast and accurate Robinson-Foulds Supertrees using constrained exact optimization.	0	1	1	NA	male	NA	0	2	FALSE	2	2	1	1	Bioinformatics	2016-11-01	1	NA	5	63178	10040	2038	4	61453	10040	2048.43	16	2.5625	183.146	1.64	0.4	3	6	26
Takahiro-Maruki/Package-GFE	gpl-2.0	2015-05-28T13:26:14Z	2015-10-14T18:55:57Z	140	0	0	1	NA	NA	1	0	0	50	NA	50	Genotype-Frequency Estimation from High-Throughput Sequencing Data.	0	2	0	All male	male	male	0	2	FALSE	3	3	1	1	Genetics	2015-08-01	6	0.224599	6	82391	26938	5885.07	5	74522	26938	5732.46	2	9.5	0.210526	3.16667	0.333333	2	4	17
karroje/phRAIDER	NA	2015-10-24T03:11:33Z	2016-07-12T11:42:57Z	263	0	1	0	Solo male	0	1	0	3	10	NA	13	phRAIDER: Pattern-Hunter based Rapid Ab Initio Detection of Elementary Repeats.	2	2	0	Equal	female	male	0.69315	4	FALSE	1	1	0	4	Bioinformatics	2016-06-17	0	NA	4	15355621	359396	9519.91	2	10634980	359396	17320.8	2	812	0.0203202	162.4	0.1	1	9	18
Crick-CancerGenomics/ascat	NA	2015-04-03T19:04:35Z	2017-07-11T07:34:07Z	831	1	4	1	Majority male	0.5004	6	5	18	89	NA	112	ascatNgs: Identifying Somatically Acquired Copy-Number Alterations from Whole-Genome Sequencing Data.	1	9	0	Majority male	male	male	0.32508	10	FALSE	13	13	19	9	Curr Protoc Bioinformatics	2016-12-09	3	NA	5	233851	105866	25983.4	3	127514	96614	18216.3	10	4.9	424.959	1.75	0.25	3	15	32
olganikolova/gbgfa	NA	2016-10-31T19:00:56Z	2017-01-18T07:40:52Z	80	1	0	0	Solo female	0	1	5	0	0	0	5	Modeling gene-wise dependencies improves the identification of drug response biomarkers in cancer studies.	1	4	0	Majority male	female	male	0.5004	5	FALSE	3	3	1	1	Bioinformatics	2017-01-14	0	NA	2	25263	16733	8421	1	24826	16733	12413	2	1.5	52.6667	0.75	0.5	1	2	16
evolbioinf/hotspot	gpl-2.0	2015-09-30T13:58:49Z	2016-08-01T13:12:02Z	307	0	2	0	All male	0	2	0	53	0	0	53	hotspot: software to support sperm-typing for investigating recombination hotspots.	1	3	0	Majority male	female	male	0.56234	4	FALSE	0	0	1	3	Bioinformatics	2016-05-07	0	NA	7	136309	21612	2391.39	6	134561	21612	2402.88	6	10.8333	6.90769	5.41667	0.333333	2	6	30
danik0411/optimum-rlda	NA	2016-08-06T04:05:14Z	2016-08-06T04:32:19Z	1	0	0	1	NA	NA	1	0	0	4	NA	4	An efficient method to estimate the optimum regularization parameter in RLDA.	0	2	1	NA	NA	male	0	3	FALSE	0	0	0	0	Bioinformatics	2016-08-04	0	NA	2	106858	6568	1723.52	2	106858	6568	1723.52	1	88	0	88	1	1	0	24
clzani/DEREP-NP	NA	2017-02-14T15:11:40Z	2017-08-11T19:42:33Z	179	0	0	1	NA	NA	1	0	0	56	NA	56	Database for Rapid Dereplication of Known Natural Products Using Data from MS and Fast NMR Experiments.	0	2	0	All male	male	male	0	2	FALSE	1	1	0	1	J. Nat. Prod.	2017-06-16	0	NA	1	3629	3629	3629	NA	NA	NA	NA	2	1.5	102	0.428571	0.285714	1	4	20
SPIDDOR/SPIDDOR	NA	2016-10-29T08:51:34Z	2017-09-12T16:38:47Z	319	1	0	0	Solo female	0	1	11	0	63	NA	74	Advanced Boolean modeling of biological networks applied to systems pharmacology.	1	2	1	Majority male	female	male	0.63651	4	FALSE	0	0	1	0	Bioinformatics	2017-01-12	0	NA	3	110805	35469	5036.59	2	107517	35469	5119.86	5	12.2	2.83607	5.08333	0.25	2	8	18
ElofssonLab/pcons-fold	mit	2013-10-28T13:31:31Z	2014-10-22T15:21:29Z	360	1	2	0	Majority male	0.63651	3	1	225	18	0.0284	244	PconsFold: improved contact predictions improve protein models.	1	5	0	Majority male	male	male	0.45056	6	FALSE	8	8	3	11	Bioinformatics	2014-08-28	24	0.32	5	421290	60600	9362	4	417464	60600	9487.82	19	35.2105	218.16	51.4615	0.538462	2	3	21
dhmay/param-medic	NA	2016-09-12T22:14:46Z	2017-05-19T22:39:53Z	250	0	1	0	Solo male	0	1	0	37	2	0	39	Param-Medic: A Tool for Improving MS/MS Database Search Yield by Optimizing Parameter Settings.	0	3	0	All male	male	male	0	3	FALSE	1	1	1	2	J. Proteome Res.	2017-03-07	0	NA	3	86870	35044	9652.22	2	83244	35044	10405.5	2	5	0.9	1.11111	0.111111	1	8	22
cooperlab/MEDICI	apache-2.0	2016-01-06T19:22:38Z	2016-04-29T02:41:50Z	115	1	0	1	NA	NA	2	22	0	41	NA	63	MEDICI: Mining Essentiality Data to Identify Critical Interactions for Cancer Drug Target Discovery and Development.	3	4	3	NA	female	male	0.68291	10	FALSE	1	1	2	3	PLoS ONE	2017-01-25	0	NA	3	467829	375142	18713.2	2	92687	8273	3861.96	4	7.25	7.96552	7.25	0.5	1	2	32
VCCRI/SVPV	mit	2016-09-06T01:04:09Z	2017-07-19T00:27:02Z	317	0	1	0	Solo male	0	1	0	31	106	NA	137	SVPV: a structural variant prediction viewer for paired-end sequencing datasets.	2	1	0	Majority female	male	female	0.63651	3	FALSE	10	10	2	3	Bioinformatics	2017-03-24	0	NA	4	167284	33758	11948.9	3	156559	33758	13046.6	9	3.66667	40.8788	3	0.363636	2	4	16
CSCLabTW/CloudBrush	apache-2.0	2012-08-09T10:37:31Z	2017-04-28T09:03:58Z	1724	0	0	1	NA	NA	1	0	0	17	NA	17	A de novo next generation genomic sequence assembler based on string graph and MapReduce cloud computing framework.	1	0	3	NA	female	NA	0	4	FALSE	6	6	5	3	BMC Genomics	2013-01-11	4	0.025	3	460936	56653	12129.9	2	459467	56653	12418	6	7.5	58.8444	0.789474	0.0526316	1	45	13
zhangy72/LncRNA-ID	gpl-2.0	2014-09-22T17:05:27Z	2015-03-12T05:38:46Z	172	0	0	1	NA	NA	1	0	0	12	NA	12	LncRNA-ID: Long non-coding RNA IDentification using balanced random forests.	1	0	3	NA	NA	NA	0	4	FALSE	3	3	1	3	Bioinformatics	2015-09-01	5	0.224359	3	11445	7051	2289	2	10428	7051	2607	2	3	34.6667	0.857143	0.285714	1	4	11
Gabriel439/suns-search	gpl-3.0	2013-08-02T21:20:05Z	2017-07-30T22:44:03Z	1459	0	1	1	NA	NA	2	0	44	2	0	46	A real-time all-atom structural search engine for proteins.	0	3	0	All male	male	male	0	3	FALSE	26	26	3	8	PLoS Comput. Biol.	2014-08-01	4	0.0507246	4	100240	7753	2948.24	2	92902	7753	2903.19	6	18.1667	185.761	2.27083	0.104167	3	43	35
sanger-pathogens/assembly_improvement	gpl-3.0	2012-08-15T15:57:06Z	2017-05-25T14:34:10Z	1745	3	5	5	NA	NA	13	27	26	311	NA	364	Robust high-throughput prokaryote de novo assembly and improvement pipeline for Illumina data.	2	6	0	Majority male	male	female	0.56234	8	FALSE	21	21	16	15	Microb Genom	2017-03-30	19	NA	6	246121	67964	2965.31	4	234085	67964	2963.1	35	3.77143	370.341	2.27586	0.344828	5	12	43
PRIDE-Toolsuite/inspector-quality-chart	NA	2014-08-29T10:41:40Z	2017-02-07T10:36:30Z	894	0	2	2	NA	NA	4	0	12	44	NA	56	NA	NA	NA	NA	NA	NA	NA	NA	NA	FALSE	0	0	0	3	NA	NA	NA	NA	5	329389	63001	6214.89	2	248742	31999	5076.37	6	10	17.3333	1.93548	0.193548	5	16	47
wikipathways/pvjs	NA	2013-05-29T18:51:12Z	2017-05-25T17:50:43Z	1458	0	3	3	NA	NA	6	0	1885	536	0	2421	WikiPathways: capturing the full diversity of pathway knowledge.	7	8	0	Majority male	female	male	0.69092	15	FALSE	24	24	20	14	Nucleic Acids Res.	2015-10-21	59	3.89623	8	3077778	440272	11747.2	3	1257891	93113	7147.11	48	7.70833	738.343	7.55102	0.428571	4	10	34
sunliang3361/WebGIVI	other	2015-01-08T21:13:34Z	2017-01-10T15:06:12Z	734	0	0	2	NA	NA	2	0	0	20	NA	20	WebGIVI: a web-based gene enrichment analysis and visualization tool.	1	1	6	NA	NA	male	0.69315	8	FALSE	0	0	2	1	BMC Bioinformatics	2017-05-06	0	NA	5	1416182	576059	29503.8	4	1377517	576059	32798	5	20.8	251.981	4.16	0.16	1	18	18
mpgerstl/tEFMA	bsd-2-clause	2015-02-02T09:20:53Z	2015-12-14T11:33:10Z	316	0	1	0	Solo male	0	1	0	19	0	0	19	tEFMA: computing thermodynamically feasible elementary flux modes in metabolic networks.	0	2	1	NA	male	NA	0	3	FALSE	3	3	1	2	Bioinformatics	2015-02-24	5	0.101449	5	6505636	206296	7212.46	2	5993339	101974	6696.47	2	469.5	0.178914	85.3636	0.0909091	1	10	72
tadkeys/tabsat	NA	2015-09-01T09:00:29Z	2017-09-17T16:10:36Z	748	1	1	0	Equal	0.69315	2	2	105	15	0.0929	122	Analysis and Visualization Tool for Targeted Amplicon Bisulfite Sequencing on Ion Torrent Sequencers.	3	8	0	Majority male	male	male	0.58595	11	FALSE	3	3	1	2	PLoS ONE	2016-07-29	0	NA	15	6500973	550755	12598.8	11	5589907	432647	11247.3	21	52.9048	238.149	44.44	0.4	3	6	25
william0701/EMDN	NA	2016-04-06T08:27:07Z	2016-07-02T03:37:41Z	88	0	0	2	NA	NA	2	0	0	32	NA	32	Multiple network algorithm for epigenetic modules via the integration of genome-wide DNA methylation and gene expression data.	1	1	3	NA	NA	female	0.69315	5	FALSE	0	0	2	1	BMC Bioinformatics	2017-02-01	0	NA	2	20507	7532	2278.56	1	18697	7532	2337.12	3	3.33333	69.7	2.5	0.5	1	2	16
xthuang226/Worm_Single_Cell_Data_and_Codes	NA	2016-06-20T02:55:26Z	2016-06-20T02:55:26Z	1	0	0	1	NA	NA	1	0	0	1	NA	1	Inference of cellular level signaling networks using single-cell gene expression data in Caenorhabditis elegans reveals mechanisms of cell fate specification.	0	0	5	NA	NA	NA	0	5	FALSE	0	0	0	1	Bioinformatics	2016-12-25	0	NA	1	93663	25549	11707.9	1	93663	25549	11707.9	1	271	0	271	1	1	0	4
mperezenciso/sbvb0	NA	2016-08-09T16:17:32Z	2016-10-19T20:42:32Z	72	0	0	1	NA	NA	1	0	0	9	NA	9	Evaluating Sequence-Based Genomic Prediction with an Efficient New Simulator.	1	3	0	Majority male	male	male	0.56234	4	FALSE	0	0	0	2	Genetics	2016-12-04	2	NA	3	553196	402207	92199.3	2	547895	402207	109579	2	23.5	4.53191	15.6667	0.666667	1	1	8
oncogenetics/LocusExplorer	mit	2014-12-02T18:42:09Z	2015-11-23T10:15:44Z	357	0	0	4	NA	NA	4	0	0	197	NA	197	LocusExplorer: a user-friendly tool for integrated visualization of human genetic association data and biological annotations.	1	2	2	NA	NA	NA	0.63651	5	FALSE	4	4	6	4	Bioinformatics	2015-11-22	1	0.0945946	2	128651	32412	4020.34	1	79871	32412	4437.28	20	17.8	229.851	29.6667	0.5	5	6	17
Liuy12/MBDDiff	NA	2015-07-31T15:18:22Z	2016-07-04T22:33:09Z	340	0	0	1	NA	NA	1	0	0	29	NA	29	NA	NA	NA	NA	NA	NA	NA	NA	NA	FALSE	0	0	0	1	NA	NA	NA	NA	3	68158	38619	17039.5	1	21854	12717	10927	7	3.42857	112.417	1.84615	0.230769	1	4	27
Hypercubed/DEIVA	NA	2016-05-06T04:49:40Z	2017-01-09T02:21:37Z	249	0	2	0	All male	0	2	0	84	1	0	85	DEIVA: a web application for interactive visual analysis of differential gene expression profiles.	0	3	0	All male	male	male	0	3	FALSE	17	17	5	6	BMC Genomics	2017-01-08	1	NA	6	96063	16565	2911	2	50872	16565	2677.47	6	6	82.1667	4	0.444444	2	2	14
uci-cbcl/EXTREME	gpl-2.0	2013-04-04T03:22:20Z	2015-08-27T13:34:18Z	876	0	2	0	All male	0	2	0	16	131	NA	147	EXTREME: an online EM algorithm for motif discovery.	0	1	1	NA	male	NA	0	2	FALSE	22	22	6	5	Bioinformatics	2014-02-18	7	0.0683403	6	852800	88614	12359.4	5	828760	88614	12369.6	4	18.75	267.067	2.58621	0.137931	1	18	16
wiedenhoeft/HaMMLET	NA	2014-01-25T16:53:14Z	2017-08-02T13:54:15Z	1286	0	0	1	NA	NA	1	0	0	5	NA	5	Fast Bayesian Inference of Copy Number Variants using Hidden Markov Models with Wavelet Compression.	0	3	0	All male	male	male	0	3	FALSE	4	4	3	4	PLoS Comput. Biol.	2016-05-14	0	NA	1	243	243	243	NA	NA	NA	NA	1	1	0	0.0227273	0.0227273	1	43	16
andreariba/PheLiM	NA	2017-03-14T15:05:56Z	2017-06-20T13:34:42Z	99	0	0	2	NA	NA	2	0	0	5	NA	5	Explicit Modeling of siRNA-Dependent On- and Off-Target Repression Improves the Interpretation of Screening Results.	2	4	2	Majority male	NA	female	0.63651	8	FALSE	2	2	0	0	Cell Syst	2017-02-22	0	NA	8	171639	67498	5363.72	6	159161	67498	8842.28	2	42.5	17.2941	21.25	0.5	1	2	19
wf4ever/ro	NA	2011-07-26T14:24:45Z	2016-02-09T17:25:57Z	1660	0	5	0	All male	0	5	0	198	7	0	205	Structuring research methods and data with the research object model: genomics workflows as a case study.	5	13	0	Majority male	female	male	0.59084	18	TRUE	6	6	5	30	J Biomed Semantics	2014-10-03	8	0.114519	5	260419	110870	23674.5	2	94458	91556	31486	20	3.35	375.179	1.19643	0.232143	3	26	26
jstjohn/SimSeq	mit	2010-11-25T00:08:03Z	2014-09-10T16:57:47Z	1386	0	2	0	All male	0	2	0	80	0	0	80	GcoGSA-BA: a global core genome SNP analysis for Bacillus anthracis.	0	2	1	NA	NA	male	0	3	FALSE	36	36	11	5	Health Secur	2015-03-31	0	0	8	1639979	66188	8912.93	7	1569631	66188	8768.89	7	37.1429	73.4692	5.53191	0.106383	2	32	44
thachnguyen/motion_detection	NA	2016-06-10T14:27:08Z	2016-06-27T19:52:21Z	18	0	1	0	Solo male	0	1	0	20	0	0	20	A probabilistic model for detecting rigid domains in protein structures.	0	2	0	All male	male	male	0	2	FALSE	0	0	0	1	Bioinformatics	2016-09-03	0	NA	2	14991	7266	3747.75	1	12376	7266	4125.33	3	1.33333	1.75	4	1	1	0	16
michaelLenz/EstiTiCS	gpl-3.0	2016-03-18T11:20:00Z	2016-06-07T13:20:00Z	82	0	0	1	NA	NA	1	0	0	7	NA	7	Estimating real cell size distribution from cross-section microscopy imaging.	2	6	0	Majority male	male	male	0.56234	8	FALSE	1	1	0	1	Bioinformatics	2016-09-03	1	NA	1	35141	35141	35141	NA	NA	NA	NA	2	3	40.5	1.5	0.5	1	2	22
michbur/chipPCR	NA	2014-04-29T15:24:11Z	2017-09-24T12:18:18Z	1245	0	1	4	NA	NA	5	0	5	536	NA	541	chipPCR: an R package to pre-process raw data of amplification curves.	0	2	1	NA	male	male	0	3	FALSE	2	2	4	3	Bioinformatics	2015-04-29	4	0.0996441	4	153103	34227	4639.48	2	149419	34227	4980.63	32	4.75	86.4145	3.61905	0.261905	4	25	20
turbo0628/LSDBS-mpi	NA	2016-03-24T03:05:36Z	2016-05-15T08:51:56Z	53	0	0	1	NA	NA	1	0	0	14	NA	14	Parallel algorithms for large-scale biological sequence alignment on Xeon-Phi based clusters.	1	4	1	Majority male	female	male	0.5004	6	FALSE	0	0	0	1	BMC Bioinformatics	2016-07-28	0	NA	1	5449	4231	2724.5	NA	NA	NA	NA	2	9.5	5.47368	6.33333	0.666667	1	1	16
citiususc/BigBWA	gpl-3.0	2015-03-19T09:14:16Z	2017-06-30T10:56:32Z	835	0	3	1	All male	0	4	0	58	22	NA	80	BigBWA: approaching the Burrows-Wheeler aligner to Big Data technologies.	0	4	0	All male	male	male	0	4	FALSE	22	22	7	8	Bioinformatics	2015-09-02	5	0.225806	10	718060	53937	8756.83	9	647646	53937	8521.66	4	23.25	541.871	3.32143	0.107143	1	12	17
CompEvol/beast2	lgpl-2.1	2010-06-30T15:25:02Z	2017-10-11T19:37:50Z	2661	3	16	6	Majority male	0.43616	25	40	1783	575	0.1055	2398	BEAST 2: a software platform for Bayesian evolutionary analysis.	1	8	0	Majority male	male	male	0.34883	9	FALSE	74	74	33	29	PLoS Comput. Biol.	2014-04-12	341	3.6003	11	9816526	306397	15172.4	7	5000272	102654	9881.96	221	4.37557	645.541	10.8652	0.752809	13	4	49
compomics/MAPPI-DAT	NA	2016-07-26T08:16:16Z	2017-05-17T09:38:14Z	296	0	2	2	NA	NA	4	0	4	61	NA	65	MAPPI-DAT: data management and analysis for protein-protein interaction data from the high-throughput MAPPIT cell microarray platform.	1	4	4	NA	NA	male	0.5004	9	FALSE	0	0	0	1	Bioinformatics	2017-04-30	0	NA	3	315868	21324	5959.77	2	312571	21324	6010.98	2	41	0.378049	7.45455	0.181818	2	9	16
hoangtn/SRBreak	NA	2014-11-22T07:11:39Z	2016-09-29T00:57:41Z	678	0	1	2	NA	NA	3	0	4	77	NA	81	SRBreak: A Read-Depth and Split-Read Framework to Identify Breakpoints of Different Events Inside Simple Copy-Number Variable Regions.	0	3	1	All male	NA	male	0	4	FALSE	2	2	2	1	Front Genet	2016-10-04	0	NA	3	71210	59392	7912.22	2	64159	59392	10693.2	10	4.1	187.146	1.78261	0.347826	3	11	13
devrkel/IPRStats	afl-3.0	2010-06-01T15:00:42Z	2010-09-29T02:38:37Z	121	0	1	0	Solo male	0	1	0	54	0	0	54	IPRStats: visualization of the functional potential of an InterProScan run.	0	3	0	All male	male	male	0	3	FALSE	5	5	2	3	BMC Bioinformatics	2011-01-19	3	0.0114007	6	1675650	280363	20945.6	4	452858	84201	15615.8	4	24.75	46.5657	24.75	0.5	2	2	47
BioComputingUP/Victor	other	2014-10-06T13:36:24Z	2014-11-11T13:53:48Z	37	0	0	3	NA	NA	3	0	0	79	NA	79	The Victor C++ library for protein representation and advanced manipulation.	1	4	0	Majority male	female	male	0.5004	5	FALSE	4	4	13	2	Bioinformatics	2014-11-22	2	0.0318907	5	1851752	73391	6255.92	4	1850539	73391	6273.01	6	66	0.335859	198	0.5	1	1	19
fickludd/dinosaur	NA	2015-03-17T08:22:24Z	2017-08-30T14:28:50Z	898	0	2	1	NA	NA	3	0	4	24	NA	28	Dinosaur: A Refined Open-Source Peptide MS Feature Detector.	1	4	0	Majority male	male	male	0.5004	5	FALSE	10	10	5	7	J. Proteome Res.	2016-05-26	1	NA	5	685494	295930	16321.3	3	668584	295930	16714.6	3	17	208.784	1.7	0.1	1	17	38
hillerlab/ForwardGenomics	mit	2015-12-28T14:15:16Z	2017-06-10T10:11:15Z	531	0	1	0	Solo male	0	1	0	10	7	NA	17	Controlling for Phylogenetic Relatedness and Evolutionary Rates Improves the Discovery of Associations Between Species' Phenotypic and Genomic Differences.	1	4	0	Majority male	male	male	0.5004	5	FALSE	0	0	0	1	Mol. Biol. Evol.	2016-05-26	1	NA	2	83575	37492	13929.2	1	73720	37492	14744	3	6	67.5	0.947368	0.157895	2	11	16
tomaszmakarewicz/Dynamics	gpl-3.0	2012-06-18T15:30:50Z	2017-07-12T06:10:58Z	1851	1	1	1	NA	NA	3	3	217	23	0.07211	243	NA	NA	NA	NA	NA	NA	NA	NA	NA	FALSE	12	12	5	4	NA	NA	NA	NA	2	103754	100221	34584.7	2	103754	100221	34584.7	NA	NA	NA	NA	NA	NA	NA	21
jefftc/changlab	mit	2011-05-21T20:45:28Z	2017-01-03T05:09:49Z	2055	0	1	3	NA	NA	4	0	894	376	NA	1270	Planning bioinformatics workflows using an expert system.	1	1	0	Equal	female	male	0.69315	2	FALSE	2	2	2	1	Bioinformatics	2017-01-06	0	NA	14	11186673	757270	11520.8	8	10551829	757270	12355.8	127	17.3858	825.496	32	0.73913	19	5	32
NanoSPD/NanoSPD	NA	2016-11-07T19:12:38Z	2017-03-23T18:40:09Z	137	0	0	1	NA	NA	1	0	0	26	NA	26	Harnessing molecular motors for nanoscale pulldown in live cells.	11	6	0	Majority female	male	male	0.64925	17	FALSE	0	0	0	0	Mol. Biol. Cell	2016-12-10	1	NA	1	59088	33925	8441.14	1	59088	33925	8441.14	1	11	136	2.2	0.2	1	4	20
ajm/swiftlink	gpl-3.0	2011-01-20T23:10:58Z	2016-11-17T12:20:18Z	2129	0	2	0	All male	0	2	0	365	0	0	365	SwiftLink: parallel MCMC linkage analysis using multicore CPU and GPU.	1	4	0	Majority male	male	male	0.5004	5	FALSE	7	7	1	1	Bioinformatics	2012-12-15	3	0.0183086	6	533884	52167	5619.83	5	525105	52167	5586.22	38	2.89474	426.736	1.5493	0.28169	9	27	36
SaraEl-Metwally/LightAssembler	gpl-3.0	2016-02-11T21:54:31Z	2017-05-17T19:03:29Z	462	1	0	0	Solo female	0	1	63	0	0	0	63	LightAssembler: fast and memory-efficient assembly algorithm for high-throughput sequencing reads.	1	2	0	Majority male	female	male	0.63651	3	FALSE	12	12	1	2	Bioinformatics	2016-10-30	0	NA	4	189008	35141	7269.54	3	147984	28829	6166	5	5.4	34.5185	1.6875	0.25	2	6	16
molgenis/CoNVaDING	lgpl-3.0	2015-06-08T10:58:34Z	2017-04-24T07:34:24Z	687	0	1	3	NA	NA	4	0	1	75	NA	76	CoNVaDING: Single Exon Variation Detection in Targeted NGS Data.	4	5	2	Majority male	male	female	0.68696	11	FALSE	3	3	7	12	Hum. Mutat.	2016-02-13	6	NA	5	531818	372567	48347.1	2	121844	120496	20307.3	6	11.8333	302.887	3.08696	0.217391	2	10	41
kantale/PyPedia_server	NA	2012-01-16T17:59:24Z	2015-06-19T15:15:03Z	1251	0	1	1	NA	NA	2	0	25	75	NA	100	PyPedia: using the wiki paradigm as crowd sourcing environment for bioinformatics protocols.	0	4	0	All male	male	male	0	4	FALSE	3	3	1	1	Source Code Biol Med	2015-11-21	1	0.0933333	10	4082022	444553	12112.8	5	3751184	444553	15004.7	6	68	6.61029	9.71429	0.119048	1	28	27
CSCLabTW/QReadSelector	gpl-3.0	2015-08-05T04:10:15Z	2015-08-26T09:39:11Z	22	0	0	1	NA	NA	1	0	0	5	NA	5	Subset selection of high-depth next generation sequencing reads for de novo genome assembly using MapReduce framework.	2	2	2	NA	male	NA	0.69315	6	FALSE	0	0	0	1	BMC Genomics	2015-12-19	2	0.297872	2	42916	5950	3901.45	2	42916	5950	3901.45	3	4.33333	2.07692	13	1	1	0	40
Xinglab/rMATS-DVR	gpl-3.0	2016-09-01T01:04:10Z	2017-06-03T07:31:05Z	276	0	1	1	NA	NA	2	0	1	105	NA	106	rMATS-DVR: rMATS discovery of differential variants in RNA.	0	0	5	NA	NA	NA	0	5	FALSE	10	10	9	4	Bioinformatics	2017-03-24	0	NA	2	121306	35141	13478.4	1	75624	27998	10803.4	4	2.75	19.9091	1.1	0.2	1	4	16
HIITMetagenomics/dsm-framework	other	2013-08-21T13:05:12Z	2016-04-12T18:06:16Z	966	0	2	1	NA	NA	3	0	27	1	0	28	Exploration and retrieval of whole-metagenome sequencing samples.	0	4	0	All male	male	male	0	4	FALSE	3	3	4	3	Bioinformatics	2014-05-23	6	0.0675241	7	857565	47363	4309.37	6	847813	47363	4281.88	6	35.8333	22.9023	6.51515	0.0909091	1	27	16
CompSynBioLab-KoreaUniv/FunGAP	NA	2016-11-23T05:58:20Z	2017-04-25T09:38:59Z	154	0	0	1	NA	NA	1	0	0	44	NA	44	FunGAP: Fungal Genome Annotation Pipeline using evidence-based gene model evaluation.	0	2	1	NA	NA	male	0	3	FALSE	2	2	3	3	Bioinformatics	2017-06-06	0	NA	13	11437906	801700	15477.5	9	11287183	801700	15483.1	9	235.333	6.29084	353	0.833333	4	1	16
synergy-zju/gips	NA	2015-12-13T07:35:33Z	2015-12-13T08:27:27Z	1	0	0	1	NA	NA	1	0	0	5	NA	5	GIPS: A Software Guide to Sequencing-Based Direct Gene Cloning in Forward Genetics Studies.	0	1	7	NA	NA	NA	0	8	FALSE	0	0	0	2	Plant Physiol.	2016-02-05	0	NA	NA	NA	NA	NA	NA	NA	NA	NA	1	3	0	3	1	1	0	15
GiBacci/StreamingTrim	NA	2015-06-03T15:10:57Z	2015-06-03T15:10:57Z	1	0	1	0	Solo male	0	1	0	1	0	0	1	StreamingTrim 1.0: a Java software for dynamic trimming of 16S rRNA sequence data from metagenetic studies.	0	0	4	NA	NA	NA	0	4	FALSE	0	0	0	1	Mol Ecol Resour	2013-10-17	12	0.0998811	2	95516	8121	1802.19	2	95516	8121	1802.19	1	59	0	59	1	1	0	12
biocoder/SBEToolbox	other	2013-08-06T17:28:40Z	2017-08-22T20:59:38Z	1478	1	0	1	NA	NA	2	1	0	51	NA	52	SBEToolbox: A Matlab Toolbox for Biological Network Analysis.	0	3	1	All male	male	male	0	4	FALSE	5	5	4	2	Evol. Bioinform. Online	2013-09-13	6	0.048	20	5639457	510141	6988.17	15	4117774	510141	6525.79	8	189.625	2.65194	30.9592	0.102041	1	20	35
lzcyzm/DRME	NA	2015-08-06T07:44:59Z	2015-08-06T21:45:43Z	1	0	0	1	NA	NA	1	0	0	3	NA	3	DRME: Count-based differential RNA methylation analysis at small sample size scenario.	0	2	5	NA	NA	NA	0	7	FALSE	0	0	0	2	Anal. Biochem.	2016-02-07	1	NA	2	19622	10703	3270.33	1	18779	10703	3755.8	1	8	0	8	1	1	0	19
mnori/foldatlas	mit	2015-03-31T09:02:46Z	2017-01-26T00:03:09Z	668	0	1	0	Solo male	0	1	0	524	0	0	524	FoldAtlas: a repository for genome-wide RNA structure probing data.	1	5	1	Majority male	male	NA	0.45056	7	FALSE	3	3	3	3	Bioinformatics	2016-09-25	1	NA	11	1580236	470596	19271.2	8	1433181	470596	20770.7	43	3.02326	142.208	5.65217	0.478261	10	9	33
Kornelch/ChroTeMoVi	gpl-3.0	2015-07-14T14:11:23Z	2016-09-28T11:46:55Z	443	1	0	3	NA	NA	4	45	0	120	NA	165	Chromosome Territory Modeller and Viewer.	3	2	0	Majority female	female	male	0.67301	5	FALSE	1	1	2	4	PLoS ONE	2016-08-10	2	NA	3	152756	32825	10911.1	1	90796	15166	10088.4	10	7.7	278.442	5.13333	0.4	1	3	20
PanGeTv1/PanGeT	gpl-3.0	2016-10-27T10:39:29Z	2016-10-31T10:59:21Z	5	0	0	1	NA	NA	1	0	0	8	NA	8	PanGeT: Pan-genomics tool.	1	1	2	NA	NA	male	0.69315	4	FALSE	2	2	0	0	Gene	2016-11-17	0	NA	1	36239	35141	18119.5	NA	NA	NA	NA	2	4.5	3.11111	9	1	1	0	16
ENCODE-DCC/encoded	mit	2012-12-03T19:19:22Z	2017-10-10T23:19:47Z	1773	11	8	17	NA	NA	36	721	7931	6572	NA	15224	SnoVault and encodeD: A novel object-based storage system and applications to ENCODE metadata.	4	12	5	Majority male	male	NA	0.56234	21	FALSE	41	41	26	24	PLoS ONE	2017-04-14	1	NA	13	5416856	367456	7090.13	9	3399003	160927	6852.83	331	2.90634	780.403	16.3051	1	59	0	49
netland-ntu/NetLand	gpl-2.0	2016-01-14T04:28:19Z	2017-09-29T14:14:52Z	625	0	0	1	NA	NA	1	0	0	26	NA	26	NetLand: quantitative modeling and visualization of Waddington's epigenetic landscape using probabilistic potential.	0	1	4	NA	NA	NA	0	5	FALSE	0	0	0	1	Bioinformatics	2017-01-22	0	NA	6	1272765	154073	10021.8	4	1027877	125146	8425.22	5	44	206.032	10.4762	0.238095	2	5	15
matsen/pplacer	gpl-3.0	2009-08-07T00:19:59Z	2017-04-09T00:57:12Z	2803	0	8	3	NA	NA	11	0	2716	21	0	2737	pplacer: linear time maximum-likelihood and Bayesian phylogenetic placement of sequences onto a fixed reference tree.	0	1	2	NA	male	NA	0	3	FALSE	36	36	10	12	BMC Bioinformatics	2010-11-03	173	0.631058	11	1302985	123105	4738.13	7	1298493	123105	4827.11	156	2.80769	738.653	4.70968	0.430108	21	19	42
JanDetrez/BiDiFuse	gpl-3.0	2016-04-01T17:31:39Z	2016-07-20T08:33:38Z	111	0	1	2	NA	NA	3	0	26	28	NA	54	BiDiFuse: a FIJI plugin for fusing bi-directionally recorded microscopic image volumes.	1	5	2	Majority male	NA	NA	0.45056	8	FALSE	0	0	0	3	Bioinformatics	2016-08-10	0	NA	3	173466	58469	19274	2	138037	58469	19719.6	3	4.66667	81.7857	3.5	0.5	1	2	24
macarthur-lab/exac_2015	mit	2016-03-17T06:41:43Z	2016-10-10T16:31:49Z	208	0	0	1	NA	NA	1	0	0	5	NA	5	The ExAC browser: displaying reference data information from over 60 000 exomes.	2	9	2	Majority male	male	male	0.47414	13	FALSE	25	25	12	25	Nucleic Acids Res.	2016-12-03	19	NA	4	574985	282254	14743.2	3	572587	282254	15068.1	3	327.333	0.0610998	122.75	0.25	2	6	16
bioinform/metasv	bsd-2-clause	2014-05-12T23:03:14Z	2017-01-17T19:39:07Z	982	0	4	3	NA	NA	7	0	338	402	NA	740	MetaSV: an accurate and integrative structural-variant caller for next generation sequencing.	1	4	3	NA	NA	male	0.5004	8	FALSE	24	24	15	13	Bioinformatics	2015-04-12	13	0.305369	4	334902	59839	8813.21	2	317598	59839	8822.17	18	3.44444	282.468	1.87879	0.212121	4	10	28
morrislab/phylowgs	gpl-3.0	2015-01-22T18:08:10Z	2017-08-03T13:34:56Z	925	1	3	6	NA	NA	10	1	338	15	0.02013	354	PhyloWGS: reconstructing subclonal composition and evolution from whole-genome sequencing of tumors.	1	4	1	Majority male	male	male	0.5004	6	FALSE	34	34	16	11	Genome Biol.	2015-03-19	29	0.630435	9	341401	54773	6967.37	6	309754	54773	7203.58	19	4.36842	317.639	2.59375	0.3125	3	7	38
jpbida/rsim	NA	2011-06-17T18:58:57Z	2012-04-27T03:03:14Z	316	0	2	1	NA	NA	3	0	16	2	0	18	Improved prediction of RNA tertiary structure with insights into native state dynamics.	0	1	1	NA	male	NA	0	2	FALSE	4	4	2	3	RNA	2012-01-27	6	0.0285909	7	1474937	454142	8476.65	7	1474937	454142	8476.65	7	221.714	263.971	141.091	0.454545	2	3	28
mpyatkov/sbars	NA	2012-11-14T13:03:03Z	2014-02-08T10:09:16Z	452	0	1	1	NA	NA	2	0	9	11	NA	20	SBARS: fast creation of dotplots for DNA sequences on different scales using GA-,GC-content.	0	2	0	All male	male	male	0	2	FALSE	2	2	1	0	Bioinformatics	2014-02-18	0	0	1	1065	1065	1065	NA	NA	NA	NA	4	2	217.5	0.5	0.25	2	11	17
roqe/T2GA	NA	2016-12-06T17:25:42Z	2017-04-20T10:11:11Z	136	0	0	1	NA	NA	1	0	0	17	NA	17	A knowledge-based T2-statistic to perform pathway analysis for quantitative proteomic data.	0	1	2	NA	NA	male	0	3	FALSE	0	0	0	1	PLoS Comput. Biol.	2017-06-18	0	NA	2	7929	3263	1132.71	1	7922	3263	1320.33	3	9.33333	35.3571	5.6	0.6	2	2	13
jasonsahl/wgfast	NA	2013-11-05T19:12:02Z	2017-10-10T15:25:09Z	1436	0	1	0	Solo male	0	1	0	232	0	0	232	Phylogenetically typing bacterial strains from partial SNP genotypes observed from direct sequencing of clinical specimen metagenomic data.	1	5	0	Majority male	male	male	0.45056	6	FALSE	8	8	4	3	Genome Med	2015-07-03	11	0.356481	8	4783790	482518	25177.8	6	4518655	482518	24293.8	18	23.1111	317.75	8.66667	0.3125	5	16	24
hallamlab/metapathways2	NA	2013-12-18T02:01:44Z	2015-11-26T04:09:54Z	709	0	2	5	NA	NA	7	0	81	102	NA	183	MetaPathways v2.5: quantitative functional, taxonomic and usability improvements.	1	3	5	NA	NA	male	0.56234	9	FALSE	22	22	13	13	Bioinformatics	2015-06-17	7	0.211207	5	1354356	111054	15567.3	4	1349868	111054	15696.1	24	7.29167	199.246	7.29167	0.583333	6	5	34
popitsch/wtchg-rg	other	2016-02-11T20:10:22Z	2017-01-23T10:19:50Z	348	0	0	2	NA	NA	2	0	0	23	NA	23	ReliableGenome: annotation of genomic regions with high/low variant calling concordance.	2	1	0	Majority female	male	female	0.63651	3	FALSE	9	9	0	2	Bioinformatics	2016-09-09	1	NA	5	101675	69116	12709.4	3	80074	69116	16014.8	5	10.2	44.0392	4.25	0.333333	3	5	14
sprouffske/growthcurver	NA	2015-10-21T09:45:40Z	2017-04-05T19:10:00Z	533	1	1	0	Equal	0.69315	2	1	1	21	NA	23	Growthcurver: an R package for obtaining interpretable metrics from microbial growth curves.	1	1	0	Equal	female	male	0.69315	2	FALSE	3	3	3	1	BMC Bioinformatics	2016-04-21	3	NA	2	43295	11418	2278.68	1	40375	11418	2523.44	3	10.6667	7.46875	1.68421	0.105263	1	14	19
Danko-Lab/dREG	NA	2014-11-12T14:15:37Z	2017-09-27T03:32:13Z	1051	2	1	4	NA	NA	7	8	54	84	NA	146	Identification of active transcriptional regulatory elements from GRO-seq data.	2	7	1	Majority male	male	male	0.52971	10	FALSE	8	8	9	5	Nat. Methods	2015-03-24	21	0.463722	9	342597	21269	3031.83	8	336238	21269	3056.71	13	11.3077	106.02	4.2	0.228571	2	10	28
wevanjohnson/ASSIGN	NA	2014-12-02T19:49:18Z	2016-02-23T21:21:48Z	449	0	1	3	NA	NA	4	0	26	17	NA	43	ASSIGN: context-specific genomic profiling of multiple heterogeneous biological pathways.	1	5	3	NA	female	NA	0.45056	9	FALSE	1	1	4	2	Bioinformatics	2015-01-27	6	0.112601	3	69478	12818	3020.78	1	68162	12818	3245.81	3	13.3333	26.65	2.66667	0.2	1	8	56
evocell/rabifier	gpl-3.0	2015-11-26T17:08:36Z	2016-07-21T09:57:56Z	239	0	1	0	Solo male	0	1	0	13	0	0	13	Rabifier2: an improved bioinformatic classifier of Rab GTPases.	0	3	0	All male	male	male	0	3	FALSE	2	2	0	1	Bioinformatics	2016-11-01	0	NA	3	73904	27720	6718.55	2	61338	27720	6815.33	3	7	5.09524	2.33333	0.222222	1	4	36
jasonsahl/LS-BSR	gpl-3.0	2013-03-28T23:24:15Z	2017-10-10T15:59:03Z	1658	0	1	0	Solo male	0	1	0	282	0	0	282	The large-scale blast score ratio (LS-BSR) pipeline: a method to rapidly compare genetic content between bacterial genomes.	0	3	1	All male	male	male	0	4	FALSE	16	16	9	4	PeerJ	2014-04-22	42	0.45023	2	177036	47497	6556.89	1	172964	47497	6918.56	24	2.04167	300.551	0.875	0.285714	5	17	22
dilanustek/ExonSuite	NA	2013-01-12T23:59:32Z	2013-01-12T23:59:32Z	1	0	0	1	NA	NA	1	0	0	1	NA	1	ExonSuite: algorithmically optimizing alternative gene splicing for the PUF proteins.	1	2	1	Majority male	NA	female	0.63651	4	FALSE	0	0	1	0	Comput. Biol. Med.	2013-07-03	0	0	1	7281	7281	7281	1	7281	7281	7281	1	2	0	2	1	1	0	9
JC-Price/DeuteRater	NA	2016-11-30T19:34:24Z	2017-03-14T18:06:57Z	105	0	0	1	NA	NA	1	0	0	8	NA	8	DeuteRater: a tool for quantifying peptide isotope precision and kinetic proteomics.	1	8	0	Majority male	male	male	0.34883	9	FALSE	0	0	1	0	Bioinformatics	2017-01-18	3	NA	3	682787	38542	13655.7	2	682678	38542	13932.2	3	62.6667	36.6064	37.6	0.6	2	1	109
sggaffney/pathscore	other	2014-01-14T19:24:56Z	2017-09-08T16:20:04Z	1334	0	1	0	Solo male	0	1	0	420	2	0	422	PathScore: a web tool for identifying altered pathways in cancer data.	0	2	0	All male	male	male	0	2	FALSE	3	3	1	2	Bioinformatics	2016-08-10	0	NA	9	466567	54005	3732.54	6	316529	54005	4724.31	48	3.08333	526.101	3.28889	0.333333	5	10	43
sjspielman/pyvolve	bsd-2-clause	2014-02-01T18:34:50Z	2017-07-24T16:43:36Z	1270	1	2	1	Majority male	0.63651	4	517	2	272	NA	791	Pyvolve: A Flexible Python Module for Simulating Sequences along Phylogenies.	1	1	0	Equal	female	male	0.69315	2	FALSE	28	28	11	7	PLoS ONE	2015-09-24	8	0.421053	8	1578977	282766	22239.1	5	1412127	282766	27688.8	29	5.93103	434.866	4.09524	0.428571	13	8	37
MartinFXP/B-NEM	NA	2015-05-08T06:58:11Z	2017-06-13T11:17:17Z	768	0	0	1	NA	NA	1	0	0	107	NA	107	Analyzing synergistic and non-synergistic interactions in signalling pathways using Boolean Nested Effect Models.	1	3	0	Majority male	male	male	0.56234	4	FALSE	3	3	0	0	Bioinformatics	2015-11-20	2	0.184211	2	923070	58248	6322.4	1	921857	58248	6357.63	7	25.1429	544.739	6.76923	0.153846	1	12	20
MicronOxford/SIMcheck	gpl-3.0	2013-10-29T21:17:10Z	2017-04-10T17:13:22Z	1260	0	3	0	All male	0	3	0	516	0	0	516	NA	NA	NA	NA	NA	NA	NA	NA	NA	FALSE	11	11	4	11	NA	NA	NA	NA	4	330553	31334	11018.4	3	323573	31334	11157.7	15	2.6	180.795	0.906977	0.209302	1	15	52
pierpal/ARGON	apache-2.0	2015-06-15T19:20:09Z	2017-04-14T00:03:15Z	670	0	1	0	Solo male	0	1	0	76	4	0	80	ARGON: fast, whole-genome simulation of the discrete time Wright-fisher process.	0	1	0	Solo male	NA	NA	0	1	FALSE	10	10	0	4	Bioinformatics	2016-06-18	1	NA	2	157337	80469	17481.9	1	134782	80469	16847.8	4	10.5	291.81	1.82609	0.130435	1	10	16
maryamNazarieh/KeyRegulatoryGenes	NA	2016-08-04T08:46:01Z	2017-03-08T14:53:58Z	217	0	0	1	NA	NA	1	0	0	34	NA	34	Identification of key player genes in gene regulatory networks.	1	3	1	Majority male	female	NA	0.56234	5	FALSE	0	0	0	1	BMC Syst Biol	2016-09-08	0	NA	1	515	515	515	NA	NA	NA	NA	2	9.5	0.315789	2.375	0.125	1	7	20
andronovl/SharpViSu	gpl-3.0	2015-01-15T17:04:55Z	2017-06-07T10:45:59Z	875	0	1	0	Solo male	0	1	0	7	20	NA	27	SharpViSu: integrated analysis and segmentation of super-resolution microscopy data.	0	4	0	All male	male	male	0	4	FALSE	4	4	4	2	Bioinformatics	2016-05-07	2	NA	2	133820	25857	3521.58	1	132363	25857	3577.38	7	17.1429	191.058	4	0.2	1	8	21
narechan/clusterflock	NA	2016-06-07T16:02:47Z	2016-06-28T15:44:14Z	22	0	0	1	NA	NA	1	0	0	7	NA	7	Clusterflock: a flocking algorithm for isolating congruent phylogenomic datasets.	0	6	1	All male	NA	male	0	7	FALSE	2	2	0	2	Gigascience	2016-10-26	0	NA	2	36937	22619	9234.25	2	36937	22619	9234.25	2	1267.5	0.000394477	2535	1	1	0	57
mpicbg-scicomp/snakemake-workflows	bsd-3-clause	2015-05-18T08:53:51Z	2016-07-15T07:12:50Z	425	0	2	0	All male	0	2	0	199	61	0	260	An automated workflow for parallel processing of large multiview SPIM recordings.	0	5	0	All male	male	male	0	5	FALSE	1	1	2	5	Bioinformatics	2015-12-03	3	0.333333	6	53481	19941	3565.4	3	6351	2680	907.286	15	2.33333	99.1143	2.33333	0.333333	3	7	55
zhandong/Logit-Lapnet	NA	2013-07-02T15:49:10Z	2013-07-03T12:59:58Z	2	0	0	2	NA	NA	2	0	0	4	NA	4	Molecular pathway identification using biological network-regularized logistic models.	1	1	4	NA	NA	NA	0.69315	6	FALSE	0	0	1	2	BMC Genomics	2014-02-26	8	0.0789845	2	72592	3306	1451.84	1	72399	3306	1477.53	2	71	0.978873	142	1	1	0	11
vhsvhs/phylobot-django	NA	2015-01-12T20:17:40Z	2017-10-05T22:23:23Z	998	0	1	0	Solo male	0	1	0	28	686	NA	714	PhyloBot: A Web Portal for Automated Phylogenetics, Ancestral Sequence Reconstruction, and Exploration of Mutational Trajectories.	0	2	0	All male	male	male	0	2	FALSE	5	5	0	2	PLoS Comput. Biol.	2016-07-30	2	NA	7	2068933	157576	5264.46	4	1899653	157576	6127.91	33	19.2121	61.6577	18.6471	0.294118	3	10	32
hillas/scVEGs	mit	2016-03-09T00:16:37Z	2016-03-09T20:01:58Z	1	0	0	1	NA	NA	1	0	0	11	NA	11	Detection of high variability in gene expression from single-cell RNA-seq profiling.	0	1	3	NA	male	NA	0	4	FALSE	5	5	1	3	BMC Genomics	2016-08-25	1	NA	3	1044122	542411	208824	2	1041372	542411	260343	1	7	0	7	1	1	0	31
hangelwen/metaCRISPR	NA	2016-03-28T22:43:28Z	2016-04-21T06:52:03Z	25	0	1	0	Solo male	0	1	0	4	8	NA	12	Assemble CRISPRs from metagenomic sequencing data.	0	0	2	NA	NA	NA	0	2	FALSE	6	6	2	2	Bioinformatics	2016-09-03	0	NA	4	117259	36127	10659.9	2	111888	36127	12432	3	4.66667	16.5714	7	1	2	0	16
bvnlab/SCATTome	gpl-3.0	2015-11-21T00:20:39Z	2015-12-15T20:40:11Z	25	0	0	1	NA	NA	1	0	0	26	NA	26	Single-cell analysis of targeted transcriptome predicts drug sensitivity of single cells within human myeloma tumors.	0	0	11	NA	NA	NA	0	11	FALSE	0	0	0	3	Leukemia	2015-12-30	7	1.36111	2	16041	3683	1002.56	1	15834	3683	1055.6	2	20.5	3.70732	20.5	0.5	1	1	11
bfosso/MetaShot	gpl-3.0	2016-05-27T12:08:22Z	2017-09-06T08:06:06Z	468	0	0	1	NA	NA	1	0	0	28	NA	28	MetaShot: an accurate workflow for taxon classification of host-associated microbiome from shotgun metagenomic data.	0	0	12	NA	NA	NA	0	12	FALSE	2	2	0	1	Bioinformatics	2017-01-29	1	NA	2	151229	35141	11633	1	109581	23911	9961.91	4	4	29.8125	0.941176	0.235294	2	7	23
AdmiralenOla/Scoary	gpl-3.0	2016-02-03T13:05:20Z	2017-10-04T12:24:28Z	610	0	2	1	NA	NA	3	0	3	229	NA	232	Rapid scoring of genes in microbial pan-genome-wide association studies with Scoary.	1	2	1	Majority male	NA	male	0.63651	4	FALSE	30	30	8	8	Genome Biol.	2016-11-27	7	NA	4	282063	73565	14845.4	2	197789	73565	14127.8	11	4	373.523	2.09524	0.333333	2	4	31
PRIDE-Toolsuite/inspector-example-files	NA	2014-11-17T23:57:25Z	2016-09-20T21:33:06Z	674	0	1	1	NA	NA	2	0	2	18	NA	20	NA	NA	NA	NA	NA	NA	NA	NA	NA	FALSE	0	0	0	4	NA	NA	NA	NA	1	2444	2444	2444	NA	NA	NA	NA	9	3.55556	125.656	1.3913	0.217391	2	11	24
eduardporta/e-Driver	apache-2.0	2014-05-29T21:04:13Z	2015-10-28T15:24:42Z	518	0	0	1	NA	NA	1	0	0	10	NA	10	e-Driver: a novel method to identify protein regions driving cancer.	0	2	0	All male	male	male	0	2	FALSE	4	4	3	2	Bioinformatics	2014-07-30	18	0.227437	3	10799	5437	2159.8	2	10223	5437	2555.75	5	3	151.067	0.833333	0.277778	2	6	30
subangstrom/aci	bsd-3-clause	2014-06-14T16:14:43Z	2014-12-18T19:33:49Z	188	0	0	2	NA	NA	2	0	0	12	NA	12	Atom column indexing: atomic resolution image analysis through a matrix representation.	0	1	2	NA	NA	male	0	3	FALSE	1	1	2	4	Microsc. Microanal.	2014-11-18	1	0.0158014	3	62419	19082	5201.58	1	32315	7441	3231.5	4	6.75	108.037	3.85714	0.285714	1	5	16
scottgigante/picopore	gpl-3.0	2017-02-10T00:29:53Z	2017-08-31T04:43:16Z	203	0	3	0	All male	0	3	0	192	4	0	196	Picopore: A tool for reducing the storage size of Oxford Nanopore Technologies datasets without loss of functionality.	0	1	0	Solo male	NA	NA	0	1	FALSE	25	25	2	5	F1000Res	2017-10-19	1	NA	2	47516	9892	3394	1	47023	9892	3617.15	7	4	15.9286	4	0.428571	2	3	24
PavitaKae/ToNER	NA	2017-03-14T04:10:50Z	2017-04-19T05:59:47Z	37	0	0	1	NA	NA	1	0	0	5	NA	5	ToNER: A tool for identifying nucleotide enrichment signals in feature-enriched RNA-seq data.	1	2	3	NA	NA	female	0.63651	6	FALSE	0	0	0	0	PLoS ONE	2017-05-26	0	NA	2	69491	69305	34745.5	1	69305	69305	69305	1	2	0	1	0.5	1	1	22
RGLab/COMPASS	NA	2013-10-24T21:32:40Z	2017-09-29T21:19:01Z	1437	1	7	9	NA	NA	17	2	421	202	NA	625	COMPASS identifies T-cell subsets correlated with clinical outcomes.	2	18	5	Majority male	NA	male	0.32508	25	FALSE	2	2	6	6	Nat. Biotechnol.	2015-05-26	31	0.854331	8	1647981	435812	15695.1	5	1574089	435812	16396.8	15	11.2	194.28	3.5	0.208333	3	21	90
suyashss/variant_validation	gpl-3.0	2016-10-30T19:43:52Z	2016-11-01T07:01:26Z	3	0	1	0	Solo male	0	1	0	1	2	NA	3	Using genotype array data to compare multi- and single-sample variant calls and improve variant call sets from deep coverage whole-genome sequencing data.	3	7	0	Majority male	male	female	0.61086	10	FALSE	0	0	0	2	Bioinformatics	2016-12-31	0	NA	4	44943	35141	4085.73	3	9698	3277	1077.56	2	6.5	1.69231	6.5	1	2	0	17
ThomasTaus/Nest	NA	2016-04-21T15:42:18Z	2017-04-04T16:35:36Z	349	0	0	1	NA	NA	1	0	0	13	NA	13	Estimating the Effective Population Size from Temporal Allele Frequency Changes in Experimental Evolution.	2	3	0	Majority male	female	male	0.67301	5	FALSE	1	1	0	1	Genetics	2016-08-21	3	NA	1	21807	21807	21807	1	21807	21807	21807	5	5.8	69.3448	2.23077	0.307692	3	8	24
scottdbrown/RNAseq-TcellClonality	NA	2016-07-22T23:29:04Z	2017-06-08T16:24:08Z	322	0	1	0	Solo male	0	1	0	8	0	0	8	Defining the clonality of peripheral T cell lymphomas using RNA-seq.	1	5	0	Majority male	male	male	0.45056	6	FALSE	2	2	1	2	Bioinformatics	2016-12-23	1	NA	2	14913	12868	7456.5	1	12868	12868	12868	2	1	0.5	0.166667	0.0833333	1	11	19
nhcollier/PhenoMiner	other	2014-08-29T13:22:16Z	2015-07-21T13:10:24Z	327	0	1	0	Solo male	0	1	0	7	5	NA	12	PhenoMiner: from text to a database of phenotypes associated with OMIM diseases.	1	5	0	Majority male	male	male	0.45056	6	FALSE	1	1	1	1	Database (Oxford)	2015-10-29	3	0.214286	1	1436	1436	1436	NA	NA	NA	NA	4	2.5	61.4	0.833333	0.333333	1	6	16
reactome/AnalysisTools	NA	2014-06-02T15:32:29Z	2017-09-11T13:05:53Z	1198	0	2	1	NA	NA	3	0	211	32	0	243	Reactome pathway analysis: a high-performance in-memory approach.	0	9	0	All male	male	male	0	9	FALSE	1	1	3	14	BMC Bioinformatics	2017-03-03	2	NA	7	1303287	284050	9444.11	3	1155182	284050	9789.68	20	9.8	346.061	4.9	0.275	3	6	30
fgomezvela/GNC	NA	2013-03-26T08:02:17Z	2014-10-24T16:50:46Z	578	0	3	0	All male	0	3	0	59	0	0	59	Gene network coherence based on prior knowledge using direct and indirect relationships.	0	3	0	All male	male	male	0	3	FALSE	2	2	1	3	Comput Biol Chem	2015-05-04	0	0	1	2088	2088	2088	NA	NA	NA	NA	4	1	312.75	0.2	0.1	1	16	16
compmetagen/micca	gpl-3.0	2014-07-01T08:23:32Z	2017-03-31T09:00:59Z	1005	0	1	0	Solo male	0	1	0	107	0	0	107	MICCA: a complete and accurate software for taxonomic profiling of metagenomic data.	1	4	0	Majority male	male	male	0.5004	5	FALSE	11	11	3	3	Sci Rep	2015-05-20	17	0.457692	5	600342	385231	10915.3	3	597366	385231	11271.1	10	10.6	603.142	3.21212	0.121212	2	19	24
ekffar/LSUE	NA	2015-12-09T16:47:07Z	2016-05-21T13:31:53Z	165	0	0	1	NA	NA	1	0	0	7	NA	7	Collaborative Completion of Transcription Factor Binding Profiles via Local Sensitive Unified Embedding.	0	0	4	NA	NA	NA	0	4	FALSE	0	0	0	1	IEEE Trans Nanobioscience	2016-11-16	0	NA	2	3658	2988	1829	1	2988	2988	2988	2	1	69	0.333333	0.333333	1	3	10
caporaso-lab/mockrobiota	bsd-3-clause	2016-05-03T21:17:03Z	2017-05-12T18:35:21Z	375	0	2	1	NA	NA	3	0	46	17	NA	63	mockrobiota: a Public Resource for Microbiome Bioinformatics Benchmarking.	2	6	2	Majority male	male	NA	0.56234	10	FALSE	16	16	10	4	mSystems	2016-11-09	4	NA	4	1723232	147746	8659.46	2	1678385	147746	9931.27	13	24.0769	238.888	24.0769	0.461538	2	3	70
claczny/VizBin	NA	2014-06-25T14:00:40Z	2015-10-22T12:13:53Z	485	0	2	2	NA	NA	4	0	77	22	0	99	VizBin - an application for reference-independent visualization and human-augmented binning of metagenomic data.	0	9	1	All male	male	male	0	10	FALSE	12	12	8	5	Microbiome	2015-01-27	31	0.581769	9	768878	266882	7464.83	6	671271	266882	7458.57	7	54.8571	16.3281	22.5882	0.294118	2	6	25
clotelab/RNAentropy	NA	2015-04-09T20:49:53Z	2016-01-29T05:47:26Z	296	0	1	0	Solo male	0	1	0	6	0	0	6	RNA Thermodynamic Structural Entropy.	0	2	0	All male	male	male	0	2	FALSE	0	0	0	3	PLoS ONE	2015-11-12	2	0.166667	2	1283039	347541	30548.5	2	1283039	347541	30548.5	2	24.5	148.061	4.9	0.2	1	5	24
brentp/methylcode	bsd-3-clause	2010-01-28T21:44:18Z	2014-01-07T16:10:50Z	1441	0	2	0	All male	0	2	0	91	166	NA	257	MethylCoder: software pipeline for bisulfite-treated sequences.	0	3	1	All male	male	male	0	4	FALSE	15	15	6	1	Bioinformatics	2011-07-05	29	0.121194	5	377604	258319	11106	5	377604	258319	11106	25	1.68	213.024	0.857143	0.22449	7	25	42
subangstrom/superAngle	NA	2015-06-19T14:39:33Z	2017-09-08T13:48:45Z	813	0	0	2	NA	NA	2	0	0	15	NA	15	A numerical model for multiple detector energy dispersive X-ray spectroscopy in the transmission electron microscope.	0	0	4	NA	NA	NA	0	4	FALSE	1	1	1	3	Ultramicroscopy	2016-03-08	0	NA	2	725096	79302	4648.05	1	717263	79302	4627.5	4	47	788.048	6.71429	0.142857	1	13	22
boboppie/RSSS	NA	2014-11-17T10:23:07Z	2015-06-15T12:41:00Z	211	0	0	2	NA	NA	2	0	0	10	NA	10	A comparative study of RNA-seq analysis strategies.	1	1	2	NA	NA	male	0.69315	4	FALSE	3	3	3	3	Brief. Bioinformatics	2015-03-20	4	0.0872274	4	142482	85930	10960.2	3	141260	85930	11771.7	4	4.75	11.5789	2.375	0.25	1	5	12
kbase/genome_annotation	mit	2012-05-15T01:16:45Z	2017-09-18T16:17:16Z	1953	1	9	7	NA	NA	17	17	264	27	0.22834	308	RASTtk: a modular and extensible implementation of the RAST algorithm for building custom annotation pipelines and annotating batches of genomes.	4	11	1	Majority male	male	female	0.57992	16	FALSE	3	3	4	6	Sci Rep	2015-02-11	130	2.5419	6	268737	33270	3088.93	5	266696	33270	3137.6	30	3.93333	486.797	1.81538	0.292308	6	9	35
NCIP/alview	NA	2014-12-11T22:17:12Z	2016-07-08T11:56:21Z	576	0	1	1	NA	NA	2	0	42	80	NA	122	Alview: Portable Software for Viewing Sequence Reads in BAM Formatted Files.	2	3	4	NA	male	male	0.67301	9	FALSE	5	5	1	12	Cancer Inform	2015-09-30	1	0.0551181	16	4876039	751400	28023.2	13	4866388	751400	28458.4	13	24.7692	18.5497	16.1	0.3	2	8	16
martinjvickers/MetaPred2CS	NA	2016-01-11T14:39:19Z	2016-05-06T11:13:18Z	117	0	1	0	Solo male	0	1	0	31	0	0	31	MetaPred2CS: a sequence-based meta-predictor for protein-protein interactions of prokaryotic two-component system proteins.	0	5	0	All male	male	male	0	5	FALSE	0	0	0	1	Bioinformatics	2016-10-30	0	NA	14	590919	73850	6220.2	11	432246	64671	6174.94	3	242	1.08678	145.2	0.6	2	2	22
grunwaldlab/metacoder	other	2014-09-10T17:57:54Z	2017-10-10T00:27:12Z	1127	0	3	1	All male	0	4	0	468	381	NA	849	NA	NA	NA	NA	NA	NA	NA	NA	NA	FALSE	18	18	5	8	NA	NA	NA	NA	4	215313	48432	7424.59	2	205679	48432	8227.16	58	2.7069	584.229	4.13158	0.552632	5	7	24
Bose-Lab/Improved-Detection-of-Cancer-Genes	NA	2015-06-25T04:50:21Z	2015-06-25T04:51:22Z	1	0	0	1	NA	NA	1	0	0	2	NA	2	Statistically identifying tumor suppressors and oncogenes from pan-cancer genome-sequencing data.	0	3	2	NA	NA	male	0	5	FALSE	0	0	1	1	Bioinformatics	2015-07-26	4	0.145078	1	8010	8010	8010	1	8010	8010	8010	1	7	0	7	1	1	0	38
bgruening/galaxy-rna-workbench	mit	2015-01-28T12:18:39Z	2017-10-05T18:34:25Z	982	1	8	5	NA	NA	14	52	277	83	0.43643	412	The RNA workbench: best practices for RNA and high-throughput sequencing bioinformatics in Galaxy.	2	15	3	Majority male	male	male	0.36221	20	FALSE	19	19	14	10	Nucleic Acids Res.	2017-06-06	0	NA	7	601860	132546	20062	3	198082	96383	24760.2	14	5.78571	721.469	2.38235	0.147059	2	22	34
dmnfarrell/epitopepredict	apache-2.0	2015-01-06T14:27:28Z	2017-10-12T12:43:48Z	1011	0	1	0	Solo male	0	1	0	82	59	NA	141	Epitopemap: a web application for integrated whole proteome epitope prediction.	0	2	0	All male	male	male	0	2	FALSE	4	4	0	1	BMC Bioinformatics	2015-07-15	1	0.0343137	5	179422	46508	9443.26	1	169096	46508	11273.1	17	3.05882	623.231	1.52941	0.205882	2	12	21
AplenCHOP/affyLumCNA	NA	2014-05-12T15:25:24Z	2015-05-08T14:59:26Z	362	1	0	1	NA	NA	2	10	0	29	NA	39	Concordance of copy number alterations using a common analytic pipeline for genome-wide analysis of Illumina and Affymetrix genotyping data: a report from the Children's Oncology Group.	6	7	1	Majority male	female	male	0.69019	14	FALSE	1	1	2	2	Cancer Genet	2015-07-15	1	0.0343137	2	57763	14720	6418.11	2	57763	14720	6418.11	2	5.5	19.4545	0.846154	0.153846	1	10	22
phylogeography/SPREAD	lgpl-3.0	2011-02-08T12:54:01Z	2016-09-12T06:59:58Z	2044	0	4	4	NA	NA	8	0	18	793	NA	811	SPREAD: spatial phylogenetic reconstruction of evolutionary dynamics.	0	4	0	All male	male	male	0	4	FALSE	12	12	9	7	Bioinformatics	2011-09-14	125	0.545511	9	1245105	38992	4430.98	5	1176270	38992	4372.75	38	11.7368	326.715	6.55882	0.235294	5	26	22
OmniSearch/omit	NA	2015-06-10T01:19:20Z	2017-05-08T01:23:46Z	699	0	2	2	NA	NA	4	0	33	23	NA	56	OmniSearch: a semantic search system based on the Ontology for MIcroRNA Target (OMIT) for microRNA-target gene interaction data.	2	8	7	NA	NA	male	0.5004	17	FALSE	2	2	0	4	J Biomed Semantics	2016-05-14	3	NA	3	569334	95374	63259.3	1	567911	95374	81130.1	6	4.5	177	1.125	0.166667	3	13	31
AstraZeneca-NGS/VarDictJava	NA	2014-11-18T10:09:32Z	2017-05-31T18:06:14Z	926	0	6	7	NA	NA	13	0	163	48	0	211	NA	NA	NA	NA	NA	NA	NA	NA	NA	FALSE	26	26	14	33	NA	NA	NA	NA	6	489849	289227	24492.5	5	474661	289227	24982.2	20	2.25	336.2	1.45161	0.451613	3	6	23
adrinjalali/Network-Classifier	gpl-3.0	2013-12-17T14:15:26Z	2016-11-18T15:17:56Z	1068	0	0	1	NA	NA	1	0	0	105	NA	105	Interpretable per case weighted ensemble method for cancer associations.	0	2	0	All male	male	male	0	2	FALSE	0	0	1	1	BMC Genomics	2016-07-21	0	NA	3	287014	35121	7175.35	2	251811	27847	6626.61	16	2.9375	330.83	1.30556	0.277778	2	8	23
mlangill/microbedb	gpl-3.0	2011-01-06T19:55:15Z	2014-09-03T18:47:24Z	1337	0	2	1	NA	NA	3	0	20	165	NA	185	MicrobeDB: a locally maintainable database of microbial genomic sequences.	1	3	2	NA	NA	female	0.56234	6	FALSE	16	16	10	2	Bioinformatics	2012-05-12	9	0.0461877	4	199877	18117	5552.14	3	175063	18117	5470.72	15	5	96.6267	1.66667	0.2	4	28	63
jclev-uga/SWEEP	mit	2015-02-06T05:01:04Z	2017-03-29T17:30:29Z	783	0	0	1	NA	NA	1	0	0	37	NA	37	SWEEP: A Tool for Filtering High-Quality SNPs in Polyploid Crops.	1	1	0	Equal	male	female	0.69315	2	FALSE	1	1	1	1	G3 (Bethesda)	2015-07-15	6	0.205882	3	22932	6694	3276	2	19247	6694	3207.83	4	2	26.25	0.307692	0.0769231	1	23	16
BrunildaBalliu/TrioEpi	NA	2015-06-23T19:36:47Z	2015-06-23T23:35:19Z	1	1	0	0	Solo female	0	1	1	0	1	NA	2	A Novel Test for Detecting SNP-SNP Interactions in Case-Only Trio Studies.	1	1	0	Equal	female	male	0.69315	2	FALSE	3	3	0	1	Genetics	2016-02-13	0	NA	2	2668	1851	1334	1	1851	1851	1851	1	2	0	2	1	1	0	16
yangzi4/iNMF	NA	2015-06-21T17:26:03Z	2016-07-05T01:22:00Z	381	0	0	1	NA	NA	1	0	0	15	NA	15	A non-negative matrix factorization method for detecting modules in heterogeneous omics multi-modal data.	0	1	1	NA	NA	male	0	2	FALSE	6	6	2	3	Bioinformatics	2015-09-18	2	0.100719	1	444	444	444	NA	NA	NA	NA	2	7	77	1	0.142857	1	10	16
stevenhwu/BIDE-2D	gpl-3.0	2012-05-08T23:51:49Z	2013-11-18T22:07:52Z	560	0	1	0	Solo male	0	1	0	2	0	0	2	A Bayesian model for classifying all differentially expressed proteins simultaneously in 2D PAGE gels.	1	3	0	Majority male	male	male	0.56234	4	FALSE	1	1	1	1	BMC Bioinformatics	2012-06-21	0	0	2	269793	24205	3910.04	1	267435	24205	3932.87	2	38	7.35526	4	0.105263	1	17	14
cauyrd/ScanIndel	NA	2014-05-05T21:16:32Z	2016-03-09T18:41:35Z	675	0	0	1	NA	NA	1	0	0	41	NA	41	ScanIndel: a hybrid framework for indel detection via gapped alignment, split reads and de novo assembly.	1	3	1	Majority male	NA	male	0.56234	5	FALSE	7	7	2	6	Genome Med	2015-12-09	4	0.491228	3	23352	18820	5838	2	19862	18820	6620.67	5	2.6	355.846	0.565217	0.173913	2	11	19
boscoh/inmembrane	bsd-2-clause	2011-10-30T23:56:36Z	2015-02-10T23:11:39Z	1200	0	2	1	NA	NA	3	0	344	31	0	375	Inmembrane, a bioinformatic workflow for annotation of bacterial cell-surface proteomes.	0	2	0	All male	male	male	0	2	FALSE	7	7	5	3	Source Code Biol Med	2013-03-20	0	0	2	130503	8635	3183	1	128623	8635	3298.03	16	6.0625	330.598	2.36585	0.170732	3	24	40
yeastrc/snipviz	other	2013-06-25T21:36:01Z	2014-10-22T21:57:34Z	485	0	1	0	Solo male	0	1	0	13	3	0	16	SnipViz: a compact and lightweight web site widget for display and dissemination of multiple versions of gene and protein sequences.	1	2	0	Majority male	male	male	0.63651	3	FALSE	15	15	1	1	BMC Res Notes	2014-07-25	2	0.0250447	4	564073	206731	24524.9	1	522270	206731	52227	3	16.6667	43.22	2.94118	0.117647	1	14	16
sestaton/Transposome	mit	2013-07-13T15:36:35Z	2017-10-11T22:21:29Z	1552	0	2	1	NA	NA	3	0	7	1153	NA	1160	Transposome: a toolkit for annotation of transposable element families from unassembled sequence reads.	0	1	1	NA	NA	male	0	2	FALSE	14	14	3	4	Bioinformatics	2015-02-04	2	0.0383562	7	246074	24797	6151.85	5	237198	24797	6777.09	22	3.27273	235.417	1.38462	0.230769	2	11	34
SzparaLab/viramp-project	NA	2015-02-13T21:32:21Z	2015-04-08T04:35:01Z	55	0	1	2	NA	NA	3	0	22	18	NA	40	VirAmp: a galaxy-based viral genome assembly pipeline.	2	2	0	Equal	female	female	0.69315	4	FALSE	0	0	2	3	Gigascience	2015-04-29	7	0.174377	4	146243	35081	3656.07	3	99975	35081	4998.75	4	22.75	1.20879	30.3333	0.666667	1	1	17
robsyme/Parastagonospora_nodorum_SN15	NA	2011-03-27T15:56:40Z	2016-02-05T07:31:13Z	1777	0	2	0	All male	0	2	0	301	16	0	317	Comprehensive Annotation of the Parastagonospora nodorum Reference Genome Using Next-Generation Genomics, Transcriptomics and Proteogenomics.	4	8	1	Majority male	male	male	0.63651	13	FALSE	1	1	0	3	PLoS ONE	2016-02-04	2	NA	1	4770	2121	1590	1	4770	2121	1590	6	1.5	777.778	0.15	0.05	1	45	31
hitbc/LAMSA	mit	2013-09-20T01:49:33Z	2017-04-06T19:26:13Z	1295	0	0	1	NA	NA	1	0	0	171	NA	171	LAMSA: fast split read alignment with long approximate matches.	0	1	2	NA	male	NA	0	3	TRUE	6	6	0	2	Bioinformatics	2016-11-01	0	NA	6	515212	68127	12566.1	4	505355	68127	12957.8	3	16.3333	739.306	1.11364	0.0454545	1	26	23
LL-LAB-MCW/deGPS	NA	2014-08-22T18:37:03Z	2015-05-18T14:41:56Z	270	0	0	2	NA	NA	2	0	0	32	NA	32	deGPS is a powerful tool for detecting differential expression in RNA-sequencing studies.	1	1	7	NA	NA	NA	0.69315	9	FALSE	7	7	2	2	BMC Genomics	2015-06-14	1	0.0297872	2	56579	46195	28289.5	1	46195	46195	46195	2	9	29.8889	1.8	0.2	1	8	22
OpenMS/PDCommunityNodes	NA	2015-10-06T13:32:05Z	2016-07-15T21:27:53Z	284	0	1	0	Solo male	0	1	0	89	0	0	89	LFQProfiler and RNP(xl): Open-Source Tools for Label-Free Quantification and Protein-RNA Cross-Linking Integrated into Proteome Discoverer.	0	6	0	All male	male	male	0	6	FALSE	0	0	0	20	J. Proteome Res.	2016-08-02	0	NA	3	366442	101810	18322.1	2	364194	101810	19168.1	2	14.5	130.345	2.9	0.2	1	5	41
brentp/gobe	NA	2010-04-25T03:38:54Z	2011-08-05T19:17:28Z	468	0	1	1	NA	NA	2	0	1	131	NA	132	Gobe: an interactive, web-based tool for comparative genomic visualization.	0	2	1	NA	male	male	0	3	FALSE	8	8	3	3	Bioinformatics	2011-02-08	3	0.0115258	7	150391	22173	5013.03	4	91166	16190	5362.71	14	5.42857	64.0789	4.47059	0.411765	6	8	38
tjunier/mlgsc	mit	2014-07-04T06:49:29Z	2016-10-14T08:53:08Z	834	0	1	0	Solo male	0	1	0	535	0	0	535	MLgsc: A Maximum-Likelihood General Sequence Classifier.	2	2	0	Equal	male	female	0.69315	4	FALSE	0	0	0	1	PLoS ONE	2015-07-07	1	0.0330189	7	2009283	311018	23638.6	5	1929358	311018	24735.4	69	2.84058	234.98	7	0.821429	11	2	29
morganrcu/TTT	NA	2013-11-06T23:44:35Z	2015-07-03T16:09:06Z	605	0	1	0	Solo male	0	1	0	9	89	NA	98	Segmentation and tracking of adherens junctions in 3D for the analysis of epithelial tissue morphogenesis.	1	5	0	Majority male	male	male	0.45056	6	FALSE	1	1	1	1	PLoS Comput. Biol.	2015-04-18	7	0.167808	12	5107267	441135	10093.4	8	5077054	441135	10215.4	20	30.6	155.24	29.1429	0.52381	7	7	22
dohalloran/phylo-node	mit	2016-09-13T20:52:06Z	2017-05-09T15:28:45Z	239	0	0	1	NA	NA	1	0	0	96	NA	96	phylo-node: A molecular phylogenetic toolkit using Node.js.	0	1	0	Solo male	NA	NA	0	1	FALSE	5	5	0	3	PLoS ONE	2017-04-15	0	NA	22	16956992	921302	4668.78	16	12641474	921302	4666.47	10	487.3	96.7053	541.444	0.666667	3	2	16
vibbits/phyd3	gpl-3.0	2016-10-18T09:29:03Z	2017-08-24T10:01:00Z	311	1	1	1	NA	NA	3	5	37	1	0.36502	43	PhyD3: a phylogenetic tree viewer with extended phyloXML support for functional genomics data visualization.	0	5	0	All male	male	male	0	5	FALSE	14	14	4	2	Bioinformatics	2017-05-20	2	NA	7	2250793	432277	56269.8	2	682887	251778	34144.3	7	12	73.4881	7.63636	0.454545	4	5	26
fjukstad/kvik	mit	2013-09-09T12:41:31Z	2017-04-24T09:35:03Z	1324	0	1	1	NA	NA	2	0	640	3	0	643	Kvik: three-tier data exploration tools for flexible analysis of genomic data in epidemiological studies.	2	2	1	Equal	male	male	0.69315	5	FALSE	4	4	3	1	F1000Res	2016-01-09	0	0	6	250264	150760	5005.28	3	234088	150760	5852.2	26	2.65385	869.304	1.56818	0.386364	3	8	26
Hongyu-Miao/SIOOR	NA	2016-12-25T18:51:21Z	2016-12-25T18:52:41Z	1	0	1	0	Solo male	0	1	0	3	0	0	3	Parameter identifiability-based optimal observation remedy for biological networks.	0	1	1	NA	NA	male	0	2	FALSE	0	0	0	1	BMC Syst Biol	2017-05-06	0	NA	2	9785	5811	3261.67	1	9717	5811	4858.5	1	10	0	10	1	1	0	16
zachcp/phylogeo	NA	2014-06-03T19:09:43Z	2015-12-18T22:34:44Z	564	0	2	0	All male	0	2	0	329	29	0	358	phylogeo: an R package for geographic analysis and visualization of microbiome data.	0	2	0	All male	male	male	0	2	FALSE	4	4	2	3	Bioinformatics	2015-04-29	0	0	6	2745790	744311	94682.4	2	2105617	744311	87734	17	2.23529	333.079	2	0.578947	4	3	32
lengning/OEFinder	NA	2015-07-15T16:08:17Z	2016-03-17T16:52:07Z	247	1	0	0	Solo female	0	1	38	0	12	0	50	OEFinder: a user interface to identify and visualize ordering effects in single-cell RNA-seq data.	3	2	1	Majority female	female	male	0.67301	6	FALSE	2	2	3	2	Bioinformatics	2016-01-09	7	1.88462	2	12560	8368	3140	1	10987	8368	5493.5	7	2.14286	47.4	1.66667	0.444444	2	3	16
zalmanv/MST_minor_allele_caller	NA	2014-08-13T13:26:04Z	2014-08-13T13:26:04Z	1	0	0	1	NA	NA	1	0	0	1	NA	1	Exome-wide somatic microsatellite variation is altered in cells with DNA repair deficiencies.	1	3	0	Majority male	male	male	0.56234	4	FALSE	0	0	1	1	PLoS ONE	2014-11-18	2	0.0316027	2	30477	20354	10159	1	30419	20354	15209.5	1	6	0	6	1	1	0	14
t-ogasawara/sam-to-bam	mit	2016-03-08T08:39:31Z	2017-03-22T03:28:27Z	380	0	1	1	NA	NA	2	0	76	2	0	78	Sam2bam: High-Performance Framework for NGS Data Preprocessing Tools.	1	2	0	Majority male	male	female	0.63651	3	FALSE	2	2	1	1	PLoS ONE	2016-11-20	0	NA	3	6224	2164	1556	1	3753	2164	1876.5	3	16	4	3.69231	0.153846	1	10	21
CIGUGent/TRAPID	NA	2013-10-01T09:27:15Z	2013-10-01T10:14:21Z	1	0	1	0	Solo male	0	1	0	2	0	0	2	TRAPID: an efficient online tool for the functional and comparative analysis of de novo RNA-Seq transcriptomes.	0	6	0	All male	male	male	0	6	FALSE	1	1	0	1	Genome Biol.	2013-12-18	19	0.170732	8	3881297	190978	9375.11	7	3867846	190978	9433.77	1	689	0	689	1	1	0	12
gersteinlab/loregic	NA	2014-09-08T20:43:36Z	2014-10-07T20:50:03Z	30	0	0	2	NA	NA	2	0	0	6	NA	6	Loregic: a method to characterize the cooperative logic of regulatory factors.	2	4	1	Majority male	NA	male	0.63651	7	FALSE	1	1	2	6	PLoS Comput. Biol.	2015-04-18	4	0.0958904	1	305	305	305	NA	NA	NA	NA	1	2	0	1	0.5	1	1	15
LindseyBrinton/PHASTpep	NA	2016-01-14T16:31:48Z	2016-01-23T18:47:50Z	10	0	0	1	NA	NA	1	0	0	17	NA	17	PHASTpep: Analysis Software for Discovery of Cell-Selective Peptides via Phage Display and Next-Generation Sequencing.	2	2	0	Equal	female	female	0.69315	4	FALSE	0	0	0	2	PLoS ONE	2016-05-18	0	NA	2	132403	107987	18914.7	1	128644	107987	21440.7	2	7.5	0.533333	15	1	1	0	25
isovic/graphmap	mit	2014-12-11T16:39:13Z	2017-05-26T00:22:05Z	898	0	4	1	All male	0	5	0	348	1	0	349	Fast and sensitive mapping of nanopore sequencing reads with GraphMap.	1	3	1	Majority male	male	male	0.56234	5	FALSE	95	95	20	19	Nat Commun	2016-04-16	19	NA	5	811897	55408	12490.7	4	765065	55408	13422.2	23	3.6087	389.277	2.76667	0.466667	6	8	55
aldenleung/OMTools	NA	2017-01-20T09:08:38Z	2017-06-15T02:28:06Z	147	0	1	0	Solo male	0	1	0	7	0	0	7	OMTools: a software package for visualizing and processing optical mapping data.	0	2	2	NA	male	NA	0	4	FALSE	0	0	0	1	Bioinformatics	2017-05-16	1	NA	4	1399306	75529	7861.27	2	1343749	75529	7634.94	NA	NA	NA	NA	NA	NA	NA	51
mojaveazure/angsd-wrapper	mit	2014-07-17T16:00:30Z	2017-04-25T17:08:07Z	1014	0	7	4	NA	NA	11	0	419	230	NA	649	angsd-wrapper: utilities for analysing next-generation sequencing data.	0	6	1	All male	male	male	0	7	TRUE	8	8	4	10	Mol Ecol Resour	2016-08-03	0	NA	4	127926	19637	3876.55	3	121327	19637	3791.47	17	2.47059	419.905	1.23529	0.352941	7	10	24
CEG-ICRISAT/NGS-QCbox	agpl-3.0	2014-08-20T03:41:55Z	2015-10-13T06:02:57Z	420	0	0	1	NA	NA	1	0	0	35	NA	35	NGS-QCbox and Raspberry for Parallel, Automated and Rapid Quality Control Analysis of Large-Scale Next Generation Sequencing (Illumina) Data.	0	3	2	NA	NA	male	0	5	FALSE	2	2	2	1	PLoS ONE	2015-10-16	5	0.315315	6	117811	20149	7363.19	4	93790	20149	7214.62	6	6.83333	22.6585	2.73333	0.2	1	6	23
cw2014/ArrayMaker	mit	2014-04-25T00:15:20Z	2015-05-21T01:05:01Z	392	0	0	1	NA	NA	1	0	0	3	NA	3	Simple, rapid and accurate genotyping-by-sequencing from aligned whole genomes with ArrayMaker.	2	1	1	Majority female	NA	female	0.63651	4	FALSE	2	2	2	1	Bioinformatics	2014-10-23	0	0	2	41358	34098	20679	1	34098	34098	34098	1	4	0	0.285714	0.0714286	1	13	14
TGAC/NanoOK	gpl-3.0	2014-07-04T10:27:31Z	2017-10-11T17:16:13Z	1196	0	1	2	NA	NA	3	0	50	124	NA	174	NanoOK: multi-reference alignment analysis of nanopore sequencing data, quality and error profiles.	0	5	0	All male	male	male	0	5	TRUE	19	19	3	14	Bioinformatics	2015-09-19	9	0.456522	9	555209	48661	7118.06	7	548811	48661	7317.48	26	3.76923	581.01	2.45	0.425	5	10	26
anand-bhaskar/gap	NA	2016-10-20T03:00:30Z	2016-10-20T03:00:30Z	1	0	1	0	Solo male	0	1	0	1	0	0	1	Novel probabilistic models of spatial genetic ancestry with applications to stratification correction in genome-wide association studies.	0	4	0	All male	male	male	0	4	FALSE	0	0	0	1	Bioinformatics	2016-12-28	0	NA	2	43233	7495	5404.12	1	38955	7495	5565	1	8	0	8	1	1	0	14
GMOD/Chado	NA	2002-10-23T16:42:31Z	2017-03-07T19:04:18Z	5250	3	36	14	NA	NA	53	189	4235	591	0.1765	5015	NA	NA	NA	NA	NA	NA	NA	NA	NA	FALSE	8	8	6	28	NA	NA	NA	NA	13	9188961	668697	18414.8	6	5856852	655118	15958.7	212	3.78302	1078.82	4.6092	0.454023	15	25	53
vlcc/HSA	NA	2012-10-31T01:59:11Z	2012-11-20T02:40:49Z	21	1	0	0	Solo female	0	1	5	0	0	0	5	HSA: a heuristic splice alignment tool.	1	0	2	NA	NA	NA	0	3	FALSE	0	0	1	2	BMC Syst Biol	2014-02-26	0	0	5	746985	79918	12879.1	4	746824	79918	13102.2	1	64	0	32	0.5	1	1	13
zji90/SCRAT	NA	2016-01-23T22:36:05Z	2017-10-09T15:15:36Z	626	0	2	0	All male	0	2	0	84	0	0	84	Single-cell regulome data analysis by SCRAT.	0	2	1	NA	male	NA	0	3	FALSE	5	5	1	2	Bioinformatics	2017-05-16	1	NA	2	132725	83018	22120.8	1	129671	83018	25934.2	5	3	133.733	0.681818	0.136364	2	12	15
genome/gms	lgpl-3.0	2013-08-28T21:40:11Z	2015-07-10T14:28:36Z	682	0	7	6	NA	NA	13	0	408	60	0	468	Genome Modeling System: A Knowledge Management Platform for Genomics.	7	53	4	Majority male	male	male	0.36023	64	FALSE	61	61	20	55	PLoS Comput. Biol.	2015-07-15	18	0.617647	9	294393	106184	9496.55	8	282382	106184	9737.31	23	3.26087	84.52	3.125	0.375	4	6	47
kumarsaurabh20/bioaqua1	NA	2014-01-24T10:12:20Z	2016-05-11T19:15:54Z	839	0	0	1	NA	NA	1	0	0	51	NA	51	SaDA: From Sampling to Data Analysis-An Extensible Open Source Infrastructure for Rapid, Robust and Automated Management and Analysis of Modern Ecological High-Throughput Microarray Data.	0	2	2	NA	male	NA	0	4	FALSE	0	0	1	1	Int J Environ Res Public Health	2015-06-06	3	0.0864198	9	3554609	268381	4646.55	4	3211589	268381	4411.52	11	140.455	167.384	53.2759	0.172414	2	12	11
olarerin/metaPlotR	NA	2016-07-01T16:11:56Z	2017-05-01T17:45:31Z	305	0	0	1	NA	NA	1	0	0	63	NA	63	MetaPlotR: a Perl/R pipeline for plotting metagenes of nucleotide modifications and other transcriptomic sites.	1	1	0	Equal	male	female	0.69315	2	FALSE	0	0	1	1	Bioinformatics	2017-02-06	2	NA	3	40785	14842	5826.43	2	11732	3836	2346.4	5	5.6	146.429	2.54545	0.272727	2	4	20
ulo/PeptideEclipse	NA	2013-07-11T14:58:39Z	2016-07-19T06:42:13Z	1105	0	0	1	NA	NA	1	0	0	11	NA	11	Combine and conquer: surfactants, solvents, and chaotropes for robust mass spectrometry based analyses of membrane proteins.	3	5	2	Majority male	male	female	0.66156	10	FALSE	1	1	0	1	Anal. Chem.	2014-01-08	3	0.0277045	1	16398	16398	16398	1	16398	16398	16398	2	2.5	16.4	0.135135	0.0540541	2	35	17
opencb/hpg-aligner	gpl-2.0	2013-09-17T07:44:34Z	2015-03-20T16:59:08Z	550	2	3	3	NA	NA	8	8	251	165	NA	424	Acceleration of short and long DNA read mapping without loss of accuracy using suffix array.	0	9	0	All male	male	male	0	9	FALSE	24	24	12	18	Bioinformatics	2014-08-22	6	0.079096	3	2146615	266606	11794.6	2	2138798	266606	11816.6	16	11.75	194.426	9.89474	0.473684	3	3	48
fickludd/eviltools	NA	2015-09-29T14:14:40Z	2017-04-03T21:05:46Z	553	0	1	1	NA	NA	2	0	2	23	NA	25	Improvements in Mass Spectrometry Assay Library Generation for Targeted Proteomics.	0	3	0	All male	male	male	0	3	FALSE	1	1	1	2	J. Proteome Res.	2017-05-19	1	NA	6	218241	18621	3162.91	4	193405	18621	3069.92	7	12.5714	52.7273	4.4	0.35	3	10	72
HudsonAlpha/aRNAPipe	mit	2016-04-14T18:45:47Z	2016-12-12T19:35:33Z	243	1	0	1	NA	NA	2	1	0	201	NA	202	aRNApipe: a balanced, efficient and distributed pipeline for processing RNA-seq data in high-performance computing environments.	5	5	1	Equal	NA	male	0.69315	11	FALSE	12	12	5	10	Bioinformatics	2017-01-22	2	NA	6	1051093	294161	24444	3	924260	294161	42011.8	7	9	10.254	7	0.555556	3	3	20
TsangLab/Annotators	mit	2014-02-26T17:30:02Z	2014-11-13T00:39:25Z	261	1	0	1	NA	NA	2	1	0	8	NA	9	mycoCLAP, the database for characterized lignocellulose-active proteins of fungal origin: resource and text mining curation support.	6	3	2	Majority female	NA	male	0.63651	11	FALSE	0	0	1	7	Database (Oxford)	2015-03-11	2	0.0424242	6	2916479	136435	11712.8	2	582431	49513	7467.06	3	346.667	161.11	104	0.3	2	7	14
ajank/Romulus	NA	2014-10-09T15:10:46Z	2017-05-03T21:56:48Z	938	0	1	0	Solo male	0	1	0	26	0	0	26	Romulus: robust multi-state identification of transcription factor binding sites from DNase-seq data.	0	3	0	All male	male	male	0	3	FALSE	5	5	0	3	Bioinformatics	2016-05-07	2	NA	2	24977	21706	8325.67	1	23395	21706	11697.5	4	3	283.5	0.375	0.09375	1	21	26
Lafond-LapalmeJ/MCSC_Decontamination	NA	2016-02-29T19:40:39Z	2017-06-16T19:24:33Z	474	0	2	0	All male	0	2	0	8	18	NA	26	A new method for decontamination of de novo transcriptomes using a hierarchical clustering algorithm.	0	4	1	All male	male	male	0	5	FALSE	3	3	3	2	Bioinformatics	2016-12-25	0	NA	5	21718	6439	3102.57	4	17274	6439	2879	3	4.66667	91.2857	0.823529	0.176471	1	9	49
Junfang/AKSmooth	NA	2014-07-08T13:04:02Z	2017-07-24T11:08:44Z	1113	0	0	1	NA	NA	1	0	0	11	NA	11	AKSmooth: enhancing low-coverage bisulfite sequencing data via kernel-based smoothing.	0	3	2	NA	NA	NA	0	5	FALSE	0	0	3	1	J Bioinform Comput Biol	2015-01-03	0	0	1	8134	8134	8134	1	8134	8134	8134	2	3.5	0.857143	0.189189	0.027027	1	36	19
paulbible/ggtk	NA	2016-09-11T03:35:04Z	2017-02-06T05:03:51Z	149	0	1	1	NA	NA	2	0	11	25	NA	36	The effects of shared information on semantic calculations in the gene¬†ontology.	1	1	3	NA	male	NA	0.69315	5	FALSE	2	2	0	1	Comput Struct Biotechnol J	2017-02-22	0	NA	14	14172013	644573	16289.7	8	7235440	644573	18505	3	424.667	18.0808	212.333	0.5	2	2	25
AstraZeneca-NGS/disambiguate	mit	2013-08-19T08:51:20Z	2017-06-23T13:01:32Z	1405	0	2	5	NA	NA	7	0	21	26	NA	47	Disambiguate: An open-source application for disambiguating two species in next generation sequencing data from grafted samples.	0	3	1	All male	male	NA	0	4	FALSE	9	9	5	23	F1000Res	2017-02-02	2	NA	4	197181	25825	7042.18	3	195517	25825	7241.37	5	6.4	80.0625	0.680851	0.0425532	1	43	46
hsiaut/EDSSI	NA	2013-06-27T16:58:07Z	2013-12-18T17:43:54Z	175	0	1	0	Solo male	0	1	0	5	5	NA	10	Engineered DNA sequence syntax inspector.	0	1	1	NA	male	NA	0	2	FALSE	0	0	0	1	ACS Synth Biol	2013-12-25	0	0	5	194896	90647	10827.6	3	172219	90647	10763.7	2	9.5	72.8421	2.71429	0.285714	1	5	16
bougui505/SOM	gpl-2.0	2012-10-26T07:27:10Z	2015-03-20T12:27:15Z	876	1	3	0	Majority male	0.56234	4	8	299	1	0.12076	308	An automatic tool to analyze and cluster macromolecular conformations based on self-organizing maps.	0	5	0	All male	male	male	0	5	FALSE	6	6	3	5	Bioinformatics	2014-12-30	2	0.0349127	1	369592	65705	7699.83	1	369592	65705	7699.83	17	3.41176	139.586	1.93333	0.366667	4	8	51
bioinfogenome/GSP	NA	2016-02-11T22:21:09Z	2017-06-20T02:23:26Z	496	0	0	1	NA	NA	1	0	0	30	NA	30	GSP: a web-based platform for designing genome-specific primers in polyploids.	1	4	3	NA	NA	NA	0.5004	8	FALSE	1	1	1	2	Bioinformatics	2016-05-07	0	NA	2	82257	78092	41128.5	1	78092	78092	78092	2	6.5	0.923077	0.764706	0.0588235	1	16	16
viq854/bwbble	NA	2013-01-07T12:22:55Z	2015-07-02T09:43:28Z	907	1	0	2	NA	NA	3	22	0	14	NA	36	Short read alignment with populations of genomes.	1	1	1	NA	NA	male	0.69315	3	FALSE	15	15	1	4	Bioinformatics	2013-07-03	13	0.0960929	5	167090	29013	8354.5	4	158377	29013	9316.29	8	3.125	189.76	0.806452	0.16129	2	18	21
jeffdaily/parasail	other	2014-09-23T23:20:20Z	2017-09-29T21:33:03Z	1103	0	2	1	NA	NA	3	0	892	1	0	893	Parasail: SIMD C library for global, semi-global, and local pairwise sequence alignments.	0	1	0	Solo male	NA	NA	0	1	FALSE	60	60	5	10	BMC Bioinformatics	2016-02-13	2	NA	11	13713717	957657	19369.7	9	13653605	957657	19505.2	82	10.0366	459.872	22.2432	0.432432	9	7	37
caporaso-lab/cloaked-octo-ninja	bsd-3-clause	2014-04-16T15:18:58Z	2014-08-21T14:04:16Z	128	0	1	0	Solo male	0	1	0	140	0	0	140	Subsampled open-reference clustering creates consistent, comprehensive OTU definitions and scales to billions of sequences.	1	11	4	Majority male	NA	NA	0.28684	16	FALSE	5	5	1	2	PeerJ	2014-09-02	97	1.30577	3	31362	24785	6272.4	2	5669	1935	1889.67	13	42.5385	54.5624	110.6	0.6	3	2	31
PBR/Marker2Sequence	NA	2012-04-12T07:37:58Z	2014-05-29T18:53:41Z	778	0	2	0	All male	0	2	0	10	2	0	12	Marker2sequence, mine your QTL regions for candidate genes.	0	4	0	All male	male	male	0	4	FALSE	2	2	2	4	Bioinformatics	2012-05-26	3	0.0155556	6	1875179	418973	13205.5	4	1703549	418973	14078.9	2	151.5	0.00660066	11.6538	0.0384615	1	25	35
vibansal/PCRduplicates	NA	2016-03-16T17:18:43Z	2017-09-22T20:48:05Z	556	0	1	0	Solo male	0	1	0	19	13	NA	32	A computational method for estimating the PCR duplication rate in DNA and RNA-seq experiments.	0	1	0	Solo male	NA	NA	0	1	FALSE	5	5	0	2	BMC Bioinformatics	2017-04-01	0	NA	8	1023011	66188	8819.06	7	1020640	66188	8952.98	4	33.75	65.9704	7.10526	0.210526	1	6	16
stamatak/RAxML-Light-1.0.5	NA	2011-06-29T18:29:46Z	2012-08-18T19:15:09Z	417	0	0	1	NA	NA	1	0	0	40	NA	40	RAxML-Light: a tool for computing terabyte phylogenies.	0	0	6	NA	NA	NA	0	6	FALSE	17	17	4	3	Bioinformatics	2012-05-26	31	0.160741	4	1025015	170148	48810.2	4	1025015	170148	48810.2	6	6.33333	89	2.53333	0.4	2	4	91
btjaden/Rockhopper	NA	2014-11-06T16:52:05Z	2017-07-14T15:11:37Z	982	0	0	1	NA	NA	1	0	0	5	NA	5	De novo assembly of bacterial transcriptomes from RNA-seq data.	0	1	0	Solo male	NA	NA	0	1	FALSE	0	0	1	1	Genome Biol.	2015-01-15	26	0.472727	1	925	925	925	NA	NA	NA	NA	2	2	245.25	0.121212	0.0606061	1	31	16
ddofer/asap	NA	2015-09-07T06:38:15Z	2016-03-30T13:23:41Z	206	0	2	0	All male	0	2	0	57	2	0	59	ASAP: a machine learning framework for local protein properties.	0	2	1	NA	male	NA	0	3	FALSE	13	13	6	5	Database (Oxford)	2016-10-04	2	NA	4	251817	64120	6626.76	2	246674	64120	7255.12	14	4.5	18.0635	9	0.428571	3	4	55
wenjiegroup/BiRen	NA	2016-11-08T14:21:10Z	2016-11-08T14:39:32Z	1	0	0	2	NA	NA	2	0	0	8	NA	8	BiRen: predicting enhancers with a deep-learning-based model using the DNA sequence alone.	1	1	5	NA	NA	NA	0.69315	7	FALSE	7	7	2	2	Bioinformatics	2017-03-24	0	NA	3	17318	4717	1731.8	2	14720	4717	1635.56	1	16	0	16	1	1	0	11
samhykim/nsg	NA	2016-03-02T10:21:13Z	2016-06-12T06:01:29Z	103	0	0	2	NA	NA	2	0	0	13	NA	13	Information-optimal genome assembly via sparse read-overlap graphs.	0	4	0	All male	male	male	0	4	FALSE	0	0	0	2	Bioinformatics	2016-09-03	1	NA	3	34191	15409	5698.5	2	32166	15409	6433.2	2	6.5	10.1538	3.25	0.25	1	3	16
nisheth/MeFiT	other	2015-01-20T19:28:32Z	2015-08-01T02:18:26Z	194	0	0	3	NA	NA	3	0	0	14	NA	14	MeFiT: merging and filtering tool for illumina paired-end reads for 16S rRNA amplicon sequencing.	0	5	0	All male	male	male	0	5	FALSE	1	1	4	6	BMC Bioinformatics	2016-12-03	2	NA	2	14284	11609	7142	1	11609	11609	11609	3	5.33333	10.6875	2	0.25	1	4	17
hipstr-tool/HipSTR	gpl-2.0	2015-02-25T16:29:07Z	2017-04-24T11:59:00Z	790	0	2	3	NA	NA	5	0	637	285	NA	922	Genome-wide profiling of heritable and de novo STR variations.	2	3	1	Majority male	male	male	0.67301	6	TRUE	5	5	1	3	Nat. Methods	2017-04-25	1	NA	11	2547247	130579	9950.18	9	2511176	130579	10004.7	18	19.6667	635	13.1111	0.518519	6	6	46
DrTrevorBell/SmallGenomeTools	gpl-2.0	2015-01-30T12:44:25Z	2015-09-29T14:41:48Z	243	0	0	1	NA	NA	1	0	0	2	NA	2	Bioinformatics tools for small genomes, such as hepatitis B virus.	1	1	0	Equal	male	female	0.69315	2	FALSE	0	0	1	1	Viruses	2015-02-19	3	0.06	5	129552	65005	7197.33	2	75918	65005	18979.5	1	79	0	8.77778	0.111111	1	8	14
bio2rdf/bio2rdf-mapping	NA	2012-04-16T23:08:21Z	2016-10-31T20:48:46Z	1660	1	2	1	Majority male	0.63651	4	3	49	5	0.22057	57	Ontology-Based Querying with Bio2RDF's Linked Open Data.	1	2	0	Majority male	female	male	0.63651	3	FALSE	15	15	6	11	J Biomed Semantics	2013-06-06	16	0.11499	1	19655	896	677.759	NA	NA	NA	NA	5	18	227.411	1.63636	0.0545455	1	47	38
marbl/mash	other	2015-02-12T15:41:30Z	2017-10-11T20:26:57Z	973	0	5	1	All male	0	6	0	345	14	0	359	Mash: fast genome and metagenome distance estimation using MinHash.	0	6	1	All male	male	male	0	7	FALSE	141	141	31	25	Genome Biol.	2016-06-22	37	NA	8	251282	44349	5128.2	6	247257	44349	5260.79	21	3	173.286	1.90909	0.424242	6	7	31
lsncibb/microbiomeGWAS	gpl-2.0	2015-10-22T21:35:03Z	2016-10-05T18:14:36Z	350	0	0	4	NA	NA	4	0	0	68	NA	68	Identifying Host Genetic Variants Associated with Microbiome Composition by Testing Multiple Beta Diversity Matrices.	1	1	2	NA	NA	NA	0.69315	4	FALSE	3	3	1	5	Hum. Hered.	2017-01-12	0	NA	4	47354	24050	6764.86	3	43629	24050	7271.5	5	3.2	13.5625	1.23077	0.153846	2	11	16
hitbio/misFinder	NA	2014-08-26T01:36:46Z	2015-10-17T12:42:51Z	418	0	0	1	NA	NA	1	0	0	10	NA	10	misFinder: identify mis-assemblies in an unbiased manner using reference and paired-end reads.	0	4	9	NA	NA	NA	0	13	FALSE	3	3	0	2	BMC Bioinformatics	2015-11-18	1	0.0897436	3	799606	90761	28557.4	3	799606	90761	28557.4	4	8	13	2.13333	0.2	2	8	17
ljgarcia/semsim.benchmark	NA	2014-10-10T19:12:13Z	2014-12-07T21:49:07Z	59	0	0	1	NA	NA	1	0	0	12	NA	12	In the pursuit of a semantic similarity metric based on UMLS annotations for articles in PubMed Central Open Access.	1	2	0	Majority male	female	male	0.63651	3	FALSE	1	1	1	2	J Biomed Inform	2015-08-05	2	0.0765027	1	4231	4231	4231	NA	NA	NA	NA	1	1	0	0.333333	0.333333	1	2	15
mgt000/IntegrativeAnalysis	NA	2015-10-13T15:30:21Z	2015-10-18T22:51:20Z	6	0	0	2	NA	NA	2	0	0	44	NA	44	Evaluation of hierarchical models for integrative genomic analyses.	1	0	1	NA	female	NA	0	2	FALSE	1	1	2	3	Bioinformatics	2015-11-08	0	0	2	43397	20284	8679.4	1	42267	20284	10566.8	2	6	2.75	12	1	1	0	33
taoliu/MACS	bsd-3-clause	2011-03-02T19:51:51Z	2017-05-05T18:46:17Z	2257	0	5	5	NA	NA	10	0	160	408	NA	568	Use model-based Analysis of ChIP-Seq (MACS) to analyze short reads generated by sequencing protein-DNA interactions in embryonic stem cells.	0	0	1	NA	NA	NA	0	1	FALSE	190	190	135	51	Methods Mol. Biol.	2014-04-20	18	0.192366	7	801778	82786	13363	7	801778	82786	13363	24	3.66667	734.284	1.17333	0.2	4	26	47
jkawulok/cometa	NA	2014-11-26T21:26:31Z	2015-10-23T14:34:37Z	332	1	0	0	Solo female	0	1	19	0	0	0	19	CoMeta: classification of metagenomes using k-mers.	1	1	0	Equal	female	male	0.69315	2	FALSE	4	4	1	4	PLoS ONE	2015-04-18	2	0.0479452	7	295972	22631	5381.31	6	277325	22631	5135.65	3	23	6.71014	5.75	0.166667	1	10	16
YiyiLiu1/DrugCombination	NA	2016-04-06T13:53:37Z	2016-04-10T18:52:01Z	5	0	0	2	NA	NA	2	0	0	9	NA	9	Predicting synergistic effects between compounds through their structural similarity and effects on transcriptomes.	1	1	0	Equal	female	male	0.69315	2	FALSE	1	1	0	1	Bioinformatics	2016-08-20	2	NA	2	25513	6058	3189.12	1	25057	6058	3579.57	2	4.5	0.888889	9	1	1	0	16
loopasam/Brain	NA	2012-10-03T17:37:53Z	2014-05-27T09:08:59Z	602	0	1	0	Solo male	0	1	0	37	88	NA	125	Brain: biomedical knowledge manipulation.	0	3	0	All male	male	male	0	3	FALSE	17	17	9	4	Bioinformatics	2013-03-19	4	0.0265907	4	133183	80548	4592.52	2	131202	80548	4859.33	7	6.57143	53.413	2.3	0.25	2	10	61
aleaverfay/swiftlib_javascript	NA	2013-11-10T11:48:53Z	2015-03-23T17:31:47Z	499	0	2	0	All male	0	2	0	115	0	0	115	SwiftLib: rapid degenerate-codon-library optimization through dynamic programming.	0	3	1	All male	male	male	0	4	FALSE	0	0	1	1	Nucleic Acids Res.	2014-12-30	4	0.0698254	4	1214366	326562	41874.7	1	1099497	326562	64676.3	13	4	114.308	3.05882	0.352941	2	5	73
C3BI-pasteur-fr/ReGaTE	gpl-2.0	2015-04-16T14:29:33Z	2016-12-15T16:15:40Z	610	1	2	0	Majority male	0.63651	3	25	84	60	NA	169	ReGaTE: Registration of Galaxy Tools in Elixir.	1	7	1	Majority male	female	male	0.37677	9	FALSE	9	9	1	10	Gigascience	2017-04-13	3	NA	7	5798357	583995	8166.7	2	57437	31151	8205.29	8	90.75	601.373	34.5714	0.333333	4	10	38
dongfanghong/deepboost	NA	2016-10-19T09:39:26Z	2016-10-19T09:53:35Z	1	0	0	1	NA	NA	1	0	0	5	NA	5	A deep boosting based approach for capturing the sequence binding preferences of RNA-binding proteins from high-throughput CLIP-seq data.	0	1	7	NA	male	NA	0	8	FALSE	2	2	4	0	Nucleic Acids Res.	2017-06-03	0	NA	3	43509	15344	7251.5	2	41249	15344	8249.8	1	20	0	20	1	1	0	13
dgarriga/POPBAM	mit	2013-07-17T20:48:37Z	2016-02-26T19:03:27Z	955	0	2	2	NA	NA	4	0	10	76	NA	86	POPBAM: Tools for Evolutionary Analysis of Short Read Sequence Alignments.	0	1	0	Solo male	NA	NA	0	1	FALSE	6	6	4	2	Evol. Bioinform. Online	2013-09-13	4	0.032	5	408214	25129	8330.9	4	408084	25129	8501.75	4	13.25	10.1887	1.65625	0.0625	1	27	39
s312569/clj-biosequence	NA	2013-07-10T05:38:03Z	2017-04-09T23:14:51Z	1370	0	1	1	NA	NA	2	0	330	75	0	405	Bioclojure: a functional library for the manipulation of biological sequences.	1	5	1	Majority male	NA	male	0.45056	7	FALSE	60	60	9	11	Bioinformatics	2014-05-06	2	0.0219092	7	2530001	992763	49607.9	2	271652	96381	10061.2	18	3.88889	212.643	1.52174	0.282609	3	19	21
PRIDE-Toolsuite/inspector-mzgraph-browser	NA	2014-09-02T06:30:51Z	2016-12-13T15:44:32Z	834	0	2	1	NA	NA	3	0	2	22	NA	24	NA	NA	NA	NA	NA	NA	NA	NA	NA	FALSE	3	3	1	4	NA	NA	NA	NA	3	451823	38581	5510.04	2	443420	38581	5474.32	5	19.6	11.8469	3.5	0.142857	1	14	53
jglamine/phamdb	gpl-3.0	2015-03-29T17:58:04Z	2015-12-12T23:36:49Z	259	0	1	0	Solo male	0	1	0	54	0	0	54	PhamDB: a web-based application for building Phamerator databases.	1	2	0	Majority male	male	female	0.63651	3	FALSE	3	3	1	2	Bioinformatics	2016-05-07	1	NA	10	2272722	471852	27716.1	6	1724466	471852	26530.2	14	12.2857	60.9128	17.2	0.5	4	5	40
soedinglab/MMseqs	gpl-3.0	2015-04-24T13:41:22Z	2016-09-19T09:37:09Z	515	0	2	1	NA	NA	3	0	15	17	NA	32	MMseqs software suite for fast and deep clustering and searching of large protein sequence sets.	1	2	0	Majority male	female	male	0.63651	3	FALSE	6	6	2	6	Bioinformatics	2016-01-09	2	0.538462	4	407310	32995	4681.72	3	399912	32995	4650.14	1	126	0	7	0.0555556	1	17	23
luispedro/Coelho2015_NetsDetermination	NA	2015-02-06T17:38:16Z	2015-07-29T15:41:08Z	174	0	1	0	Solo male	0	1	0	10	0	0	10	Automatic determination of NET (neutrophil extracellular traps) coverage in fluorescent microscopy images.	4	3	0	Majority female	male	male	0.68291	7	FALSE	2	2	3	2	Bioinformatics	2015-03-21	4	0.0875	2	37469	11385	2497.93	2	37469	11385	2497.93	3	108	0.891975	54	0.333333	1	3	28
blachlylab/mucor	gpl-3.0	2014-08-25T21:01:03Z	2016-04-15T00:37:43Z	600	0	2	1	NA	NA	3	0	168	19	0	187	MuCor: mutation aggregation and correlation.	2	4	0	Majority male	male	male	0.63651	6	FALSE	11	11	2	8	Bioinformatics	2016-01-24	6	3.81818	4	240169	33732	10916.8	2	219314	33732	10965.7	18	6.61111	437.622	5.66667	0.571429	7	4	63
luscinius/afcluster	other	2013-05-14T16:42:30Z	2013-10-16T18:03:37Z	156	0	1	0	Solo male	0	1	0	2	0	0	2	Centroid based clustering of high throughput sequencing reads based on n-mer counts.	0	1	1	NA	male	NA	0	2	FALSE	1	1	4	2	BMC Bioinformatics	2013-09-10	4	0.0318907	4	55471	15043	3698.07	4	55471	15043	3698.07	1	17	0	2.83333	0.166667	1	5	14
bioinform/varsim	bsd-2-clause	2014-05-12T22:59:15Z	2017-09-11T20:56:39Z	1219	0	3	5	NA	NA	8	0	711	325	NA	1036	VarSim: a high-fidelity simulation and validation framework for high-throughput genome sequencing with cancer applications.	1	4	3	NA	male	male	0.5004	8	FALSE	40	40	13	10	Bioinformatics	2014-12-20	11	0.187348	7	5158748	638249	31455.8	4	614230	79700	6081.49	59	9.98305	803.694	14.3659	0.463415	7	4	27
Super-Hippo/CUDAMPF	NA	2015-08-11T17:42:28Z	2016-02-12T21:47:22Z	186	0	0	2	NA	NA	2	0	0	41	NA	41	CUDAMPF: a multi-tiered parallel framework for accelerating protein sequence search in HMMER on CUDA-enabled GPU.	0	1	1	NA	NA	male	0	2	FALSE	3	3	1	1	BMC Bioinformatics	2016-02-28	1	NA	4	233840	101363	12991.1	3	231532	101363	13619.5	4	11.75	18.5532	6.71429	0.428571	1	3	16
csglab/MoSBAT	gpl-3.0	2016-05-25T18:55:00Z	2016-09-29T20:02:41Z	128	0	1	1	NA	NA	2	0	17	11	NA	28	Motif comparison based on similarity of binding affinity profiles.	0	4	0	All male	male	male	0	4	FALSE	0	0	1	1	Bioinformatics	2016-07-29	2	NA	9	136965	35141	6225.68	6	63636	8390	3743.29	2	26.5	0.90566	10.6	0.2	1	4	50
[truncated: 717 more rows]
[truncated: 373 more columns]

## Sheet: repo_features_high_prof
repo_name	license	first_commit	last_commit	commit_span_days	commit_authors_female	commit_authors_male	commit_authors_no_gender	team_type_gender	shannon_commit_author_gender	commit_authors	commits_female	commits_male	commits_no_gender	shannon_commits_gender	commits	title	paper_authors_female	paper_authors_male	paper_authors_no_gender	team_type_paper_authors	first_author_gender	last_author_gender	shannon_paper_authors	paper_authors	is_fork	stargazers_count	watchers_count	forks_count	subscribers_count	journal	date_pubmed	num_citations_pmc	num_citations_per_week_pmc_minus_2_years	num_langs	total_file_size	largest_file_size	mean_file_size	num_langs_no_data	total_file_size_no_data	largest_file_size_no_data	mean_file_size_no_data	num_days_new_files_added	mean_new_files_per_day_with_new_files	mean_day_new_files_added	mean_files_added_per_month	pct_months_new_files_added	consecutive_months_with_new_files_added	consecutive_months_no_new_files_added	median_commit_message_len
[truncated: 23 more rows]
[truncated: 365 more columns]
